# Supplementary material for: Transcriptome profiling of Capsicum annuum using Illumina- and PacBio SMRT-based RNA-Seq for in-depth understanding of genes involved in trichome formation
Source: Sci Rep. 2021 May 13;11:10164. doi: 10.1038/s41598-021-89619-0 (PMC8119447; doi:10.1038/s41598-021-89619-0)
Supplement: Supplementary file 1 — Supplementary Tables. [file 41598_2021_89619_MOESM1_ESM.xlsx]

## Sheet: Title Page
Title
Transcriptome profiling of Capsicum annuum using Illumina- and PacBio SMRT-based RNA-Seq for in-depth understanding of genes involved in trichome formation
Author: Shenghua Gao1†, Ning Li1†, Juntawong Niran3, Fei Wang1, Yanxu Yin1, Chuying Yu1, Chunhai Jiao1*, Changxian Yang2* & Minghua Yao1*
Affiliation:
1 Hubei Key Laboratory of Vegetable Germplasm Enhancement and Genetic Improvement, Cash Crops Research Institute, Hubei Academy of Agricultural Sciences, Wuhan 430070, Hubei, China
2 Key Laboratory of Horticultural Plant Biology (Ministry of Education), Huazhong Agricultural University, Wuhan 430070, Hubei, China
3 Kasetsart University, Bangkok 10900, Thailand
† Equal contributors
* Corresponding Authors:
Email: yaomh_2008@126.com
Email: jiaoch@hotmail.com
And
Email: yangcx0915@mail.hzau.edu.cn
Supplementary Information
Supplementary Table 1. Summary of PEPPER-FLT SMRT data.
Supplementary Table 2. Summary of RNA-Seq data.
Supplementary Table 3. Correlation efficient among different samples.
Supplementary Table 4. Novel isoform annotation data.
Supplementary Table 5. Classification and quantity statistics of alternative splicing events.
Supplementary Table 6. Prediction results of lncRNA based on SMRT data.
Supplementary Table 7. Summary of ORF prediction based on new isoforms.
Supplementary Table 8. Statistics of alternative polyadenylation (APA) identification results.
Supplementary Table 9. DEGs in comparison PI246331 vs. GZZY-23.
Supplementary Table 10. DEGs in comparison GZZY-23 vs. Trichome.
Supplementary Table 11. DEGs in the comparison PI246331 vs. Trichome.
Supplementary Table 12. Enriched Go terms in the three comparisons.
Supplementary Table 13. Enriched KEGG pathway in the three comparisons.
Supplementary Table 14. DEGs involved in trichome differentiation and trichome morphogenesis.
Supplementary Table 15. DEGs in the three comparisons belonged to MYB, bHLH, HD-Zip, and Zinc finger transcription factor families.
Supplementary Table 16. The details of annotated PRGs in the http://prgdb.crg.eu/wiki/ Category: Classes.
Supplementary Table 17. The primers used for analysis of gene expression by qRT-PCR.

## Sheet: Table S1
Table S1. Summary of PEPPER-FLT SMRT data
polymerase reads
Sample	Total_bases(Gbp)	Total_number	Minimum_length	Average_length	Maximum_length	N50
Pepper_FLT	32.78	429814	51	76278	391045	143097
Subreads
Sample	Total_bases(Gbp)	Total_number	Minimum_length	Average_length	Maximum_length	N50
Pepper_FLT	30.39	27748483	51	1096	273658	1570
circular consensus sequencing (CCS) read data
Sample	Total_bases(bp)	Total_number	Minimum_length	Average_length	Maximum_length	N50	Average_accuracy	Average_passes
Pepper_FLT	495730672	299864	53	1654	14450	1988	0.99933	65
full-length sequence data
Sample	num_reads_fl	num_reads_flnc	num_reads_flnc_polya
Pepper_FLT	226497	192252	192094
full-length non-concatemer (flnc)_polya data
Sample	Total_bases(bp)	Total_number	Minimum_length	Average_length	Maximum_length	N50
Pepper_FLT	249897231	192094	63	1301	6421	1547

## Sheet: Table S2
Table S2. Summary of RNA-Seq data
Sample	Clean Reads Pairs	Clean base(bp)	Length	Q20(%)	Q30(%)	GC(%)	Total Read pairs	Total mapped ratio	Uniq mapped reads ratio	Multiple mapped reads ratio	Discordantly reads ratio
GZZY_23_1	19516923	5855076900	150;150	97.4;96.0	90.5;88.1	43.6;43.6	19516923	0.9316	0.8191	0.0609	0.0516
GZZY_23_2	22684251	6805275300	150;150	97.3;96.3	90.4;88.9	42.8;42.7	22684251	0.9	0.7989	0.0496	0.0515
GZZY_23_3	22410199	6723059700	150;150	97.4;96.6	90.7;89.6	42.5;42.4	22410199	0.9033	0.8134	0.0427	0.0472
PI246331_1	19955902	5986770600	150;150	97.5;96.3	90.8;88.9	43.3;43.1	19955902	0.9338	0.8369	0.0499	0.047
PI246331_2	21958782	6587634600	150;150	97.6;96.2	91.6;89.3	42.5;41.9	21958782	0.8659	0.7527	0.0548	0.0584
PI246331_3	22949240	6884772000	150;150	97.6;96.1	90.9;88.2	43.3;43.2	22949240	0.9091	0.8136	0.0505	0.045
Trichome_1	20899262	6269778600	150;150	97.0;96.2	90.2;88.6	43.6;43.3	20899262	0.853	0.7493	0.0408	0.0629
Trichome_2	21991015	6597304500	150;150	97.4;96.0	90.8;88.3	44.2;44.2	20899262	0.853	0.7493	0.0408	0.0629
Trichome_3	22226410	6667923000	150;150	97.5;96.3	90.9;89.0	42.7;42.4	22226410	0.8589	0.7668	0.0346	0.0575

## Sheet: Table S3
Table S3. Correlation efficient among different samples
	PI246331_1	PI246331_2	PI246331_3	GZZY_23_1	GZZY_23_2	GZZY_23_3	Trichome_1	Trichome_2	Trichome_3
PI246331_1
PI246331_2	0.977
PI246331_3	0.992	0.967
GZZY_23_1	0.821	0.801	0.832
GZZY_23_2	0.825	0.807	0.829	0.987
GZZY_23_3	0.63	0.61	0.635	0.904	0.928
Trichome_1	0.269	0.282	0.29	0.422	0.47	0.354
Trichome_2	0.271	0.286	0.29	0.488	0.538	0.464	0.984
Trichome_3	0.255	0.275	0.275	0.609	0.65	0.683	0.847	0.923

## Sheet: Table S4
Table S4. Summary of ORF prediction based on new isoforms
Categories	the number of isoform(%)
Isoforms with predicted ORF	15,990 (81.54%)
Total isoforms	19611

## Sheet: Table S5
Table S5. Novel isoform annotation data
Database	novel
GO	1,427 (24.98%)
KO	1,057 (18.50%)
KOG	595 (10.41%)
NR	3,698 (64.73%)
Swiss-Prot	1,877 (32.85%)
Total	5,713 (100.00%)
Unannotated	2,008 (35.15%)

## Sheet: Table S6
Table S6. Classification and quantity statistics of alternative splicing events
AS_event_type	AS_event_number	Percentage
ES	556	0.125593
AA	835	0.188615
AD	378	0.0853851
IR	1188	0.268353
Other	1470	0.332053
Total	4427
Chr	TranscriptID	GeneID	Structure	Type	Splice_chain
Chr00	Chr00.104.1,Chr00.104.2	GeneID:Capana00g000916	1-,2-	AA	313182312-,313182174-
Chr00	Chr00.126.4/Chr00.126.5,Chr00.126.3	GeneID:Capana00g001145	1-,2-	AA	351663370-,351663366-
Chr00	Chr00.129.5,Chr00.129.4	GeneID:Capana00g001154	1-,2-	AA	353071791-,353071762-
Chr00	Chr00.1072.2,Chr00.1072.1	GeneID:Capana00g001353	1-,2-	AA	384079797-,384079800-
Chr00	Chr00.1081.3,Chr00.1081.2	GeneID:Capana00g001428	1-,2-	AA	392934845-,392934849-
Chr00	Chr00.1099.1/Chr00.1099.2/Chr00.1099.3,Chr00.1099.4	GeneID:Capana00g001591	1-,2-	AA	408887290-,408887299-
Chr00	Chr00.1100.1,Chr00.1100.2	GeneID:Capana00g001593	1-,2-	AA	409063218-,409063221-
Chr00	Chr00.348.2,Chr00.348.3	GeneID:Capana00g002483	1-,2-	AA	477653592-,477653498-
Chr00	Chr00.348.2,Chr00.348.4	GeneID:Capana00g002483	1-,2-	AA	477653592-,477653512-
Chr00	Chr00.348.4,Chr00.348.3	GeneID:Capana00g002483	1-,2-	AA	477653512-,477653498-
Chr00	Chr00.1241.1/Chr00.1241.2/Chr00.1241.4,Chr00.1241.3	GeneID:Capana00g002531	1-,2-	AA	480212813-,480212841-
Chr00	Chr00.1241.1/Chr00.1241.3/Chr00.1241.4,Chr00.1241.2	GeneID:Capana00g002531	1-,2-	AA	480215893-,480215946-
Chr00	Chr00.1267.1/Chr00.1267.4,Chr00.1267.2	GeneID:Capana00g002648	1-,2-	AA	487538528-,487538536-
Chr00	Chr00.1269.2,Chr00.1269.1	GeneID:Capana00g002651	1-,2-	AA	487613248-,487613251-
Chr00	Chr00.1313.1,Chr00.1313.2	GeneID:Capana00g002827	1-,2-	AA	501588933-,501588936-
Chr00	Chr00.1323.1/Chr00.1323.2,Chr00.1323.3	GeneID:Capana00g002861	1-,2-	AA	502742836-,502742939-
Chr00	Chr00.462.1,Chr00.462.2	GeneID:Capana00g003109	1-,2-	AA	524739861-,524739725-
Chr00	Chr00.1376.1/Chr00.1376.4/Chr00.1376.5/Chr00.1376.6/Chr00.1376.7,Chr00.1376.8	GeneID:Capana00g003111	1-,2-	AA	524828650-,524828656-
Chr00	Chr00.478.1/Chr00.478.3,Chr00.478.2	GeneID:Capana00g003177	1-,2-	AA	530678008-,530678003-
Chr00	Chr00.490.4,Chr00.490.3	GeneID:Capana00g003230	1-,2-	AA	536167321-,536167226-
Chr00	Chr00.1416.1,Chr00.1416.2	GeneID:Capana00g003277	1-,2-	AA	538852669-,538852720-
Chr00	Chr00.510.2,Chr00.510.1	GeneID:Capana00g003324	1-,2-	AA	539824419-,539824413-
Chr00	Chr00.514.1,Chr00.514.2	GeneID:Capana00g003341	1-,2-	AA	543750637-,543750626-
Chr00	Chr00.1445.2,Chr00.1445.3	GeneID:Capana00g003407	1-,2-	AA	545178633-,545178658-
Chr00	Chr00.568.2,Chr00.568.1	GeneID:Capana00g003522	1-,2-	AA	555765312-,555765303-
Chr00	Chr00.1469.3,Chr00.1469.2	GeneID:Capana00g003536	1-,2-	AA	558072668-,558073104-
Chr00	Chr00.1473.2/Chr00.1473.3,Chr00.1473.4	GeneID:Capana00g003548	1-,2-	AA	558435629-,558435656-
Chr00	Chr00.1483.2/Chr00.1483.4/Chr00.1483.5,Chr00.1483.1/Chr00.1483.3	GeneID:Capana00g003584	1-,2-	AA	563409920-,563409936-
Chr00	Chr00.1483.1/Chr00.1483.2/Chr00.1483.3/Chr00.1483.6,Chr00.1483.4	GeneID:Capana00g003584	1-,2-	AA	563426542-,563426548-
Chr00	Chr00.1483.5,Chr00.1483.1/Chr00.1483.2/Chr00.1483.3/Chr00.1483.6	GeneID:Capana00g003584	1-,2-	AA	563426518-,563426542-
Chr00	Chr00.1483.5,Chr00.1483.4	GeneID:Capana00g003584	1-,2-	AA	563426518-,563426548-
Chr00	Chr00.1498.3/Chr00.1498.4,Chr00.1498.5	GeneID:Capana00g003675	1-,2-	AA	574755903-,574755915-
Chr00	Chr00.606.1,Chr00.606.2	GeneID:Capana00g003687	1-,2-	AA	575021198-,575021096-
Chr00	Chr00.1529.1/Chr00.1529.3,Chr00.1529.2	GeneID:Capana00g003850	1-,2-	AA	584265868-,584265895-
Chr00	Chr00.1529.1/Chr00.1529.2,Chr00.1529.3	GeneID:Capana00g003850	1-,2-	AA	584268770-,584268782-
Chr00	Chr00.1585.2,Chr00.1585.1	GeneID:Capana00g004100	1-,2-	AA	611861855-,611861900-
Chr00	Chr00.686.2,Chr00.686.1	GeneID:Capana00g004111	1-,2-	AA	612538440-,612538437-
Chr00	Chr00.1601.2,Chr00.1601.1	GeneID:Capana00g004150	1-,2-	AA	618241267-,618241295-
Chr00	Chr00.701.1,Chr00.701.2	GeneID:Capana00g004156	1-,2-	AA	618283688-,618283675-
Chr00	Chr00.711.3,Chr00.711.1	GeneID:Capana00g004188	1-,2-	AA	618782413-,618782069-
Chr00	Chr00.1619.1,Chr00.1619.2	GeneID:Capana00g004201	1-,2-	AA	618877914-,618877952-
Chr00	Chr00.1621.1/Chr00.1621.2/Chr00.1621.3,Chr00.1621.4	GeneID:Capana00g004207	1-,2-	AA	618941920-,618941929-
Chr00	Chr00.1650.2,Chr00.1650.1	GeneID:Capana00g004359	1-,2-	AA	634050299-,634050407-
Chr00	Chr00.808.2,Chr00.808.1	GeneID:Capana00g004601	1-,2-	AA	657921781-,657921742-
Chr00	Chr00.1765.2,Chr00.1765.1	GeneID:Capana00g004940	1-,2-	AA	677429826-,677429903-
Chr00	Chr00.909.1,Chr00.909.2	GeneID:Capana00g004984	1-,2-	AA	684742566-,684742548-
Chr00	Chr00.1803.1,Chr00.1803.2	GeneID:Capana00g005049	1-,2-	AA	700519032-,700519035-
Chr00	Chr00.935.1,Chr00.935.2	GeneID:Capana00g005105	1-,2-	AA	713454394-,713454376-
Chr00	Chr00.1702.2/Chr00.1702.5,Chr00.1702.3/Chr00.1702.4	Chr00.1702	1-,2-	AA	665385754-,665385757-
Chr00	Chr00.284.3,Chr00.284.1/Chr00.284.2	Chr00.284	1-,2-	AA	452142010-,452141891-
Chr00	Chr00.284.3,Chr00.284.1/Chr00.284.2	Chr00.284	1-,2-	AA	452140756-,452140694-
Chr00	Chr00.310.1/Chr00.310.2/Chr00.310.4/Chr00.310.5,Chr00.310.3	Chr00.310	1-,2-	AA	459341261-,459341258-
Chr00	Chr00.310.1,Chr00.310.2/Chr00.310.3/Chr00.310.4/Chr00.310.5	Chr00.310	1-,2-	AA	459340740-,459340045-
Chr00	Chr00.584.1/Chr00.584.2,Chr00.584.3	Chr00.584	1-,2-	AA	563728546-,563728514-
Chr00	Chr00.70.2,Chr00.70.1	Chr00.70	1-,2-	AA	281505467-,281505268-
Chr00	Chr00.930.3,Chr00.930.4	Chr00.930	1-,2-	AA	706536731-,706536686-
Chr01	Chr01.981.1,Chr01.981.2	GeneID:Capana01g000006	1-,2-	AA	183440-,183547-
Chr01	Chr01.52.2,Chr01.52.1	GeneID:Capana01g000148	1-,2-	AA	2132360-,2132328-
Chr01	Chr01.69.1,Chr01.69.2	GeneID:Capana01g000217	1-,2-	AA	3154317-,3154312-
Chr01	Chr01.78.6,Chr01.78.7	GeneID:Capana01g000239	1-,2-	AA	3713091-,3712900-
Chr01	Chr01.1045.2,Chr01.1045.1	GeneID:Capana01g000252	1-,2-	AA	4309044-,4309049-
Chr01	Chr01.118.4,Chr01.118.1/Chr01.118.2/Chr01.118.3	GeneID:Capana01g000386	1-,2-	AA	7051672-,7051659-
Chr01	Chr01.1109.1,Chr01.1109.2	GeneID:Capana01g000540	1-,2-	AA	9616374-,9616414-
Chr01	Chr01.1115.1,Chr01.1115.2	GeneID:Capana01g000568	1-,2-	AA	10023868-,10023875-
Chr01	Chr01.189.3,Chr01.189.1	GeneID:Capana01g000665	1-,2-	AA	13167912-,13167893-
Chr01	Chr01.217.2/Chr01.217.4/Chr01.217.5,Chr01.217.6	GeneID:Capana01g000775	1-,2-	AA	15912845-,15912839-
Chr01	Chr01.220.1,Chr01.220.2	GeneID:Capana01g000784	1-,2-	AA	16171880-,16171877-
Chr01	Chr01.237.2,Chr01.237.1	GeneID:Capana01g000851	1-,2-	AA	18729897-,18729892-
Chr01	Chr01.248.2,Chr01.248.3	GeneID:Capana01g000894	1-,2-	AA	19991456-,19991453-
Chr01	Chr01.254.1/Chr01.254.2,Chr01.254.3	GeneID:Capana01g000927	1-,2-	AA	22183075-,22183060-
Chr01	Chr01.262.1,Chr01.262.2	GeneID:Capana01g000975	1-,2-	AA	24320356-,24320315-
Chr01	Chr01.1222.1,Chr01.1222.2	GeneID:Capana01g001001	1-,2-	AA	26643997-,26644003-
Chr01	Chr01.1243.2,Chr01.1243.1	GeneID:Capana01g001075	1-,2-	AA	29705444-,29705454-
Chr01	Chr01.294.1,Chr01.294.2	GeneID:Capana01g001103	1-,2-	AA	30662942-,30662939-
Chr01	Chr01.298.2,Chr01.298.3	GeneID:Capana01g001119	1-,2-	AA	31427205-,31427196-
Chr01	Chr01.302.2,Chr01.302.1/Chr01.302.3	GeneID:Capana01g001131	1-,2-	AA	31931158-,31931149-
Chr01	Chr01.302.1/Chr01.302.2,Chr01.302.3	GeneID:Capana01g001131	1-,2-	AA	31929362-,31929340-
Chr01	Chr01.1262.2,Chr01.1262.3	GeneID:Capana01g001165	1-,2-	AA	34676118-,34676341-
Chr01	Chr01.325.3/Chr01.325.4/Chr01.325.5,Chr01.325.2	GeneID:Capana01g001230	1-,2-	AA	38581355-,38581344-
Chr01	Chr01.1292.3,Chr01.1292.4	GeneID:Capana01g001324	1-,2-	AA	44341021-,44341040-
Chr01	Chr01.1308.1/Chr01.1308.2,Chr01.1308.3	GeneID:Capana01g001376	1-,2-	AA	45138940-,45138949-
Chr01	Chr01.367.2/Chr01.367.3,Chr01.367.1	GeneID:Capana01g001402	1-,2-	AA	45402579-,45402575-
Chr01	Chr01.367.1/Chr01.367.2,Chr01.367.3	GeneID:Capana01g001402	1-,2-	AA	45402424-,45402415-
Chr01	Chr01.386.2,Chr01.386.1	GeneID:Capana01g001473	1-,2-	AA	46585647-,46585622-
Chr01	Chr01.1327.4,Chr01.1327.2/Chr01.1327.5	GeneID:Capana01g001493	1-,2-	AA	47953620-,47953623-
Chr01	Chr01.1344.2,Chr01.1344.1	GeneID:Capana01g001569	1-,2-	AA	52098604-,52098615-
Chr01	Chr01.410.3,Chr01.410.2	GeneID:Capana01g001612	1-,2-	AA	54770905-,54770899-
Chr01	Chr01.430.4,Chr01.430.3	GeneID:Capana01g001771	1-,2-	AA	66183197-,66183192-
Chr01	Chr01.1403.1,Chr01.1403.2	GeneID:Capana01g001831	1-,2-	AA	72538550-,72538566-
Chr01	Chr01.1407.2,Chr01.1407.1/Chr01.1407.3	GeneID:Capana01g001864	1-,2-	AA	75830981-,75830988-
Chr01	Chr01.463.3,Chr01.463.1	GeneID:Capana01g001980	1-,2-	AA	88508125-,88508037-
Chr01	Chr01.478.4,Chr01.478.1/Chr01.478.2/Chr01.478.3/Chr01.478.5/Chr01.478.6	GeneID:Capana01g002050	1-,2-	AA	96704468-,96704465-
Chr01	Chr01.490.1,Chr01.490.2	GeneID:Capana01g002117	1-,2-	AA	112605948-,112605612-
Chr01	Chr01.497.2,Chr01.497.1	GeneID:Capana01g002141	1-,2-	AA	117414981-,117414975-
Chr01	Chr01.520.2,Chr01.520.1	GeneID:Capana01g002230	1-,2-	AA	130621046-,130621037-
Chr01	Chr01.532.8,Chr01.532.10/Chr01.532.11/Chr01.532.12/Chr01.532.13/Chr01.532.14/Chr01.532.6/Chr01.532.7/Chr01.532.9	GeneID:Capana01g002306	1-,2-	AA	145625522-,145625512-
Chr01	Chr01.547.3,Chr01.547.2	GeneID:Capana01g002391	1-,2-	AA	153826398-,153826383-
Chr01	Chr01.1525.3,Chr01.1525.1/Chr01.1525.2	GeneID:Capana01g002514	1-,2-	AA	163961953-,163961958-
Chr01	Chr01.1535.1,Chr01.1535.2	GeneID:Capana01g002531	1-,2-	AA	166245235-,166245239-
Chr01	Chr01.573.2,Chr01.573.1	GeneID:Capana01g002573	1-,2-	AA	167327597-,167327592-
Chr01	Chr01.582.2,Chr01.582.3	GeneID:Capana01g002625	1-,2-	AA	169164478-,169164417-
Chr01	Chr01.1567.1,Chr01.1567.4	GeneID:Capana01g002641	1-,2-	AA	169742660-,169742665-
Chr01	Chr01.615.3,Chr01.615.6	GeneID:Capana01g002769	1-,2-	AA	175942653-,175942644-
Chr01	Chr01.615.2,Chr01.615.4	GeneID:Capana01g002769	1-,2-	AA	175942972-,175942918-
Chr01	Chr01.615.5,Chr01.615.2	GeneID:Capana01g002769	1-,2-	AA	175942999-,175942972-
Chr01	Chr01.615.2,Chr01.615.1	GeneID:Capana01g002769	1-,2-	AA	175942972-,175942912-
Chr01	Chr01.615.5,Chr01.615.4	GeneID:Capana01g002769	1-,2-	AA	175942999-,175942918-
Chr01	Chr01.615.4,Chr01.615.1	GeneID:Capana01g002769	1-,2-	AA	175942918-,175942912-
Chr01	Chr01.615.5,Chr01.615.1	GeneID:Capana01g002769	1-,2-	AA	175942999-,175942912-
Chr01	Chr01.623.1,Chr01.623.2/Chr01.623.3	GeneID:Capana01g002794	1-,2-	AA	177421392-,177421387-
Chr01	Chr01.1611.2,Chr01.1611.1	GeneID:Capana01g002823	1-,2-	AA	180078364-,180078423-
Chr01	Chr01.1615.2,Chr01.1615.1	GeneID:Capana01g002858	1-,2-	AA	181544157-,181544200-
Chr01	Chr01.1643.5,Chr01.1643.3	GeneID:Capana01g003003	1-,2-	AA	194784169-,194784172-
Chr01	Chr01.688.2,Chr01.688.1	GeneID:Capana01g003108	1-,2-	AA	207073265-,207073262-
Chr01	Chr01.1673.3,Chr01.1673.2	GeneID:Capana01g003113	1-,2-	AA	207696080-,207696103-
Chr01	Chr01.1678.5,Chr01.1678.4	GeneID:Capana01g003119	1-,2-	AA	208365538-,208365592-
Chr01	Chr01.692.2,Chr01.692.1/Chr01.692.3	GeneID:Capana01g003137	1-,2-	AA	209030652-,209030608-
Chr01	Chr01.1690.3,Chr01.1690.2	GeneID:Capana01g003145	1-,2-	AA	210443861-,210443874-
Chr01	Chr01.1690.3,Chr01.1690.2	GeneID:Capana01g003145	1-,2-	AA	210445747-,210445751-
Chr01	Chr01.701.2/Chr01.701.3,Chr01.701.1	GeneID:Capana01g003171	1-,2-	AA	212932069-,212932060-
Chr01	Chr01.1707.2,Chr01.1707.3	GeneID:Capana01g003232	1-,2-	AA	220076704-,220076708-
Chr01	Chr01.741.3,Chr01.741.4	GeneID:Capana01g003323	1-,2-	AA	223307957-,223307951-
Chr01	Chr01.823.2,Chr01.823.3	GeneID:Capana01g003639	1-,2-	AA	231641191-,231641185-
Chr01	Chr01.1821.2,Chr01.1821.1	GeneID:Capana01g003677	1-,2-	AA	232368151-,232368154-
Chr01	Chr01.852.1,Chr01.852.2	GeneID:Capana01g003751	1-,2-	AA	245470783-,245470776-
Chr01	Chr01.868.4,Chr01.868.3/Chr01.868.5/Chr01.868.6	GeneID:Capana01g003840	1-,2-	AA	258932808-,258932805-
Chr01	Chr01.868.6,Chr01.868.3	GeneID:Capana01g003840	1-,2-	AA	258932554-,258932546-
Chr01	Chr01.903.2,Chr01.903.1	GeneID:Capana01g004029	1-,2-	AA	278073085-,278070159-
Chr01	Chr01.944.2,Chr01.944.1	GeneID:Capana01g004298	1-,2-	AA	295693112-,295693106-
Chr01	Chr01.1223.2,Chr01.1223.3	Chr01.1223	1-,2-	AA	26711581-,26711584-
Chr01	Chr01.1431.2/Chr01.1431.4,Chr01.1431.3	Chr01.1431	1-,2-	AA	100609108-,100609134-
Chr01	Chr01.1699.2,Chr01.1699.1	Chr01.1699	1-,2-	AA	216980024-,216980035-
Chr01	Chr01.180.2,Chr01.180.1	Chr01.180	1-,2-	AA	11929997-,11929847-
Chr01	Chr01.473.3,Chr01.473.1	Chr01.473	1-,2-	AA	96258513-,96258481-
Chr01	Chr01.525.4/Chr01.525.5,Chr01.525.3	Chr01.525	1-,2-	AA	133334356-,133334326-
Chr01	Chr01.784.1,Chr01.784.2	Chr01.784	1-,2-	AA	227941492-,227941475-
Chr02	Chr02.936.2,Chr02.936.1/Chr02.936.3	GeneID:Capana02g000083	1-,2-	AA	14198563-,14198740-
Chr02	Chr02.30.1,Chr02.30.2	GeneID:Capana02g000177	1-,2-	AA	22649403-,22649078-
Chr02	Chr02.983.1,Chr02.983.2	GeneID:Capana02g000242	1-,2-	AA	30566980-,30567008-
Chr02	Chr02.70.1/Chr02.70.2,Chr02.70.3	GeneID:Capana02g000308	1-,2-	AA	42927757-,42927748-
Chr02	Chr02.93.2,Chr02.93.1	GeneID:Capana02g000412	1-,2-	AA	54556932-,54556926-
Chr02	Chr02.110.2,Chr02.110.1/Chr02.110.3	GeneID:Capana02g000490	1-,2-	AA	62968332-,62968223-
Chr02	Chr02.110.1/Chr02.110.2,Chr02.110.3	GeneID:Capana02g000490	1-,2-	AA	62967968-,62967965-
Chr02	Chr02.1054.10/Chr02.1054.13/Chr02.1054.6/Chr02.1054.8,Chr02.1054.11	GeneID:Capana02g000611	1-,2-	AA	76767900-,76767912-
Chr02	Chr02.1054.10/Chr02.1054.13/Chr02.1054.6/Chr02.1054.8,Chr02.1054.12	GeneID:Capana02g000611	1-,2-	AA	76767900-,76767917-
Chr02	Chr02.1054.15/Chr02.1054.9,Chr02.1054.10/Chr02.1054.13/Chr02.1054.6/Chr02.1054.8	GeneID:Capana02g000611	1-,2-	AA	76767875-,76767900-
Chr02	Chr02.1054.11,Chr02.1054.12	GeneID:Capana02g000611	1-,2-	AA	76767912-,76767917-
Chr02	Chr02.1054.15/Chr02.1054.9,Chr02.1054.11	GeneID:Capana02g000611	1-,2-	AA	76767875-,76767912-
Chr02	Chr02.1054.15/Chr02.1054.9,Chr02.1054.12	GeneID:Capana02g000611	1-,2-	AA	76767875-,76767917-
Chr02	Chr02.1054.11/Chr02.1054.12/Chr02.1054.13/Chr02.1054.14/Chr02.1054.7/Chr02.1054.8/Chr02.1054.9,Chr02.1054.10	GeneID:Capana02g000611	1-,2-	AA	76769456-,76769496-
Chr02	Chr02.1054.7,Chr02.1054.10/Chr02.1054.11/Chr02.1054.12/Chr02.1054.13/Chr02.1054.14/Chr02.1054.15/Chr02.1054.6/Chr02.1054.8/Chr02.1054.9	GeneID:Capana02g000611	1-,2-	AA	76770489-,76770511-
Chr02	Chr02.1054.13,Chr02.1054.10/Chr02.1054.11/Chr02.1054.12/Chr02.1054.14/Chr02.1054.15/Chr02.1054.6/Chr02.1054.7/Chr02.1054.8/Chr02.1054.9	GeneID:Capana02g000611	1-,2-	AA	76772591-,76772615-
Chr02	Chr02.146.3,Chr02.146.2	GeneID:Capana02g000650	1-,2-	AA	81556027-,81556015-
Chr02	Chr02.1065.2/Chr02.1065.4,Chr02.1065.3	GeneID:Capana02g000669	1-,2-	AA	82991492-,82991561-
Chr02	Chr02.149.2,Chr02.149.1	GeneID:Capana02g000670	1-,2-	AA	83003424-,83003420-
Chr02	Chr02.150.1,Chr02.150.2	GeneID:Capana02g000672	1-,2-	AA	83058706-,83058703-
Chr02	Chr02.1090.2,Chr02.1090.1	GeneID:Capana02g000805	1-,2-	AA	93952997-,93953009-
Chr02	Chr02.291.1/Chr02.291.3,Chr02.291.2/Chr02.291.4	GeneID:Capana02g001314	1-,2-	AA	119930651-,119930641-
Chr02	Chr02.300.1/Chr02.300.3,Chr02.300.2	GeneID:Capana02g001342	1-,2-	AA	120657093-,120657067-
Chr02	Chr02.310.3/Chr02.310.4,Chr02.310.6/Chr02.310.7/Chr02.310.9	GeneID:Capana02g001381	1-,2-	AA	123189277-,123189271-
Chr02	Chr02.313.1,Chr02.313.2	GeneID:Capana02g001385	1-,2-	AA	123254069-,123254065-
Chr02	Chr02.319.3,Chr02.319.2	GeneID:Capana02g001409	1-,2-	AA	123590467-,123590372-
Chr02	Chr02.325.1,Chr02.325.2	GeneID:Capana02g001438	1-,2-	AA	124849802-,124849799-
Chr02	Chr02.337.2,Chr02.337.1	GeneID:Capana02g001495	1-,2-	AA	126090558-,126090545-
Chr02	Chr02.337.1,Chr02.337.2	GeneID:Capana02g001495	1-,2-	AA	126087231-,126087168-
Chr02	Chr02.339.3,Chr02.339.2	GeneID:Capana02g001498	1-,2-	AA	126113480-,126113467-
Chr02	Chr02.354.2,Chr02.354.1	GeneID:Capana02g001582	1-,2-	AA	128162648-,128162645-
Chr02	Chr02.1248.2,Chr02.1248.1	GeneID:Capana02g001646	1-,2-	AA	129767598-,129767649-
Chr02	Chr02.375.3,Chr02.375.2	GeneID:Capana02g001675	1-,2-	AA	130175123-,130175111-
Chr02	Chr02.376.2,Chr02.376.1	GeneID:Capana02g001684	1-,2-	AA	130392809-,130392795-
Chr02	Chr02.376.2,Chr02.376.1	GeneID:Capana02g001684	1-,2-	AA	130392338-,130392323-
Chr02	Chr02.386.1/Chr02.386.3,Chr02.386.2	GeneID:Capana02g001723	1-,2-	AA	131448303-,131448293-
Chr02	Chr02.386.1/Chr02.386.2,Chr02.386.3	GeneID:Capana02g001723	1-,2-	AA	131447257-,131447253-
Chr02	Chr02.392.3,Chr02.392.2	GeneID:Capana02g001745	1-,2-	AA	132412677-,132412604-
Chr02	Chr02.392.3,Chr02.392.4	GeneID:Capana02g001745	1-,2-	AA	132412677-,132412608-
Chr02	Chr02.392.4,Chr02.392.2	GeneID:Capana02g001745	1-,2-	AA	132412608-,132412604-
Chr02	Chr02.393.2,Chr02.393.3	GeneID:Capana02g001753	1-,2-	AA	132476739-,132476736-
Chr02	Chr02.426.2,Chr02.426.1	GeneID:Capana02g001941	1-,2-	AA	136380510-,136380491-
Chr02	Chr02.1318.2,Chr02.1318.1/Chr02.1318.3	GeneID:Capana02g001966	1-,2-	AA	136857890-,136857957-
Chr02	Chr02.448.1,Chr02.448.2	GeneID:Capana02g002002	1-,2-	AA	137609169-,137609166-
Chr02	Chr02.448.3,Chr02.448.1	GeneID:Capana02g002002	1-,2-	AA	137609172-,137609169-
Chr02	Chr02.448.3,Chr02.448.2	GeneID:Capana02g002002	1-,2-	AA	137609172-,137609166-
Chr02	Chr02.1344.2,Chr02.1344.1	GeneID:Capana02g002049	1-,2-	AA	138842708-,138842714-
Chr02	Chr02.508.3,Chr02.508.2	GeneID:Capana02g002206	1-,2-	AA	141844738-,141844733-
Chr02	Chr02.529.1,Chr02.529.2/Chr02.529.3	GeneID:Capana02g002299	1-,2-	AA	143054923-,143054911-
Chr02	Chr02.529.3,Chr02.529.1/Chr02.529.2	GeneID:Capana02g002299	1-,2-	AA	143051989-,143051973-
Chr02	Chr02.536.1,Chr02.536.2	GeneID:Capana02g002358	1-,2-	AA	143655056-,143655053-
Chr02	Chr02.1443.1,Chr02.1443.2	GeneID:Capana02g002394	1-,2-	AA	144057516-,144057519-
Chr02	Chr02.582.1,Chr02.582.2	GeneID:Capana02g002522	1-,2-	AA	146100201-,146100197-
Chr02	Chr02.610.2,Chr02.610.1	GeneID:Capana02g002616	1-,2-	AA	148148261-,148148225-
Chr02	Chr02.611.4,Chr02.611.5	GeneID:Capana02g002621	1-,2-	AA	148185241-,148185176-
Chr02	Chr02.1522.1,Chr02.1522.2	GeneID:Capana02g002690	1-,2-	AA	149106227-,149106260-
Chr02	Chr02.1522.1,Chr02.1522.3	GeneID:Capana02g002690	1-,2-	AA	149106227-,149106327-
Chr02	Chr02.1522.2,Chr02.1522.3	GeneID:Capana02g002690	1-,2-	AA	149106260-,149106327-
Chr02	Chr02.1522.2,Chr02.1522.1/Chr02.1522.3	GeneID:Capana02g002690	1-,2-	AA	149106463-,149106470-
Chr02	Chr02.1522.1/Chr02.1522.2,Chr02.1522.3	GeneID:Capana02g002690	1-,2-	AA	149107147-,149107151-
Chr02	Chr02.634.2,Chr02.634.4	GeneID:Capana02g002720	1-,2-	AA	149602778-,149602762-
Chr02	Chr02.1570.2,Chr02.1570.4/Chr02.1570.5	GeneID:Capana02g002825	1-,2-	AA	151280281-,151280284-
Chr02	Chr02.1584.4,Chr02.1584.5	GeneID:Capana02g002887	1-,2-	AA	152002046-,152002049-
Chr02	Chr02.1613.2,Chr02.1613.1	GeneID:Capana02g002960	1-,2-	AA	153377461-,153377466-
Chr02	Chr02.705.3,Chr02.705.2/Chr02.705.4	GeneID:Capana02g002992	1-,2-	AA	153875227-,153874992-
Chr02	Chr02.1662.1,Chr02.1662.2	GeneID:Capana02g003115	1-,2-	AA	155952762-,155952773-
Chr02	Chr02.1668.1,Chr02.1668.2	GeneID:Capana02g003135	1-,2-	AA	156272333-,156272362-
Chr02	Chr02.1728.2,Chr02.1728.1	GeneID:Capana02g003305	1-,2-	AA	158739360-,158739381-
Chr02	Chr02.842.1,Chr02.842.2	GeneID:Capana02g003463	1-,2-	AA	161050954-,161050939-
Chr02	Chr02.861.2,Chr02.861.1	GeneID:Capana02g003516	1-,2-	AA	161740732-,161740705-
Chr02	Chr02.885.3,Chr02.885.1/Chr02.885.2	GeneID:Capana02g003600	1-,2-	AA	162660499-,162660470-
Chr02	Chr02.1826.2,Chr02.1826.1	GeneID:Capana02g003611	1-,2-	AA	162847978-,162847993-
Chr02	Chr02.1826.3,Chr02.1826.1/Chr02.1826.2	GeneID:Capana02g003611	1-,2-	AA	162853639-,162853642-
Chr02	Chr02.896.2/Chr02.896.3,Chr02.896.1	GeneID:Capana02g003638	1-,2-	AA	163159931-,163159928-
Chr02	Chr02.909.2/Chr02.909.3/Chr02.909.6,Chr02.909.4	GeneID:Capana02g003686	1-,2-	AA	163777494-,163777473-
Chr02	Chr02.909.2/Chr02.909.3/Chr02.909.4/Chr02.909.6,Chr02.909.5	GeneID:Capana02g003686	1-,2-	AA	163774551-,163774547-
Chr02	Chr02.1297.1,Chr02.1297.2	Chr02.1297	1-,2-	AA	135033742-,135033778-
Chr02	Chr02.1456.1/Chr02.1456.2,Chr02.1456.3	Chr02.1456	1-,2-	AA	144846263-,144846268-
Chr02	Chr02.1541.3,Chr02.1541.4	Chr02.1541	1-,2-	AA	149953688-,149953691-
Chr02	Chr02.1557.8,Chr02.1557.9	Chr02.1557	1-,2-	AA	150604560-,150604563-
Chr02	Chr02.1653.3,Chr02.1653.4	Chr02.1653	1-,2-	AA	155013233-,155013307-
Chr02	Chr02.943.1,Chr02.943.2	Chr02.943	1-,2-	AA	15806435-,15806627-
Chr03	Chr03.5.2,Chr03.5.1	GeneID:Capana03g000015	1-,2-	AA	249855-,249843-
Chr03	Chr03.12.2/Chr03.12.3/Chr03.12.4,Chr03.12.1	GeneID:Capana03g000054	1-,2-	AA	822243-,822220-
Chr03	Chr03.17.3,Chr03.17.2	GeneID:Capana03g000066	1-,2-	AA	928598-,928574-
Chr03	Chr03.21.11/Chr03.21.12/Chr03.21.14/Chr03.21.16/Chr03.21.5,Chr03.21.17	GeneID:Capana03g000076	1-,2-	AA	1052650-,1052616-
Chr03	Chr03.21.15,Chr03.21.9	GeneID:Capana03g000076	1-,2-	AA	1050815-,1050811-
Chr03	Chr03.21.13/Chr03.21.17,Chr03.21.10/Chr03.21.11	GeneID:Capana03g000076	1-,2-	AA	1050815-,1050811-
Chr03	Chr03.21.7,Chr03.21.8	GeneID:Capana03g000076	1-,2-	AA	1050815-,1050811-
Chr03	Chr03.1156.3,Chr03.1156.2	GeneID:Capana03g000112	1-,2-	AA	1534993-,1535085-
Chr03	Chr03.1162.3,Chr03.1162.4	GeneID:Capana03g000131	1-,2-	AA	1879588-,1879606-
Chr03	Chr03.44.6,Chr03.44.1/Chr03.44.5	GeneID:Capana03g000145	1-,2-	AA	2025883-,2025605-
Chr03	Chr03.44.8,Chr03.44.1/Chr03.44.5	GeneID:Capana03g000145	1-,2-	AA	2025880-,2025605-
Chr03	Chr03.44.6,Chr03.44.8	GeneID:Capana03g000145	1-,2-	AA	2025883-,2025880-
Chr03	Chr03.44.4,Chr03.44.7	GeneID:Capana03g000145	1-,2-	AA	2025880-,2025605-
Chr03	Chr03.44.3,Chr03.44.2/Chr03.44.4/Chr03.44.5/Chr03.44.6/Chr03.44.7/Chr03.44.8	GeneID:Capana03g000145	1-,2-	AA	2024162-,2024104-
Chr03	Chr03.51.3,Chr03.51.2	GeneID:Capana03g000161	1-,2-	AA	2203983-,2203980-
Chr03	Chr03.1173.4,Chr03.1173.3/Chr03.1173.5/Chr03.1173.6	GeneID:Capana03g000163	1-,2-	AA	2218475-,2218486-
Chr03	Chr03.1173.3/Chr03.1173.4/Chr03.1173.5,Chr03.1173.6	GeneID:Capana03g000163	1-,2-	AA	2223035-,2223047-
Chr03	Chr03.1176.3,Chr03.1176.2	GeneID:Capana03g000169	1-,2-	AA	2293840-,2293870-
Chr03	Chr03.1259.2/Chr03.1259.3/Chr03.1259.4,Chr03.1259.1	GeneID:Capana03g000401	1-,2-	AA	5557564-,5557574-
Chr03	Chr03.1259.3,Chr03.1259.1/Chr03.1259.2	GeneID:Capana03g000401	1-,2-	AA	5557794-,5557866-
Chr03	Chr03.1278.1,Chr03.1278.2	GeneID:Capana03g000474	1-,2-	AA	6564808-,6564811-
Chr03	Chr03.143.3/Chr03.143.4/Chr03.143.5,Chr03.143.1	GeneID:Capana03g000488	1-,2-	AA	6779838-,6779815-
Chr03	Chr03.1287.1/Chr03.1287.2,Chr03.1287.3	GeneID:Capana03g000514	1-,2-	AA	7114902-,7114941-
Chr03	Chr03.1287.2/Chr03.1287.3,Chr03.1287.1	GeneID:Capana03g000514	1-,2-	AA	7116519-,7116542-
Chr03	Chr03.161.1,Chr03.161.2	GeneID:Capana03g000534	1-,2-	AA	7399882-,7399874-
Chr03	Chr03.1299.1,Chr03.1299.2	GeneID:Capana03g000554	1-,2-	AA	7751639-,7751828-
Chr03	Chr03.198.1,Chr03.198.2	GeneID:Capana03g000643	1-,2-	AA	9160965-,9160960-
Chr03	Chr03.201.2,Chr03.201.1	GeneID:Capana03g000649	1-,2-	AA	9269350-,9269340-
Chr03	Chr03.1326.2,Chr03.1326.1	GeneID:Capana03g000654	1-,2-	AA	9362569-,9362575-
Chr03	Chr03.1333.2,Chr03.1333.1	GeneID:Capana03g000661	1-,2-	AA	9567985-,9568023-
Chr03	Chr03.1338.1,Chr03.1338.2	GeneID:Capana03g000673	1-,2-	AA	9827755-,9827771-
Chr03	Chr03.263.3/Chr03.263.4,Chr03.263.1/Chr03.263.2	GeneID:Capana03g000836	1-,2-	AA	12522877-,12522874-
Chr03	Chr03.265.2,Chr03.265.1	GeneID:Capana03g000847	1-,2-	AA	12659100-,12659069-
Chr03	Chr03.1406.2,Chr03.1406.1	GeneID:Capana03g000934	1-,2-	AA	15047015-,15047025-
Chr03	Chr03.298.1,Chr03.298.2	GeneID:Capana03g000956	1-,2-	AA	15707610-,15707607-
Chr03	Chr03.332.2,Chr03.332.1	GeneID:Capana03g001061	1-,2-	AA	17851607-,17851590-
Chr03	Chr03.1453.3/Chr03.1453.4,Chr03.1453.2	GeneID:Capana03g001080	1-,2-	AA	18400632-,18400669-
Chr03	Chr03.1457.1/Chr03.1457.2,Chr03.1457.3	GeneID:Capana03g001101	1-,2-	AA	18690815-,18690819-
Chr03	Chr03.347.2/Chr03.347.3,Chr03.347.1	GeneID:Capana03g001130	1-,2-	AA	19261502-,19261403-
Chr03	Chr03.349.3,Chr03.349.2	GeneID:Capana03g001134	1-,2-	AA	19333845-,19331510-
Chr03	Chr03.447.1,Chr03.447.2	GeneID:Capana03g001496	1-,2-	AA	28199771-,28199766-
Chr03	Chr03.1597.3,Chr03.1597.4/Chr03.1597.5	GeneID:Capana03g001696	1-,2-	AA	33400577-,33400595-
Chr03	Chr03.1597.2/Chr03.1597.3/Chr03.1597.5,Chr03.1597.4	GeneID:Capana03g001696	1-,2-	AA	33408447-,33408454-
Chr03	Chr03.487.2,Chr03.487.3	GeneID:Capana03g001702	1-,2-	AA	33534935-,33534932-
Chr03	Chr03.494.2,Chr03.494.3/Chr03.494.4	GeneID:Capana03g001718	1-,2-	AA	33933994-,33933983-
Chr03	Chr03.494.3,Chr03.494.2/Chr03.494.4	GeneID:Capana03g001718	1-,2-	AA	33932005-,33931906-
Chr03	Chr03.1629.11/Chr03.1629.14/Chr03.1629.16,Chr03.1629.13/Chr03.1629.15	GeneID:Capana03g001794	1-,2-	AA	35619910-,35619917-
Chr03	Chr03.1629.12/Chr03.1629.8,Chr03.1629.13/Chr03.1629.15	GeneID:Capana03g001794	1-,2-	AA	35619840-,35619917-
Chr03	Chr03.1629.12/Chr03.1629.8,Chr03.1629.11/Chr03.1629.14/Chr03.1629.16	GeneID:Capana03g001794	1-,2-	AA	35619840-,35619910-
Chr03	Chr03.1629.16,Chr03.1629.14/Chr03.1629.15	GeneID:Capana03g001794	1-,2-	AA	35621208-,35621211-
Chr03	Chr03.1629.9,Chr03.1629.7	GeneID:Capana03g001794	1-,2-	AA	35619910-,35619917-
Chr03	Chr03.1629.10,Chr03.1629.7	GeneID:Capana03g001794	1-,2-	AA	35619840-,35619917-
Chr03	Chr03.1629.10,Chr03.1629.9	GeneID:Capana03g001794	1-,2-	AA	35619840-,35619910-
Chr03	Chr03.1629.13,Chr03.1629.12	GeneID:Capana03g001794	1-,2-	AA	35621082-,35621211-
Chr03	Chr03.1629.13,Chr03.1629.11/Chr03.1629.8	GeneID:Capana03g001794	1-,2-	AA	35621082-,35621208-
Chr03	Chr03.1629.11/Chr03.1629.8,Chr03.1629.12	GeneID:Capana03g001794	1-,2-	AA	35621208-,35621211-
Chr03	Chr03.1629.4,Chr03.1629.6	GeneID:Capana03g001794	1-,2-	AA	35619910-,35619917-
Chr03	Chr03.1629.5,Chr03.1629.6	GeneID:Capana03g001794	1-,2-	AA	35619840-,35619917-
Chr03	Chr03.1629.5,Chr03.1629.4	GeneID:Capana03g001794	1-,2-	AA	35619840-,35619910-
Chr03	Chr03.526.6/Chr03.526.8,Chr03.526.2	GeneID:Capana03g001832	1-,2-	AA	36553758-,36553239-
Chr03	Chr03.526.4/Chr03.526.5/Chr03.526.7,Chr03.526.2	GeneID:Capana03g001832	1-,2-	AA	36553247-,36553239-
Chr03	Chr03.526.6/Chr03.526.8,Chr03.526.4/Chr03.526.5/Chr03.526.7	GeneID:Capana03g001832	1-,2-	AA	36553758-,36553247-
Chr03	Chr03.526.8,Chr03.526.2/Chr03.526.3/Chr03.526.4/Chr03.526.5/Chr03.526.6/Chr03.526.7	GeneID:Capana03g001832	1-,2-	AA	36552126-,36552113-
Chr03	Chr03.526.7,Chr03.526.1/Chr03.526.2/Chr03.526.3/Chr03.526.4/Chr03.526.5/Chr03.526.6/Chr03.526.8	GeneID:Capana03g001832	1-,2-	AA	36549935-,36549932-
Chr03	Chr03.549.4,Chr03.549.3	GeneID:Capana03g001967	1-,2-	AA	40040451-,40040433-
Chr03	Chr03.1659.5,Chr03.1659.2/Chr03.1659.3/Chr03.1659.4/Chr03.1659.6/Chr03.1659.7	GeneID:Capana03g001968	1-,2-	AA	40103066-,40103077-
Chr03	Chr03.1681.4/Chr03.1681.6,Chr03.1681.5	GeneID:Capana03g002026	1-,2-	AA	41823729-,41823779-
Chr03	Chr03.564.4,Chr03.564.3	GeneID:Capana03g002028	1-,2-	AA	41836490-,41836479-
Chr03	Chr03.1687.4,Chr03.1687.3	GeneID:Capana03g002051	1-,2-	AA	43407225-,43407238-
Chr03	Chr03.588.1,Chr03.588.2	GeneID:Capana03g002145	1-,2-	AA	49348933-,49348905-
Chr03	Chr03.590.2,Chr03.590.1	GeneID:Capana03g002162	1-,2-	AA	49837697-,49837637-
Chr03	Chr03.633.1,Chr03.633.2	GeneID:Capana03g002354	1-,2-	AA	62197605-,62197591-
Chr03	Chr03.1777.2,Chr03.1777.1/Chr03.1777.3	GeneID:Capana03g002472	1-,2-	AA	74079137-,74079146-
Chr03	Chr03.1787.2,Chr03.1787.3	GeneID:Capana03g002529	1-,2-	AA	81446980-,81446983-
Chr03	Chr03.1787.2,Chr03.1787.3	GeneID:Capana03g002529	1-,2-	AA	81449275-,81449286-
Chr03	Chr03.1790.4/Chr03.1790.5/Chr03.1790.6,Chr03.1790.3	GeneID:Capana03g002539	1-,2-	AA	82059391-,82059421-
Chr03	Chr03.1790.2,Chr03.1790.1	GeneID:Capana03g002539	1-,2-	AA	82059391-,82059421-
Chr03	Chr03.1792.2,Chr03.1792.1	GeneID:Capana03g002561	1-,2-	AA	84660121-,84660226-
Chr03	Chr03.1792.1,Chr03.1792.2	GeneID:Capana03g002561	1-,2-	AA	84665552-,84665569-
Chr03	Chr03.685.2,Chr03.685.1	GeneID:Capana03g002570	1-,2-	AA	85585184-,85585179-
Chr03	Chr03.1796.3,Chr03.1796.4	GeneID:Capana03g002586	1-,2-	AA	87142242-,87142261-
Chr03	Chr03.1798.1,Chr03.1798.2	GeneID:Capana03g002593	1-,2-	AA	88540524-,88540806-
Chr03	Chr03.691.1,Chr03.691.2/Chr03.691.3/Chr03.691.4	GeneID:Capana03g002596	1-,2-	AA	88904446-,88904439-
Chr03	Chr03.732.2,Chr03.732.1	GeneID:Capana03g002750	1-,2-	AA	105174478-,105174474-
Chr03	Chr03.1831.4,Chr03.1831.3	GeneID:Capana03g002782	1-,2-	AA	108908572-,108908575-
Chr03	Chr03.743.2/Chr03.743.3,Chr03.743.4	GeneID:Capana03g002814	1-,2-	AA	115307534-,115307498-
Chr03	Chr03.748.4/Chr03.748.5,Chr03.748.2	GeneID:Capana03g002838	1-,2-	AA	121479473-,121479465-
Chr03	Chr03.748.4,Chr03.748.5	GeneID:Capana03g002838	1-,2-	AA	121478610-,121478598-
Chr03	Chr03.1851.1,Chr03.1851.2	GeneID:Capana03g002874	1-,2-	AA	129977182-,129977189-
Chr03	Chr03.1855.3/Chr03.1855.4,Chr03.1855.5	GeneID:Capana03g002892	1-,2-	AA	134043697-,134043701-
Chr03	Chr03.776.2,Chr03.776.1	GeneID:Capana03g002936	1-,2-	AA	141211097-,141211029-
Chr03	Chr03.1865.3,Chr03.1865.2	GeneID:Capana03g002972	1-,2-	AA	146717255-,146717258-
Chr03	Chr03.809.4,Chr03.809.3/Chr03.809.5	GeneID:Capana03g003099	1-,2-	AA	171747276-,171747122-
Chr03	Chr03.809.6,Chr03.809.3/Chr03.809.5	GeneID:Capana03g003099	1-,2-	AA	171747127-,171747122-
Chr03	Chr03.809.4,Chr03.809.6	GeneID:Capana03g003099	1-,2-	AA	171747276-,171747127-
Chr03	Chr03.810.5,Chr03.810.2	GeneID:Capana03g003115	1-,2-	AA	174483100-,174482319-
Chr03	Chr03.810.2/Chr03.810.5/Chr03.810.6,Chr03.810.3	GeneID:Capana03g003115	1-,2-	AA	174469737-,174469729-
Chr03	Chr03.1901.4/Chr03.1901.5,Chr03.1901.3	GeneID:Capana03g003147	1-,2-	AA	180586042-,180586052-
Chr03	Chr03.1935.2/Chr03.1935.3,Chr03.1935.1	GeneID:Capana03g003235	1-,2-	AA	196378390-,196378395-
Chr03	Chr03.1935.1/Chr03.1935.2,Chr03.1935.3	GeneID:Capana03g003235	1-,2-	AA	196379900-,196379943-
Chr03	Chr03.833.2,Chr03.833.1	GeneID:Capana03g003239	1-,2-	AA	196915805-,196915802-
Chr03	Chr03.842.3,Chr03.842.2	GeneID:Capana03g003287	1-,2-	AA	203957472-,203957457-
Chr03	Chr03.845.2,Chr03.845.3	GeneID:Capana03g003317	1-,2-	AA	207390439-,207390436-
Chr03	Chr03.1969.1,Chr03.1969.2	GeneID:Capana03g003418	1-,2-	AA	219680932-,219680935-
Chr03	Chr03.879.3,Chr03.879.2	GeneID:Capana03g003441	1-,2-	AA	222001316-,222001313-
Chr03	Chr03.881.1,Chr03.881.2	GeneID:Capana03g003446	1-,2-	AA	222179689-,222179682-
Chr03	Chr03.1984.5,Chr03.1984.1	GeneID:Capana03g003498	1-,2-	AA	225468114-,225468121-
Chr03	Chr03.889.4,Chr03.889.1/Chr03.889.3	GeneID:Capana03g003499	1-,2-	AA	225487323-,225487320-
Chr03	Chr03.1994.2,Chr03.1994.1	GeneID:Capana03g003538	1-,2-	AA	227546731-,227546734-
Chr03	Chr03.915.1,Chr03.915.2	GeneID:Capana03g003607	1-,2-	AA	230702288-,230702283-
Chr03	Chr03.924.2,Chr03.924.1	GeneID:Capana03g003637	1-,2-	AA	232355656-,232354960-
Chr03	Chr03.2059.1,Chr03.2059.2	GeneID:Capana03g003785	1-,2-	AA	237963483-,237963498-
Chr03	Chr03.980.1,Chr03.980.2	GeneID:Capana03g003889	1-,2-	AA	240889729-,240889697-
Chr03	Chr03.1022.2,Chr03.1022.4	GeneID:Capana03g004132	1-,2-	AA	246768464-,246768461-
Chr03	Chr03.2177.1/Chr03.2177.3/Chr03.2177.4,Chr03.2177.2	GeneID:Capana03g004437	1-,2-	AA	253946167-,253946198-
Chr03	Chr03.1281.2,Chr03.1281.1	Chr03.1281	1-,2-	AA	6774073-,6774102-
Chr03	Chr03.1331.1,Chr03.1331.2	Chr03.1331	1-,2-	AA	9538048-,9538065-
Chr03	Chr03.1765.1/Chr03.1765.3,Chr03.1765.2	Chr03.1765	1-,2-	AA	68604120-,68604143-
Chr03	Chr03.1794.2,Chr03.1794.7	Chr03.1794	1-,2-	AA	85470726-,85470862-
Chr03	Chr03.855.3/Chr03.855.4,Chr03.855.2	Chr03.855	1-,2-	AA	211343415-,211343336-
Chr04	Chr04.643.2,Chr04.643.1	GeneID:Capana04g000015	1-,2-	AA	308938-,308948-
Chr04	Chr04.672.1,Chr04.672.2	GeneID:Capana04g000086	1-,2-	AA	951561-,952166-
Chr04	Chr04.676.3,Chr04.676.2	GeneID:Capana04g000095	1-,2-	AA	1040506-,1040524-
Chr04	Chr04.694.1/Chr04.694.2/Chr04.694.3,Chr04.694.4	GeneID:Capana04g000152	1-,2-	AA	1839484-,1839487-
Chr04	Chr04.710.2,Chr04.710.1	GeneID:Capana04g000209	1-,2-	AA	2872428-,2872432-
Chr04	Chr04.713.2,Chr04.713.1	GeneID:Capana04g000223	1-,2-	AA	3210144-,3210164-
Chr04	Chr04.75.1,Chr04.75.2	GeneID:Capana04g000258	1-,2-	AA	3940767-,3940764-
Chr04	Chr04.756.3,Chr04.756.1/Chr04.756.2	GeneID:Capana04g000377	1-,2-	AA	5802221-,5802224-
Chr04	Chr04.768.1/Chr04.768.2,Chr04.768.3	GeneID:Capana04g000401	1-,2-	AA	6121545-,6121557-
Chr04	Chr04.158.2/Chr04.158.3/Chr04.158.4,Chr04.158.5	GeneID:Capana04g000573	1-,2-	AA	9136322-,9136174-
Chr04	Chr04.835.3,Chr04.835.2	GeneID:Capana04g000654	1-,2-	AA	10718586-,10718598-
Chr04	Chr04.183.3,Chr04.183.2	GeneID:Capana04g000694	1-,2-	AA	11697832-,11697523-
Chr04	Chr04.848.5,Chr04.848.6	GeneID:Capana04g000698	1-,2-	AA	11984461-,11984627-
Chr04	Chr04.233.1,Chr04.233.2	GeneID:Capana04g000861	1-,2-	AA	17542676-,17542652-
Chr04	Chr04.235.2/Chr04.235.3/Chr04.235.4,Chr04.235.1	GeneID:Capana04g000866	1-,2-	AA	17629133-,17629123-
Chr04	Chr04.892.2/Chr04.892.3/Chr04.892.5,Chr04.892.4	GeneID:Capana04g000894	1-,2-	AA	18662706-,18662744-
Chr04	Chr04.907.1,Chr04.907.2	GeneID:Capana04g000926	1-,2-	AA	21765884-,21765910-
Chr04	Chr04.257.2,Chr04.257.1	GeneID:Capana04g000977	1-,2-	AA	23593894-,23593533-
Chr04	Chr04.953.2,Chr04.953.1	GeneID:Capana04g001085	1-,2-	AA	29343281-,29343302-
Chr04	Chr04.296.3,Chr04.296.2	GeneID:Capana04g001169	1-,2-	AA	35178594-,35178584-
Chr04	Chr04.296.2/Chr04.296.4,Chr04.296.3	GeneID:Capana04g001169	1-,2-	AA	35172122-,35172075-
Chr04	Chr04.319.1/Chr04.319.2/Chr04.319.3,Chr04.319.4	GeneID:Capana04g001248	1-,2-	AA	39754684-,39754677-
Chr04	Chr04.1013.1,Chr04.1013.2	GeneID:Capana04g001294	1-,2-	AA	43485343-,43485348-
Chr04	Chr04.335.1/Chr04.335.4/Chr04.335.5/Chr04.335.7,Chr04.335.6	GeneID:Capana04g001331	1-,2-	AA	45409041-,45409037-
Chr04	Chr04.339.2,Chr04.339.1	GeneID:Capana04g001374	1-,2-	AA	48817570-,48817521-
Chr04	Chr04.393.2,Chr04.393.3	GeneID:Capana04g001629	1-,2-	AA	73303071-,73302777-
Chr04	Chr04.1101.2,Chr04.1101.3	GeneID:Capana04g001736	1-,2-	AA	95190699-,95190741-
Chr04	Chr04.455.4,Chr04.455.3	GeneID:Capana04g001839	1-,2-	AA	119670215-,119670061-
Chr04	Chr04.470.1/Chr04.470.2,Chr04.470.3	GeneID:Capana04g001895	1-,2-	AA	132440347-,132440299-
Chr04	Chr04.470.2/Chr04.470.3,Chr04.470.1	GeneID:Capana04g001895	1-,2-	AA	132439775-,132439661-
Chr04	Chr04.1144.2/Chr04.1144.3/Chr04.1144.4,Chr04.1144.1	GeneID:Capana04g001945	1-,2-	AA	141378375-,141378387-
Chr04	Chr04.481.10/Chr04.481.2/Chr04.481.3/Chr04.481.4,Chr04.481.5/Chr04.481.9	GeneID:Capana04g001958	1-,2-	AA	145170756-,145170644-
Chr04	Chr04.481.10/Chr04.481.2/Chr04.481.3/Chr04.481.4,Chr04.481.6/Chr04.481.7	GeneID:Capana04g001958	1-,2-	AA	145170756-,145170661-
Chr04	Chr04.481.6/Chr04.481.7,Chr04.481.5/Chr04.481.9	GeneID:Capana04g001958	1-,2-	AA	145170661-,145170644-
Chr04	Chr04.1156.2,Chr04.1156.1/Chr04.1156.3/Chr04.1156.4/Chr04.1156.5/Chr04.1156.6	GeneID:Capana04g001980	1-,2-	AA	148570704-,148570719-
Chr04	Chr04.1172.2,Chr04.1172.3	GeneID:Capana04g002062	1-,2-	AA	159998334-,159998337-
Chr04	Chr04.507.10/Chr04.507.4/Chr04.507.5/Chr04.507.6/Chr04.507.7/Chr04.507.9,Chr04.507.3/Chr04.507.8	GeneID:Capana04g002111	1-,2-	AA	170735249-,170735246-
Chr04	Chr04.507.9,Chr04.507.10/Chr04.507.3/Chr04.507.4/Chr04.507.5/Chr04.507.6/Chr04.507.7/Chr04.507.8	GeneID:Capana04g002111	1-,2-	AA	170734918-,170734634-
Chr04	Chr04.507.9,Chr04.507.10/Chr04.507.3/Chr04.507.4/Chr04.507.5/Chr04.507.6/Chr04.507.7/Chr04.507.8	GeneID:Capana04g002111	1-,2-	AA	170732397-,170732379-
Chr04	Chr04.517.3,Chr04.517.2/Chr04.517.4	GeneID:Capana04g002166	1-,2-	AA	178588194-,178588191-
Chr04	Chr04.542.3,Chr04.542.2	GeneID:Capana04g002318	1-,2-	AA	196815335-,196815292-
Chr04	Chr04.549.3,Chr04.549.4	GeneID:Capana04g002341	1-,2-	AA	199208530-,199208525-
Chr04	Chr04.1226.1/Chr04.1226.2/Chr04.1226.4,Chr04.1226.3	GeneID:Capana04g002357	1-,2-	AA	199781134-,199781458-
Chr04	Chr04.1226.4,Chr04.1226.1/Chr04.1226.2/Chr04.1226.3	GeneID:Capana04g002357	1-,2-	AA	199790640-,199790783-
Chr04	Chr04.1242.3/Chr04.1242.5,Chr04.1242.4	GeneID:Capana04g002459	1-,2-	AA	203360865-,203360994-
Chr04	Chr04.1262.2,Chr04.1262.1	GeneID:Capana04g002549	1-,2-	AA	206479775-,206480881-
Chr04	Chr04.594.10,Chr04.594.12	GeneID:Capana04g002602	1-,2-	AA	207816454-,207816444-
Chr04	Chr04.1291.5,Chr04.1291.4	GeneID:Capana04g002752	1-,2-	AA	213158136-,213158141-
Chr04	Chr04.369.3,Chr04.369.2	Chr04.369	1-,2-	AA	63848480-,63848087-
Chr04	Chr04.443.4,Chr04.443.3	Chr04.443	1-,2-	AA	106868217-,106868185-
Chr04	Chr04.663.3,Chr04.663.2	Chr04.663	1-,2-	AA	699513-,699516-
Chr04	Chr04.682.2,Chr04.682.1	Chr04.682	1-,2-	AA	1211849-,1211857-
Chr04	Chr04.701.3,Chr04.701.2	Chr04.701	1-,2-	AA	2171290-,2171299-
Chr04	Chr04.899.3,Chr04.899.1/Chr04.899.2	Chr04.899	1-,2-	AA	20686396-,20686405-
Chr04	Chr04.916.2,Chr04.916.4	Chr04.916	1-,2-	AA	23274479-,23275036-
Chr05	Chr05.36.2,Chr05.36.3	GeneID:Capana05g000093	1-,2-	AA	1483370-,1483367-
Chr05	Chr05.610.5,Chr05.610.4	GeneID:Capana05g000104	1-,2-	AA	1738738-,1738750-
Chr05	Chr05.625.2/Chr05.625.4/Chr05.625.5/Chr05.625.6,Chr05.625.3/Chr05.625.7	GeneID:Capana05g000138	1-,2-	AA	2172210-,2172213-
Chr05	Chr05.49.1,Chr05.49.2	GeneID:Capana05g000143	1-,2-	AA	2451284-,2450756-
Chr05	Chr05.94.2,Chr05.94.1	GeneID:Capana05g000346	1-,2-	AA	7580756-,7580475-
Chr05	Chr05.119.2,Chr05.119.1	GeneID:Capana05g000435	1-,2-	AA	9794191-,9794177-
Chr05	Chr05.124.2/Chr05.124.4/Chr05.124.5,Chr05.124.1/Chr05.124.3	GeneID:Capana05g000452	1-,2-	AA	10242146-,10242141-
Chr05	Chr05.126.1,Chr05.126.2	GeneID:Capana05g000454	1-,2-	AA	10272411-,10272396-
Chr05	Chr05.704.4,Chr05.704.3/Chr05.704.5	GeneID:Capana05g000584	1-,2-	AA	16660907-,16661000-
Chr05	Chr05.737.3,Chr05.737.1/Chr05.737.4	GeneID:Capana05g000753	1-,2-	AA	29069544-,29069547-
Chr05	Chr05.750.2,Chr05.750.3	GeneID:Capana05g000804	1-,2-	AA	31544462-,31545835-
Chr05	Chr05.750.2/Chr05.750.3/Chr05.750.5/Chr05.750.6/Chr05.750.7/Chr05.750.8,Chr05.750.4	GeneID:Capana05g000804	1-,2-	AA	31549155-,31549251-
Chr05	Chr05.759.1,Chr05.759.2	GeneID:Capana05g000829	1-,2-	AA	31963833-,31963884-
Chr05	Chr05.205.3,Chr05.205.2	GeneID:Capana05g000874	1-,2-	AA	33170450-,33170447-
Chr05	Chr05.264.2,Chr05.264.1	GeneID:Capana05g001167	1-,2-	AA	76167139-,76167135-
Chr05	Chr05.837.1/Chr05.837.2,Chr05.837.3	GeneID:Capana05g001195	1-,2-	AA	84622762-,84622770-
Chr05	Chr05.844.1,Chr05.844.3	GeneID:Capana05g001237	1-,2-	AA	90489371-,90489392-
Chr05	Chr05.296.2,Chr05.296.3	GeneID:Capana05g001263	1-,2-	AA	94445714-,94445687-
Chr05	Chr05.308.2,Chr05.308.1	GeneID:Capana05g001335	1-,2-	AA	109000824-,109000815-
Chr05	Chr05.312.1/Chr05.312.10/Chr05.312.5/Chr05.312.6/Chr05.312.7,Chr05.312.11/Chr05.312.8	GeneID:Capana05g001340	1-,2-	AA	109139806-,109139796-
Chr05	Chr05.312.4,Chr05.312.1/Chr05.312.10/Chr05.312.5/Chr05.312.6/Chr05.312.7	GeneID:Capana05g001340	1-,2-	AA	109139814-,109139806-
Chr05	Chr05.312.4,Chr05.312.11/Chr05.312.8	GeneID:Capana05g001340	1-,2-	AA	109139814-,109139796-
Chr05	Chr05.312.1/Chr05.312.11/Chr05.312.3/Chr05.312.6/Chr05.312.7/Chr05.312.9,Chr05.312.10/Chr05.312.4/Chr05.312.5/Chr05.312.8	GeneID:Capana05g001340	1-,2-	AA	109139207-,109139196-
Chr05	Chr05.312.11/Chr05.312.2/Chr05.312.4/Chr05.312.5/Chr05.312.7/Chr05.312.9,Chr05.312.10/Chr05.312.6/Chr05.312.8	GeneID:Capana05g001340	1-,2-	AA	109137496-,109137429-
Chr05	Chr05.352.1/Chr05.352.3,Chr05.352.4	GeneID:Capana05g001518	1-,2-	AA	143170542-,143170486-
Chr05	Chr05.921.5/Chr05.921.6,Chr05.921.7	GeneID:Capana05g001636	1-,2-	AA	158717448-,158717477-
Chr05	Chr05.376.2,Chr05.376.1	GeneID:Capana05g001648	1-,2-	AA	160192724-,160192452-
Chr05	Chr05.1026.3,Chr05.1026.2	GeneID:Capana05g002175	1-,2-	AA	201324680-,201324698-
Chr05	Chr05.1027.5,Chr05.1027.4	GeneID:Capana05g002177	1-,2-	AA	201345043-,201345443-
Chr05	Chr05.1071.1,Chr05.1071.2	GeneID:Capana05g002378	1-,2-	AA	210290223-,210290247-
Chr05	Chr05.1084.3,Chr05.1084.1/Chr05.1084.2	GeneID:Capana05g002416	1-,2-	AA	214868550-,214868782-
Chr05	Chr05.529.2,Chr05.529.1	GeneID:Capana05g002424	1-,2-	AA	214950148-,214950115-
Chr05	Chr05.1088.2,Chr05.1088.1/Chr05.1088.3	GeneID:Capana05g002425	1-,2-	AA	214957936-,214957952-
Chr05	Chr05.551.1,Chr05.551.2	GeneID:Capana05g002473	1-,2-	AA	215945977-,215945844-
Chr05	Chr05.580.1,Chr05.580.2	GeneID:Capana05g002546	1-,2-	AA	216984905-,216984880-
Chr05	Chr05.314.2/Chr05.314.3,Chr05.314.4	Chr05.314	1-,2-	AA	112164889-,112164883-
Chr05	Chr05.415.2/Chr05.415.4,Chr05.415.3	Chr05.415	1-,2-	AA	176219798-,176219794-
Chr05	Chr05.470.2,Chr05.470.1	Chr05.470	1-,2-	AA	202342617-,202342524-
Chr05	Chr05.536.1/Chr05.536.3/Chr05.536.4,Chr05.536.2	Chr05.536	1-,2-	AA	215203473-,215203468-
Chr05	Chr05.962.2,Chr05.962.1	Chr05.962	1-,2-	AA	176113663-,176113670-
Chr06	Chr06.11.2/Chr06.11.3/Chr06.11.4,Chr06.11.5	GeneID:Capana06g000016	1-,2-	AA	186112-,186051-
Chr06	Chr06.734.1,Chr06.734.3	GeneID:Capana06g000025	1-,2-	AA	284458-,284464-
Chr06	Chr06.13.1/Chr06.13.4,Chr06.13.3	GeneID:Capana06g000028	1-,2-	AA	324168-,324160-
Chr06	Chr06.13.1/Chr06.13.4,Chr06.13.3	GeneID:Capana06g000028	1-,2-	AA	323731-,323717-
Chr06	Chr06.746.3,Chr06.746.2	GeneID:Capana06g000079	1-,2-	AA	967875-,967899-
Chr06	Chr06.747.2,Chr06.747.1	GeneID:Capana06g000080	1-,2-	AA	969959-,969976-
Chr06	Chr06.25.2/Chr06.25.3,Chr06.25.1	GeneID:Capana06g000087	1-,2-	AA	1046664-,1046643-
Chr06	Chr06.31.2,Chr06.31.3	GeneID:Capana06g000098	1-,2-	AA	1252433-,1251614-
Chr06	Chr06.767.2,Chr06.767.1	GeneID:Capana06g000157	1-,2-	AA	2162666-,2162669-
Chr06	Chr06.778.5,Chr06.778.3/Chr06.778.4	GeneID:Capana06g000196	1-,2-	AA	2619764-,2619767-
Chr06	Chr06.65.1,Chr06.65.2	GeneID:Capana06g000233	1-,2-	AA	3056623-,3056615-
Chr06	Chr06.65.4,Chr06.65.3	GeneID:Capana06g000233	1-,2-	AA	3056623-,3056615-
Chr06	Chr06.69.2/Chr06.69.3,Chr06.69.1	GeneID:Capana06g000250	1-,2-	AA	3283395-,3283381-
Chr06	Chr06.819.1,Chr06.819.2/Chr06.819.3	GeneID:Capana06g000295	1-,2-	AA	3773365-,3773464-
Chr06	Chr06.819.1/Chr06.819.3,Chr06.819.2	GeneID:Capana06g000295	1-,2-	AA	3774132-,3774167-
Chr06	Chr06.79.1,Chr06.79.2/Chr06.79.3	GeneID:Capana06g000307	1-,2-	AA	4040244-,4040241-
Chr06	Chr06.79.1/Chr06.79.2,Chr06.79.3	GeneID:Capana06g000307	1-,2-	AA	4038553-,4038544-
Chr06	Chr06.821.1,Chr06.821.2	GeneID:Capana06g000308	1-,2-	AA	4050231-,4050623-
Chr06	Chr06.83.3/Chr06.83.4,Chr06.83.2	GeneID:Capana06g000333	1-,2-	AA	4652892-,4652868-
Chr06	Chr06.846.1,Chr06.846.2	GeneID:Capana06g000408	1-,2-	AA	5955118-,5955127-
Chr06	Chr06.887.1,Chr06.887.2	GeneID:Capana06g000531	1-,2-	AA	7960060-,7964131-
Chr06	Chr06.146.1/Chr06.146.4,Chr06.146.2/Chr06.146.3	GeneID:Capana06g000568	1-,2-	AA	8489206-,8489193-
Chr06	Chr06.895.3,Chr06.895.2	GeneID:Capana06g000575	1-,2-	AA	8714085-,8714135-
Chr06	Chr06.957.2,Chr06.957.1	GeneID:Capana06g000763	1-,2-	AA	12116392-,12116415-
Chr06	Chr06.209.5,Chr06.209.2/Chr06.209.3/Chr06.209.4	GeneID:Capana06g000781	1-,2-	AA	12431962-,12431959-
Chr06	Chr06.972.1/Chr06.972.2,Chr06.972.3	GeneID:Capana06g000790	1-,2-	AA	12609362-,12609365-
Chr06	Chr06.972.1/Chr06.972.3,Chr06.972.2	GeneID:Capana06g000790	1-,2-	AA	12610013-,12610016-
Chr06	Chr06.244.2,Chr06.244.3	GeneID:Capana06g000942	1-,2-	AA	16588670-,16588660-
Chr06	Chr06.249.2/Chr06.249.7,Chr06.249.3/Chr06.249.4/Chr06.249.5/Chr06.249.6	GeneID:Capana06g000954	1-,2-	AA	16817569-,16817563-
Chr06	Chr06.251.3,Chr06.251.2	GeneID:Capana06g000959	1-,2-	AA	16853819-,16853660-
Chr06	Chr06.1017.2/Chr06.1017.3,Chr06.1017.4	GeneID:Capana06g000995	1-,2-	AA	17411648-,17411652-
Chr06	Chr06.1020.2,Chr06.1020.3	GeneID:Capana06g001004	1-,2-	AA	17524294-,17524312-
Chr06	Chr06.1039.2,Chr06.1039.1	GeneID:Capana06g001097	1-,2-	AA	19743937-,19743940-
Chr06	Chr06.1041.1/Chr06.1041.2,Chr06.1041.3	GeneID:Capana06g001106	1-,2-	AA	20020051-,20020056-
Chr06	Chr06.308.2,Chr06.308.1	GeneID:Capana06g001173	1-,2-	AA	22205004-,22205001-
Chr06	Chr06.314.5,Chr06.314.2/Chr06.314.3/Chr06.314.4	GeneID:Capana06g001203	1-,2-	AA	22807200-,22807188-
Chr06	Chr06.1082.1,Chr06.1082.2	GeneID:Capana06g001267	1-,2-	AA	25248761-,25248786-
Chr06	Chr06.356.1,Chr06.356.2	GeneID:Capana06g001342	1-,2-	AA	29242053-,29242046-
Chr06	Chr06.372.4/Chr06.372.5,Chr06.372.3	GeneID:Capana06g001401	1-,2-	AA	30883885-,30883870-
Chr06	Chr06.372.3/Chr06.372.5,Chr06.372.4	GeneID:Capana06g001401	1-,2-	AA	30883558-,30883534-
Chr06	Chr06.1185.5,Chr06.1185.3/Chr06.1185.4	GeneID:Capana06g001785	1-,2-	AA	52202982-,52203033-
Chr06	Chr06.480.1/Chr06.480.4,Chr06.480.3	GeneID:Capana06g001987	1-,2-	AA	72997338-,72997335-
Chr06	Chr06.515.1/Chr06.515.3,Chr06.515.2/Chr06.515.4	GeneID:Capana06g002116	1-,2-	AA	90973224-,90973209-
Chr06	Chr06.1269.4,Chr06.1269.3	GeneID:Capana06g002225	1-,2-	AA	115213987-,115213999-
Chr06	Chr06.559.5/Chr06.559.6,Chr06.559.4	GeneID:Capana06g002274	1-,2-	AA	128214599-,128214586-
Chr06	Chr06.559.5/Chr06.559.6,Chr06.559.4	GeneID:Capana06g002274	1-,2-	AA	128212599-,128212592-
Chr06	Chr06.1296.1/Chr06.1296.2,Chr06.1296.3	GeneID:Capana06g002345	1-,2-	AA	150455371-,150455376-
Chr06	Chr06.1297.2,Chr06.1297.4	GeneID:Capana06g002348	1-,2-	AA	151276608-,151276611-
Chr06	Chr06.1302.12/Chr06.1302.13,Chr06.1302.14	GeneID:Capana06g002374	1-,2-	AA	156237720-,156237726-
Chr06	Chr06.1302.10,Chr06.1302.8	GeneID:Capana06g002374	1-,2-	AA	156237723-,156237726-
Chr06	Chr06.1302.5/Chr06.1302.7/Chr06.1302.9,Chr06.1302.10	GeneID:Capana06g002374	1-,2-	AA	156237720-,156237723-
Chr06	Chr06.1302.5/Chr06.1302.7/Chr06.1302.9,Chr06.1302.8	GeneID:Capana06g002374	1-,2-	AA	156237720-,156237726-
Chr06	Chr06.1302.1,Chr06.1302.2	GeneID:Capana06g002374	1-,2-	AA	156237720-,156237726-
Chr06	Chr06.1311.2,Chr06.1311.1/Chr06.1311.3	GeneID:Capana06g002446	1-,2-	AA	163227038-,163227041-
Chr06	Chr06.1311.1,Chr06.1311.2/Chr06.1311.3	GeneID:Capana06g002446	1-,2-	AA	163227984-,163227992-
Chr06	Chr06.1326.1,Chr06.1326.2	GeneID:Capana06g002525	1-,2-	AA	171804382-,171804454-
Chr06	Chr06.1342.4,Chr06.1342.1/Chr06.1342.5	GeneID:Capana06g002616	1-,2-	AA	185752270-,185752290-
Chr06	Chr06.634.9,Chr06.634.12/Chr06.634.7	GeneID:Capana06g002663	1-,2-	AA	190884401-,190883797-
Chr06	Chr06.634.10/Chr06.634.11/Chr06.634.12/Chr06.634.6/Chr06.634.7/Chr06.634.8/Chr06.634.9,Chr06.634.13/Chr06.634.5	GeneID:Capana06g002663	1-,2-	AA	190880445-,190880429-
Chr06	Chr06.1356.1,Chr06.1356.2	GeneID:Capana06g002682	1-,2-	AA	193263409-,193263412-
Chr06	Chr06.644.3,Chr06.644.2	GeneID:Capana06g002710	1-,2-	AA	196004226-,196004180-
Chr06	Chr06.675.3,Chr06.675.2	GeneID:Capana06g002890	1-,2-	AA	210997230-,210997212-
Chr06	Chr06.1410.2,Chr06.1410.1	GeneID:Capana06g002995	1-,2-	AA	216292494-,216292518-
Chr06	Chr06.1414.3,Chr06.1414.2	GeneID:Capana06g003011	1-,2-	AA	216513601-,216513619-
Chr06	Chr06.1267.5,Chr06.1267.2/Chr06.1267.4/Chr06.1267.6/Chr06.1267.7/Chr06.1267.8/Chr06.1267.9	Chr06.1267	1-,2-	AA	112380142-,112380145-
Chr06	Chr06.1301.3,Chr06.1301.4	Chr06.1301	1-,2-	AA	155941922-,155941928-
Chr06	Chr06.1399.1,Chr06.1399.2	Chr06.1399	1-,2-	AA	214258521-,214258524-
Chr06	Chr06.183.1,Chr06.183.2	Chr06.183	1-,2-	AA	11267759-,11267702-
Chr06	Chr06.26.3,Chr06.26.2	Chr06.26	1-,2-	AA	1126789-,1126774-
Chr06	Chr06.390.1,Chr06.390.2	Chr06.390	1-,2-	AA	33439489-,33439484-
Chr06	Chr06.545.3,Chr06.545.4	Chr06.545	1-,2-	AA	115914155-,115913774-
Chr07	Chr07.3.1/Chr07.3.3,Chr07.3.2/Chr07.3.4	GeneID:Capana07g000034	1-,2-	AA	1610029-,1610024-
Chr07	Chr07.28.4,Chr07.28.3	GeneID:Capana07g000112	1-,2-	AA	5647406-,5647375-
Chr07	Chr07.576.2,Chr07.576.1/Chr07.576.3	GeneID:Capana07g000131	1-,2-	AA	6003806-,6003809-
Chr07	Chr07.54.2,Chr07.54.1	GeneID:Capana07g000201	1-,2-	AA	9322097-,9322094-
Chr07	Chr07.70.6,Chr07.70.7	GeneID:Capana07g000285	1-,2-	AA	12259386-,12259383-
Chr07	Chr07.630.1,Chr07.630.2	GeneID:Capana07g000322	1-,2-	AA	16664820-,16664823-
Chr07	Chr07.103.1,Chr07.103.2/Chr07.103.3	GeneID:Capana07g000413	1-,2-	AA	27460728-,27460725-
Chr07	Chr07.658.1,Chr07.658.2	GeneID:Capana07g000480	1-,2-	AA	34246897-,34246951-
Chr07	Chr07.663.2/Chr07.663.3/Chr07.663.4/Chr07.663.5,Chr07.663.1	GeneID:Capana07g000522	1-,2-	AA	39951796-,39951801-
Chr07	Chr07.697.1/Chr07.697.3,Chr07.697.2/Chr07.697.4	GeneID:Capana07g000698	1-,2-	AA	69329379-,69329482-
Chr07	Chr07.171.7,Chr07.171.8	GeneID:Capana07g000771	1-,2-	AA	86460812-,86460801-
Chr07	Chr07.171.5,Chr07.171.4	GeneID:Capana07g000771	1-,2-	AA	86460941-,86460812-
Chr07	Chr07.214.3/Chr07.214.4/Chr07.214.6,Chr07.214.5	GeneID:Capana07g000991	1-,2-	AA	134612801-,134612795-
Chr07	Chr07.218.2/Chr07.218.3,Chr07.218.4	GeneID:Capana07g001009	1-,2-	AA	140601395-,140601211-
Chr07	Chr07.770.1,Chr07.770.2	GeneID:Capana07g001044	1-,2-	AA	144142516-,144142523-
Chr07	Chr07.227.2,Chr07.227.1	GeneID:Capana07g001086	1-,2-	AA	150741607-,150741602-
Chr07	Chr07.795.2,Chr07.795.1	GeneID:Capana07g001146	1-,2-	AA	159029881-,159029915-
Chr07	Chr07.256.1,Chr07.256.2	GeneID:Capana07g001241	1-,2-	AA	166158698-,166158646-
Chr07	Chr07.819.2,Chr07.819.1	GeneID:Capana07g001259	1-,2-	AA	167498475-,167498546-
Chr07	Chr07.828.2,Chr07.828.4	GeneID:Capana07g001295	1-,2-	AA	170302426-,170302733-
Chr07	Chr07.828.2,Chr07.828.3	GeneID:Capana07g001295	1-,2-	AA	170302426-,170302436-
Chr07	Chr07.828.3,Chr07.828.4	GeneID:Capana07g001295	1-,2-	AA	170302436-,170302733-
Chr07	Chr07.271.3,Chr07.271.2/Chr07.271.4	GeneID:Capana07g001330	1-,2-	AA	172809045-,172808931-
Chr07	Chr07.296.1,Chr07.296.2	GeneID:Capana07g001482	1-,2-	AA	186733010-,186733000-
Chr07	Chr07.310.2/Chr07.310.3,Chr07.310.1	GeneID:Capana07g001557	1-,2-	AA	190566521-,190566486-
Chr07	Chr07.933.3,Chr07.933.2	GeneID:Capana07g001901	1-,2-	AA	207970673-,207970693-
Chr07	Chr07.425.2,Chr07.425.1	GeneID:Capana07g002057	1-,2-	AA	212496015-,212496007-
Chr07	Chr07.975.4,Chr07.975.5	GeneID:Capana07g002059	1-,2-	AA	212510758-,212510828-
Chr07	Chr07.426.7/Chr07.426.8,Chr07.426.6	GeneID:Capana07g002060	1-,2-	AA	212527212-,212527208-
Chr07	Chr07.426.8,Chr07.426.4/Chr07.426.5/Chr07.426.6/Chr07.426.7/Chr07.426.9	GeneID:Capana07g002060	1-,2-	AA	212522147-,212521176-
Chr07	Chr07.426.5/Chr07.426.9,Chr07.426.6/Chr07.426.7/Chr07.426.8	GeneID:Capana07g002060	1-,2-	AA	212516894-,212516891-
Chr07	Chr07.987.5,Chr07.987.4	GeneID:Capana07g002111	1-,2-	AA	213757055-,213757346-
Chr07	Chr07.441.5,Chr07.441.3	GeneID:Capana07g002132	1-,2-	AA	214238199-,214238196-
Chr07	Chr07.454.4,Chr07.454.2	GeneID:Capana07g002182	1-,2-	AA	215827014-,215825961-
Chr07	Chr07.461.1,Chr07.461.2	GeneID:Capana07g002203	1-,2-	AA	216104293-,216104006-
Chr07	Chr07.1055.4/Chr07.1055.6/Chr07.1055.7/Chr07.1055.8,Chr07.1055.5	GeneID:Capana07g002320	1-,2-	AA	218731924-,218731934-
Chr07	Chr07.1056.4,Chr07.1056.1/Chr07.1056.2/Chr07.1056.3	GeneID:Capana07g002322	1-,2-	AA	218747506-,218747529-
Chr07	Chr07.1073.1,Chr07.1073.2	GeneID:Capana07g002398	1-,2-	AA	219892928-,219892934-
Chr07	Chr07.1086.1/Chr07.1086.3,Chr07.1086.2	GeneID:Capana07g002437	1-,2-	AA	220373273-,220373303-
Chr07	Chr07.100.4,Chr07.100.5/Chr07.100.7	Chr07.100	1-,2-	AA	26751813-,26750809-
Chr07	Chr07.1032.1,Chr07.1032.2	Chr07.1032	1-,2-	AA	216802371-,216802376-
Chr07	Chr07.754.1,Chr07.754.2	Chr07.754	1-,2-	AA	129577687-,129577694-
Chr07	Chr07.754.2,Chr07.754.1	Chr07.754	1-,2-	AA	129578264-,129578281-
Chr07	Chr07.857.4,Chr07.857.3	Chr07.857	1-,2-	AA	184385463-,184385468-
Chr07	Chr07.92.3,Chr07.92.2	Chr07.92	1-,2-	AA	23033937-,23033932-
Chr07	Chr07.92.3,Chr07.92.1/Chr07.92.2	Chr07.92	1-,2-	AA	23033536-,23033251-
Chr08	Chr08.754.2/Chr08.754.3,Chr08.754.4	GeneID:Capana08g000006	1-,2-	AA	39021-,39033-
Chr08	Chr08.31.3,Chr08.31.1	GeneID:Capana08g000100	1-,2-	AA	1803576-,1803552-
Chr08	Chr08.70.1/Chr08.70.2,Chr08.70.3	GeneID:Capana08g000292	1-,2-	AA	29499816-,29499813-
Chr08	Chr08.70.1/Chr08.70.3,Chr08.70.2	GeneID:Capana08g000292	1-,2-	AA	29497386-,29497284-
Chr08	Chr08.86.2/Chr08.86.3,Chr08.86.4	GeneID:Capana08g000372	1-,2-	AA	49627613-,49627607-
Chr08	Chr08.86.2,Chr08.86.1/Chr08.86.3/Chr08.86.4	GeneID:Capana08g000372	1-,2-	AA	49615581-,49615562-
Chr08	Chr08.93.2,Chr08.93.1/Chr08.93.4	GeneID:Capana08g000412	1-,2-	AA	56568332-,56568327-
Chr08	Chr08.880.1/Chr08.880.4/Chr08.880.6,Chr08.880.2/Chr08.880.5	GeneID:Capana08g000537	1-,2-	AA	82618976-,82619054-
Chr08	Chr08.880.1/Chr08.880.2/Chr08.880.3/Chr08.880.5/Chr08.880.6,Chr08.880.4	GeneID:Capana08g000537	1-,2-	AA	82622102-,82622124-
Chr08	Chr08.903.3/Chr08.903.4/Chr08.903.6/Chr08.903.7/Chr08.903.8,Chr08.903.5	GeneID:Capana08g000654	1-,2-	AA	98622580-,98622583-
Chr08	Chr08.910.2,Chr08.910.1	GeneID:Capana08g000705	1-,2-	AA	103220146-,103220373-
Chr08	Chr08.161.1/Chr08.161.2,Chr08.161.3	GeneID:Capana08g000720	1-,2-	AA	104481703-,104481695-
Chr08	Chr08.934.1,Chr08.934.2	GeneID:Capana08g000806	1-,2-	AA	113766735-,113766818-
Chr08	Chr08.180.4,Chr08.180.2/Chr08.180.3/Chr08.180.5	GeneID:Capana08g000839	1-,2-	AA	119319765-,119319762-
Chr08	Chr08.180.5,Chr08.180.4	GeneID:Capana08g000839	1-,2-	AA	119319272-,119319259-
Chr08	Chr08.199.2,Chr08.199.3	GeneID:Capana08g000930	1-,2-	AA	122245054-,122245051-
Chr08	Chr08.969.1,Chr08.969.2	GeneID:Capana08g000937	1-,2-	AA	122358797-,122358876-
Chr08	Chr08.978.4,Chr08.978.3	GeneID:Capana08g000963	1-,2-	AA	122908901-,122908913-
Chr08	Chr08.249.3,Chr08.249.1/Chr08.249.2	GeneID:Capana08g001056	1-,2-	AA	124281842-,124281833-
Chr08	Chr08.1019.1,Chr08.1019.4	GeneID:Capana08g001120	1-,2-	AA	125439490-,125439493-
Chr08	Chr08.277.5,Chr08.277.2/Chr08.277.3/Chr08.277.4	GeneID:Capana08g001131	1-,2-	AA	125571242-,125571228-
Chr08	Chr08.278.1,Chr08.278.2	GeneID:Capana08g001136	1-,2-	AA	125656135-,125656131-
Chr08	Chr08.278.3,Chr08.278.1	GeneID:Capana08g001136	1-,2-	AA	125656138-,125656135-
Chr08	Chr08.278.3,Chr08.278.2	GeneID:Capana08g001136	1-,2-	AA	125656138-,125656131-
Chr08	Chr08.1043.1/Chr08.1043.2/Chr08.1043.4,Chr08.1043.3	GeneID:Capana08g001200	1-,2-	AA	126438775-,126438787-
Chr08	Chr08.1051.1,Chr08.1051.2	GeneID:Capana08g001222	1-,2-	AA	126818827-,126818830-
Chr08	Chr08.316.6,Chr08.316.1/Chr08.316.2/Chr08.316.3/Chr08.316.4/Chr08.316.5	GeneID:Capana08g001309	1-,2-	AA	128613499-,128612765-
Chr08	Chr08.316.2/Chr08.316.3/Chr08.316.4/Chr08.316.5/Chr08.316.6,Chr08.316.1	GeneID:Capana08g001309	1-,2-	AA	128606928-,128606924-
Chr08	Chr08.1078.2,Chr08.1078.1	GeneID:Capana08g001323	1-,2-	AA	128777180-,128777192-
Chr08	Chr08.1101.2,Chr08.1101.1	GeneID:Capana08g001394	1-,2-	AA	129923133-,129923141-
Chr08	Chr08.1134.4,Chr08.1134.2/Chr08.1134.3	GeneID:Capana08g001525	1-,2-	AA	132195750-,132196544-
Chr08	Chr08.364.4,Chr08.364.3	GeneID:Capana08g001537	1-,2-	AA	132331659-,132331128-
Chr08	Chr08.1146.2,Chr08.1146.3	GeneID:Capana08g001540	1-,2-	AA	132353428-,132353457-
Chr08	Chr08.1146.2,Chr08.1146.4	GeneID:Capana08g001540	1-,2-	AA	132353428-,132353432-
Chr08	Chr08.1146.4,Chr08.1146.3	GeneID:Capana08g001540	1-,2-	AA	132353432-,132353457-
Chr08	Chr08.369.2,Chr08.369.1	GeneID:Capana08g001554	1-,2-	AA	132617617-,132617588-
Chr08	Chr08.1151.1,Chr08.1151.2	GeneID:Capana08g001565	1-,2-	AA	132766668-,132766677-
Chr08	Chr08.1182.3,Chr08.1182.1/Chr08.1182.2	GeneID:Capana08g001677	1-,2-	AA	134584972-,134584977-
Chr08	Chr08.407.2/Chr08.407.4,Chr08.407.1/Chr08.407.3	GeneID:Capana08g001678	1-,2-	AA	134593226-,134593223-
Chr08	Chr08.1206.1,Chr08.1206.2/Chr08.1206.3	GeneID:Capana08g001763	1-,2-	AA	136128911-,136128916-
Chr08	Chr08.1209.2,Chr08.1209.1	GeneID:Capana08g001768	1-,2-	AA	136196648-,136196653-
Chr08	Chr08.440.2,Chr08.440.3/Chr08.440.4	GeneID:Capana08g001826	1-,2-	AA	136894829-,136894820-
Chr08	Chr08.440.4,Chr08.440.1/Chr08.440.2/Chr08.440.3/Chr08.440.5	GeneID:Capana08g001826	1-,2-	AA	136893466-,136893436-
Chr08	Chr08.1236.2,Chr08.1236.1	GeneID:Capana08g001828	1-,2-	AA	136940312-,136940318-
Chr08	Chr08.458.3,Chr08.458.1/Chr08.458.2	GeneID:Capana08g001903	1-,2-	AA	138124115-,138123881-
Chr08	Chr08.458.3,Chr08.458.1/Chr08.458.2	GeneID:Capana08g001903	1-,2-	AA	138123440-,138123437-
Chr08	Chr08.460.2,Chr08.460.3	GeneID:Capana08g001910	1-,2-	AA	138232950-,138232944-
Chr08	Chr08.464.2,Chr08.464.1	GeneID:Capana08g001912	1-,2-	AA	138294975-,138294955-
Chr08	Chr08.468.1/Chr08.468.2/Chr08.468.3/Chr08.468.6,Chr08.468.5	GeneID:Capana08g001920	1-,2-	AA	138388461-,138388452-
Chr08	Chr08.476.2/Chr08.476.4,Chr08.476.3	GeneID:Capana08g001938	1-,2-	AA	138672900-,138672883-
Chr08	Chr08.1266.1/Chr08.1266.3,Chr08.1266.2	GeneID:Capana08g001962	1-,2-	AA	139129201-,139129397-
Chr08	Chr08.499.1,Chr08.499.2	GeneID:Capana08g001991	1-,2-	AA	139590786-,139590767-
Chr08	Chr08.499.1,Chr08.499.3	GeneID:Capana08g001991	1-,2-	AA	139590786-,139590783-
Chr08	Chr08.499.3,Chr08.499.2	GeneID:Capana08g001991	1-,2-	AA	139590783-,139590767-
Chr08	Chr08.505.2/Chr08.505.3,Chr08.505.1	GeneID:Capana08g002007	1-,2-	AA	139814859-,139814849-
Chr08	Chr08.556.2,Chr08.556.3	GeneID:Capana08g002205	1-,2-	AA	142905450-,142905446-
Chr08	Chr08.556.2/Chr08.556.3,Chr08.556.1	GeneID:Capana08g002205	1-,2-	AA	142902189-,142902184-
Chr08	Chr08.1332.6,Chr08.1332.3/Chr08.1332.5	GeneID:Capana08g002246	1-,2-	AA	143569323-,143569328-
Chr08	Chr08.568.3,Chr08.568.4	GeneID:Capana08g002277	1-,2-	AA	144117835-,144117702-
Chr08	Chr08.1356.2,Chr08.1356.1	GeneID:Capana08g002341	1-,2-	AA	145072383-,145072389-
Chr08	Chr08.1398.1,Chr08.1398.2	GeneID:Capana08g002514	1-,2-	AA	148082685-,148082747-
Chr08	Chr08.669.3/Chr08.669.4/Chr08.669.5,Chr08.669.6	GeneID:Capana08g002605	1-,2-	AA	149654154-,149654137-
Chr08	Chr08.1431.10,Chr08.1431.8/Chr08.1431.9	GeneID:Capana08g002624	1-,2-	AA	149921105-,149921293-
Chr08	Chr08.1437.2,Chr08.1437.1	GeneID:Capana08g002639	1-,2-	AA	150088011-,150088016-
Chr08	Chr08.699.1,Chr08.699.2	GeneID:Capana08g002671	1-,2-	AA	150643768-,150643762-
Chr08	Chr08.1472.3,Chr08.1472.2	GeneID:Capana08g002736	1-,2-	AA	151566355-,151566360-
Chr08	Chr08.1481.2,Chr08.1481.3/Chr08.1481.4	GeneID:Capana08g002759	1-,2-	AA	151852755-,151853114-
Chr08	Chr08.725.3,Chr08.725.1/Chr08.725.2	GeneID:Capana08g002776	1-,2-	AA	152090493-,152090478-
Chr08	Chr08.725.1/Chr08.725.3,Chr08.725.2	GeneID:Capana08g002776	1-,2-	AA	152088304-,152088297-
Chr08	Chr08.1489.1,Chr08.1489.2/Chr08.1489.3	GeneID:Capana08g002811	1-,2-	AA	152545417-,152545461-
Chr08	Chr08.1489.1/Chr08.1489.2,Chr08.1489.3	GeneID:Capana08g002811	1-,2-	AA	152547413-,152547439-
Chr08	Chr08.742.2,Chr08.742.3	GeneID:Capana08g002830	1-,2-	AA	152812128-,152811954-
Chr08	Chr08.10.1,Chr08.10.2	Chr08.10	1-,2-	AA	493002-,492916-
Chr08	Chr08.1195.2,Chr08.1195.1	Chr08.1195	1-,2-	AA	135412833-,135414097-
Chr08	Chr08.558.1,Chr08.558.2	Chr08.558	1-,2-	AA	143104612-,143104603-
Chr08	Chr08.638.3,Chr08.638.1/Chr08.638.2	Chr08.638	1-,2-	AA	147751517-,147751121-
Chr09	Chr09.40.1,Chr09.40.2	GeneID:Capana09g000087	1-,2-	AA	3639836-,3639834-
Chr09	Chr09.607.1,Chr09.607.2	GeneID:Capana09g000118	1-,2-	AA	5038479-,5038485-
Chr09	Chr09.71.3,Chr09.71.2	GeneID:Capana09g000177	1-,2-	AA	5998448-,5998434-
Chr09	Chr09.72.1,Chr09.72.2	GeneID:Capana09g000181	1-,2-	AA	6035891-,6035801-
Chr09	Chr09.626.2,Chr09.626.1	GeneID:Capana09g000191	1-,2-	AA	6432605-,6432609-
Chr09	Chr09.640.1/Chr09.640.3,Chr09.640.2	GeneID:Capana09g000231	1-,2-	AA	7166843-,7166877-
Chr09	Chr09.89.1,Chr09.89.2	GeneID:Capana09g000239	1-,2-	AA	7346996-,7346282-
Chr09	Chr09.102.2,Chr09.102.1/Chr09.102.5	GeneID:Capana09g000276	1-,2-	AA	9395970-,9395712-
Chr09	Chr09.102.1/Chr09.102.5,Chr09.102.3	GeneID:Capana09g000276	1-,2-	AA	9395712-,9395705-
Chr09	Chr09.102.1/Chr09.102.5,Chr09.102.4	GeneID:Capana09g000276	1-,2-	AA	9395712-,9395680-
Chr09	Chr09.102.2,Chr09.102.3	GeneID:Capana09g000276	1-,2-	AA	9395970-,9395705-
Chr09	Chr09.102.2,Chr09.102.4	GeneID:Capana09g000276	1-,2-	AA	9395970-,9395680-
Chr09	Chr09.102.3,Chr09.102.4	GeneID:Capana09g000276	1-,2-	AA	9395705-,9395680-
Chr09	Chr09.103.2/Chr09.103.3,Chr09.103.1	GeneID:Capana09g000281	1-,2-	AA	9469073-,9469060-
Chr09	Chr09.112.2/Chr09.112.3,Chr09.112.1	GeneID:Capana09g000324	1-,2-	AA	10211379-,10211358-
Chr09	Chr09.671.3/Chr09.671.4,Chr09.671.2	GeneID:Capana09g000373	1-,2-	AA	11790357-,11790369-
Chr09	Chr09.671.4,Chr09.671.1/Chr09.671.2/Chr09.671.3	GeneID:Capana09g000373	1-,2-	AA	11793138-,11793162-
Chr09	Chr09.124.1,Chr09.124.2	GeneID:Capana09g000375	1-,2-	AA	11859513-,11859509-
Chr09	Chr09.126.1,Chr09.126.2	GeneID:Capana09g000378	1-,2-	AA	12022300-,12022257-
Chr09	Chr09.681.6,Chr09.681.4/Chr09.681.5/Chr09.681.7	GeneID:Capana09g000407	1-,2-	AA	13250314-,13250318-
Chr09	Chr09.683.1/Chr09.683.2/Chr09.683.3/Chr09.683.5/Chr09.683.6/Chr09.683.7/Chr09.683.8,Chr09.683.4	GeneID:Capana09g000427	1-,2-	AA	14629736-,14629740-
Chr09	Chr09.688.1,Chr09.688.2	GeneID:Capana09g000462	1-,2-	AA	15885689-,15885696-
Chr09	Chr09.156.1,Chr09.156.2	GeneID:Capana09g000577	1-,2-	AA	23501133-,23501112-
Chr09	Chr09.714.4,Chr09.714.3	GeneID:Capana09g000627	1-,2-	AA	27948936-,27948983-
Chr09	Chr09.714.5,Chr09.714.2/Chr09.714.3/Chr09.714.4/Chr09.714.6/Chr09.714.7/Chr09.714.8	GeneID:Capana09g000627	1-,2-	AA	27951129-,27951132-
Chr09	Chr09.174.2,Chr09.174.3	GeneID:Capana09g000698	1-,2-	AA	35400167-,35400157-
Chr09	Chr09.181.3,Chr09.181.1	GeneID:Capana09g000721	1-,2-	AA	38275439-,38275430-
Chr09	Chr09.734.1,Chr09.734.2	GeneID:Capana09g000763	1-,2-	AA	43778307-,43778325-
Chr09	Chr09.739.4,Chr09.739.3/Chr09.739.5/Chr09.739.6	GeneID:Capana09g000787	1-,2-	AA	48691227-,48691302-
Chr09	Chr09.739.2,Chr09.739.1/Chr09.739.4/Chr09.739.6	GeneID:Capana09g000787	1-,2-	AA	48695321-,48695391-
Chr09	Chr09.200.3/Chr09.200.4,Chr09.200.1	GeneID:Capana09g000789	1-,2-	AA	48890460-,48890444-
Chr09	Chr09.200.4,Chr09.200.1/Chr09.200.2/Chr09.200.3	GeneID:Capana09g000789	1-,2-	AA	48889839-,48889815-
Chr09	Chr09.747.3,Chr09.747.4	GeneID:Capana09g000843	1-,2-	AA	57813992-,57813995-
Chr09	Chr09.236.1/Chr09.236.2,Chr09.236.3	GeneID:Capana09g000923	1-,2-	AA	70082196-,70082176-
Chr09	Chr09.236.6/Chr09.236.7,Chr09.236.5	GeneID:Capana09g000923	1-,2-	AA	70086037-,70086005-
Chr09	Chr09.236.7,Chr09.236.4/Chr09.236.5/Chr09.236.6	GeneID:Capana09g000923	1-,2-	AA	70084477-,70084458-
Chr09	Chr09.250.1/Chr09.250.2/Chr09.250.4,Chr09.250.3	GeneID:Capana09g000986	1-,2-	AA	79491513-,79491509-
Chr09	Chr09.250.2/Chr09.250.3,Chr09.250.1/Chr09.250.4	GeneID:Capana09g000986	1-,2-	AA	79491171-,79491168-
Chr09	Chr09.264.2/Chr09.264.3,Chr09.264.1	GeneID:Capana09g001043	1-,2-	AA	88729807-,88729714-
Chr09	Chr09.267.1,Chr09.267.2/Chr09.267.3	GeneID:Capana09g001071	1-,2-	AA	94548608-,94548364-
Chr09	Chr09.270.2,Chr09.270.3	GeneID:Capana09g001086	1-,2-	AA	95563289-,95563285-
Chr09	Chr09.798.2/Chr09.798.4,Chr09.798.3	GeneID:Capana09g001152	1-,2-	AA	109890567-,109890587-
Chr09	Chr09.824.3/Chr09.824.4/Chr09.824.6,Chr09.824.5	GeneID:Capana09g001337	1-,2-	AA	141889448-,141889468-
Chr09	Chr09.345.2/Chr09.345.4,Chr09.345.3	GeneID:Capana09g001435	1-,2-	AA	160998843-,160998831-
Chr09	Chr09.853.2,Chr09.853.3	GeneID:Capana09g001447	1-,2-	AA	164943111-,164943530-
Chr09	Chr09.854.4,Chr09.854.2/Chr09.854.3/Chr09.854.5	GeneID:Capana09g001458	1-,2-	AA	166542754-,166542802-
Chr09	Chr09.857.3,Chr09.857.2	GeneID:Capana09g001473	1-,2-	AA	168504131-,168504263-
Chr09	Chr09.862.2,Chr09.862.3	GeneID:Capana09g001519	1-,2-	AA	175743862-,175744014-
Chr09	Chr09.869.10/Chr09.869.6/Chr09.869.9,Chr09.869.11	GeneID:Capana09g001560	1-,2-	AA	181769280-,181769284-
Chr09	Chr09.869.11/Chr09.869.9,Chr09.869.6	GeneID:Capana09g001560	1-,2-	AA	181771928-,181771946-
Chr09	Chr09.869.1,Chr09.869.2	GeneID:Capana09g001560	1-,2-	AA	181771928-,181771946-
Chr09	Chr09.869.3/Chr09.869.7,Chr09.869.5	GeneID:Capana09g001560	1-,2-	AA	181771946-,181771960-
Chr09	Chr09.869.4/Chr09.869.8,Chr09.869.5	GeneID:Capana09g001560	1-,2-	AA	181771928-,181771960-
Chr09	Chr09.869.4/Chr09.869.8,Chr09.869.3/Chr09.869.7	GeneID:Capana09g001560	1-,2-	AA	181771928-,181771946-
Chr09	Chr09.876.2,Chr09.876.1	GeneID:Capana09g001598	1-,2-	AA	186055255-,186055309-
Chr09	Chr09.876.3,Chr09.876.1	GeneID:Capana09g001598	1-,2-	AA	186055241-,186055309-
Chr09	Chr09.876.3,Chr09.876.2	GeneID:Capana09g001598	1-,2-	AA	186055241-,186055255-
Chr09	Chr09.477.2/Chr09.477.6,Chr09.477.5	GeneID:Capana09g002049	1-,2-	AA	226844843-,226844556-
Chr09	Chr09.996.1,Chr09.996.2	GeneID:Capana09g002213	1-,2-	AA	234395206-,234396135-
Chr09	Chr09.517.1,Chr09.517.2	GeneID:Capana09g002241	1-,2-	AA	234984486-,234984481-
Chr09	Chr09.1020.2,Chr09.1020.1	GeneID:Capana09g002305	1-,2-	AA	236053927-,236053931-
Chr09	Chr09.541.6,Chr09.541.5	GeneID:Capana09g002331	1-,2-	AA	236533579-,236533576-
Chr09	Chr09.541.2,Chr09.541.1	GeneID:Capana09g002331	1-,2-	AA	236533579-,236533576-
Chr09	Chr09.1044.1,Chr09.1044.2	GeneID:Capana09g002390	1-,2-	AA	237733610-,237733616-
Chr09	Chr09.1048.5/Chr09.1048.6,Chr09.1048.4	GeneID:Capana09g002413	1-,2-	AA	238106878-,238106905-
Chr09	Chr09.266.3,Chr09.266.2	Chr09.266	1-,2-	AA	93213029-,93213024-
Chr09	Chr09.813.1,Chr09.813.2	Chr09.813	1-,2-	AA	133157697-,133157738-
Chr09	Chr09.933.1,Chr09.933.2	Chr09.933	1-,2-	AA	213857670-,213857692-
Chr10	Chr10.568.2,Chr10.568.1	GeneID:Capana10g000088	1-,2-	AA	1243923-,1243973-
Chr10	Chr10.51.2,Chr10.51.3/Chr10.51.4	GeneID:Capana10g000124	1-,2-	AA	2177391-,2177378-
Chr10	Chr10.52.1/Chr10.52.3,Chr10.52.2	GeneID:Capana10g000130	1-,2-	AA	2221055-,2221040-
Chr10	Chr10.598.3/Chr10.598.4,Chr10.598.1	GeneID:Capana10g000200	1-,2-	AA	3577682-,3577689-
Chr10	Chr10.85.1,Chr10.85.2/Chr10.85.3	GeneID:Capana10g000252	1-,2-	AA	4528757-,4528745-
Chr10	Chr10.85.3,Chr10.85.1/Chr10.85.2	GeneID:Capana10g000252	1-,2-	AA	4523575-,4523563-
Chr10	Chr10.611.2/Chr10.611.3,Chr10.611.4	GeneID:Capana10g000266	1-,2-	AA	4938941-,4938956-
Chr10	Chr10.103.2,Chr10.103.1	GeneID:Capana10g000316	1-,2-	AA	7508268-,7508265-
Chr10	Chr10.142.3,Chr10.142.1/Chr10.142.2	GeneID:Capana10g000533	1-,2-	AA	20832408-,20832396-
Chr10	Chr10.681.4,Chr10.681.3	GeneID:Capana10g000591	1-,2-	AA	28473931-,28473940-
Chr10	Chr10.713.2/Chr10.713.4/Chr10.713.5,Chr10.713.3	GeneID:Capana10g000740	1-,2-	AA	43900135-,43900172-
Chr10	Chr10.728.2,Chr10.728.1	GeneID:Capana10g000816	1-,2-	AA	54110761-,54110788-
Chr10	Chr10.745.2,Chr10.745.1	GeneID:Capana10g000947	1-,2-	AA	72986621-,72986627-
Chr10	Chr10.758.2,Chr10.758.3	GeneID:Capana10g001000	1-,2-	AA	86317013-,86317016-
Chr10	Chr10.215.1,Chr10.215.2	GeneID:Capana10g001039	1-,2-	AA	95264997-,95264989-
Chr10	Chr10.778.2,Chr10.778.1	GeneID:Capana10g001061	1-,2-	AA	99593097-,99593109-
Chr10	Chr10.807.1/Chr10.807.2,Chr10.807.3	GeneID:Capana10g001163	1-,2-	AA	117783374-,117783377-
Chr10	Chr10.812.1,Chr10.812.2	GeneID:Capana10g001182	1-,2-	AA	124885788-,124885791-
Chr10	Chr10.250.2,Chr10.250.1	GeneID:Capana10g001192	1-,2-	AA	125957045-,125956982-
Chr10	Chr10.294.6,Chr10.294.8	GeneID:Capana10g001389	1-,2-	AA	149874384-,149874370-
Chr10	Chr10.310.2,Chr10.310.1	GeneID:Capana10g001496	1-,2-	AA	160585743-,160585727-
Chr10	Chr10.325.3,Chr10.325.2	GeneID:Capana10g001576	1-,2-	AA	166408707-,166408664-
Chr10	Chr10.948.1/Chr10.948.2/Chr10.948.4,Chr10.948.3	GeneID:Capana10g001694	1-,2-	AA	173646405-,173646409-
Chr10	Chr10.356.1/Chr10.356.3,Chr10.356.2	GeneID:Capana10g001790	1-,2-	AA	183575879-,183575862-
Chr10	Chr10.360.2,Chr10.360.1	GeneID:Capana10g001806	1-,2-	AA	186022912-,186022518-
Chr10	Chr10.360.3,Chr10.360.1/Chr10.360.2	GeneID:Capana10g001806	1-,2-	AA	186022312-,186022292-
Chr10	Chr10.979.1,Chr10.979.2	GeneID:Capana10g001856	1-,2-	AA	188499023-,188499027-
Chr10	Chr10.988.2,Chr10.988.1	GeneID:Capana10g001912	1-,2-	AA	190953610-,190953684-
Chr10	Chr10.988.1,Chr10.988.2	GeneID:Capana10g001912	1-,2-	AA	190955000-,190955884-
Chr10	Chr10.387.3/Chr10.387.4,Chr10.387.5	GeneID:Capana10g001923	1-,2-	AA	191500040-,191500031-
Chr10	Chr10.1007.1,Chr10.1007.2	GeneID:Capana10g001991	1-,2-	AA	194279088-,194279090-
Chr10	Chr10.1011.2,Chr10.1011.1	GeneID:Capana10g002042	1-,2-	AA	196489147-,196489157-
Chr10	Chr10.1056.3,Chr10.1056.2	GeneID:Capana10g002223	1-,2-	AA	200945545-,200948837-
Chr10	Chr10.1072.1/Chr10.1072.3,Chr10.1072.2	GeneID:Capana10g002276	1-,2-	AA	201898096-,201898107-
Chr10	Chr10.1080.1,Chr10.1080.2	GeneID:Capana10g002303	1-,2-	AA	202320142-,202320166-
Chr10	Chr10.1107.4,Chr10.1107.2/Chr10.1107.3	GeneID:Capana10g002442	1-,2-	AA	204105975-,204105980-
Chr10	Chr10.540.2,Chr10.540.1	GeneID:Capana10g002506	1-,2-	AA	205185081-,205185027-
Chr10	Chr10.1126.2,Chr10.1126.1	GeneID:Capana10g002511	1-,2-	AA	205239158-,205239331-
Chr10	Chr10.548.1/Chr10.548.2,Chr10.548.3	GeneID:Capana10g002519	1-,2-	AA	205315261-,205315256-
Chr10	Chr10.401.1,Chr10.401.2/Chr10.401.4	Chr10.401	1-,2-	AA	193305251-,193305128-
Chr10	Chr10.401.3,Chr10.401.1	Chr10.401	1-,2-	AA	193305775-,193305251-
Chr10	Chr10.401.1,Chr10.401.5/Chr10.401.6	Chr10.401	1-,2-	AA	193305251-,193305116-
Chr10	Chr10.401.3,Chr10.401.2/Chr10.401.4	Chr10.401	1-,2-	AA	193305775-,193305128-
Chr10	Chr10.401.2/Chr10.401.4,Chr10.401.5/Chr10.401.6	Chr10.401	1-,2-	AA	193305128-,193305116-
Chr10	Chr10.401.3,Chr10.401.5/Chr10.401.6	Chr10.401	1-,2-	AA	193305775-,193305116-
Chr10	Chr10.401.2,Chr10.401.3/Chr10.401.4	Chr10.401	1-,2-	AA	193302747-,193302712-
Chr10	Chr10.401.3,Chr10.401.2	Chr10.401	1-,2-	AA	193302287-,193302283-
Chr10	Chr10.539.10/Chr10.539.13/Chr10.539.15,Chr10.539.11/Chr10.539.14	Chr10.539	1-,2-	AA	205026471-,205026398-
Chr10	Chr10.887.2,Chr10.887.1	Chr10.887	1-,2-	AA	159719479-,159719482-
Chr11	Chr11.525.2,Chr11.525.1	GeneID:Capana11g000020	1-,2-	AA	250907-,250999-
Chr11	Chr11.546.5,Chr11.546.4	GeneID:Capana11g000078	1-,2-	AA	2273157-,2273169-
Chr11	Chr11.23.5/Chr11.23.6,Chr11.23.3/Chr11.23.4/Chr11.23.7/Chr11.23.8/Chr11.23.9	GeneID:Capana11g000087	1-,2-	AA	2800157-,2800106-
Chr11	Chr11.23.10/Chr11.23.2/Chr11.23.4/Chr11.23.5/Chr11.23.6/Chr11.23.7/Chr11.23.9,Chr11.23.8	GeneID:Capana11g000087	1-,2-	AA	2798958-,2798916-
Chr11	Chr11.23.10/Chr11.23.2/Chr11.23.4/Chr11.23.5/Chr11.23.6/Chr11.23.7/Chr11.23.8,Chr11.23.9	GeneID:Capana11g000087	1-,2-	AA	2798527-,2798516-
Chr11	Chr11.33.3,Chr11.33.2	GeneID:Capana11g000110	1-,2-	AA	3151763-,3151739-
Chr11	Chr11.35.10/Chr11.35.3,Chr11.35.11/Chr11.35.12/Chr11.35.2	GeneID:Capana11g000123	1-,2-	AA	3476003-,3475995-
Chr11	Chr11.576.3/Chr11.576.4,Chr11.576.2	GeneID:Capana11g000195	1-,2-	AA	5019615-,5019622-
Chr11	Chr11.576.2,Chr11.576.3/Chr11.576.4	GeneID:Capana11g000195	1-,2-	AA	5023978-,5023986-
Chr11	Chr11.67.1,Chr11.67.3	GeneID:Capana11g000243	1-,2-	AA	6106518-,6106208-
Chr11	Chr11.91.4,Chr11.91.3	GeneID:Capana11g000340	1-,2-	AA	9074495-,9074452-
Chr11	Chr11.638.3,Chr11.638.2	GeneID:Capana11g000430	1-,2-	AA	12547048-,12547051-
Chr11	Chr11.671.2/Chr11.671.4,Chr11.671.3	GeneID:Capana11g000631	1-,2-	AA	23376549-,23376708-
Chr11	Chr11.189.4,Chr11.189.5	GeneID:Capana11g000794	1-,2-	AA	40932145-,40931597-
Chr11	Chr11.192.3,Chr11.192.2	GeneID:Capana11g000801	1-,2-	AA	42648804-,42648792-
Chr11	Chr11.198.2,Chr11.198.1/Chr11.198.3/Chr11.198.4/Chr11.198.5	GeneID:Capana11g000827	1-,2-	AA	48396150-,48394663-
Chr11	Chr11.701.1,Chr11.701.2	GeneID:Capana11g000841	1-,2-	AA	49487487-,49487490-
Chr11	Chr11.210.3/Chr11.210.4/Chr11.210.5,Chr11.210.2	GeneID:Capana11g000871	1-,2-	AA	54769024-,54769015-
Chr11	Chr11.718.5,Chr11.718.4	GeneID:Capana11g000891	1-,2-	AA	60018870-,60019098-
Chr11	Chr11.718.5,Chr11.718.4	GeneID:Capana11g000891	1-,2-	AA	60026199-,60026412-
Chr11	Chr11.228.1/Chr11.228.3,Chr11.228.2	GeneID:Capana11g000941	1-,2-	AA	69519168-,69519158-
Chr11	Chr11.248.4,Chr11.248.1	GeneID:Capana11g001010	1-,2-	AA	90048637-,90048596-
Chr11	Chr11.248.3,Chr11.248.1/Chr11.248.2/Chr11.248.4/Chr11.248.5	GeneID:Capana11g001010	1-,2-	AA	90045524-,90045493-
Chr11	Chr11.747.1/Chr11.747.2,Chr11.747.3	GeneID:Capana11g001028	1-,2-	AA	98807050-,98807345-
Chr11	Chr11.280.3,Chr11.280.4	GeneID:Capana11g001098	1-,2-	AA	120669663-,120669613-
Chr11	Chr11.791.4,Chr11.791.3	GeneID:Capana11g001170	1-,2-	AA	136902550-,136902553-
Chr11	Chr11.311.4/Chr11.311.5,Chr11.311.6	GeneID:Capana11g001282	1-,2-	AA	152519762-,152519724-
Chr11	Chr11.325.2,Chr11.325.1	GeneID:Capana11g001320	1-,2-	AA	158712536-,158712533-
Chr11	Chr11.838.1,Chr11.838.2	GeneID:Capana11g001387	1-,2-	AA	164600325-,164600365-
Chr11	Chr11.338.2,Chr11.338.3	GeneID:Capana11g001420	1-,2-	AA	168632457-,168632415-
Chr11	Chr11.342.2,Chr11.342.3	GeneID:Capana11g001437	1-,2-	AA	170495008-,170494999-
Chr11	Chr11.877.1,Chr11.877.3	GeneID:Capana11g001582	1-,2-	AA	181843794-,181843892-
Chr11	Chr11.880.2,Chr11.880.1	GeneID:Capana11g001599	1-,2-	AA	182699283-,182699286-
Chr11	Chr11.901.1,Chr11.901.2	GeneID:Capana11g001694	1-,2-	AA	190893526-,190893527-
Chr11	Chr11.901.1,Chr11.901.3	GeneID:Capana11g001694	1-,2-	AA	190893526-,190893528-
Chr11	Chr11.901.2,Chr11.901.3	GeneID:Capana11g001694	1-,2-	AA	190893527-,190893528-
Chr11	Chr11.412.1,Chr11.412.2	GeneID:Capana11g001819	1-,2-	AA	196973165-,196973133-
Chr11	Chr11.416.2,Chr11.416.1	GeneID:Capana11g001859	1-,2-	AA	199946231-,199946228-
Chr11	Chr11.940.2,Chr11.940.1	GeneID:Capana11g001914	1-,2-	AA	202189911-,202189914-
Chr11	Chr11.948.1,Chr11.948.2	GeneID:Capana11g001954	1-,2-	AA	203330760-,203330867-
Chr11	Chr11.971.1,Chr11.971.2	GeneID:Capana11g002034	1-,2-	AA	206612058-,206612061-
Chr11	Chr11.977.1,Chr11.977.2	GeneID:Capana11g002061	1-,2-	AA	208571363-,208571369-
Chr11	Chr11.977.2,Chr11.977.1	GeneID:Capana11g002061	1-,2-	AA	208575817-,208575824-
Chr11	Chr11.1004.1/Chr11.1004.2,Chr11.1004.3	GeneID:Capana11g002207	1-,2-	AA	215539725-,215539815-
Chr11	Chr11.1004.1,Chr11.1004.2/Chr11.1004.3	GeneID:Capana11g002207	1-,2-	AA	215542764-,215542794-
Chr11	Chr11.482.2,Chr11.482.3	GeneID:Capana11g002244	1-,2-	AA	216286296-,216286274-
Chr11	Chr11.1023.2,Chr11.1023.3	GeneID:Capana11g002262	1-,2-	AA	216705051-,216705094-
Chr11	Chr11.484.2,Chr11.484.1	GeneID:Capana11g002265	1-,2-	AA	216739430-,216739421-
Chr11	Chr11.135.2,Chr11.135.1	Chr11.135	1-,2-	AA	20065513-,20065204-
Chr11	Chr11.135.2,Chr11.135.1	Chr11.135	1-,2-	AA	20064636-,20064632-
Chr11	Chr11.251.2,Chr11.251.1	Chr11.251	1-,2-	AA	90675063-,90673691-
Chr11	Chr11.879.2,Chr11.879.1/Chr11.879.3/Chr11.879.4	Chr11.879	1-,2-	AA	182020000-,182020124-
Chr12	Chr12.665.3,Chr12.665.2	GeneID:Capana12g000241	1-,2-	AA	3735649-,3735693-
Chr12	Chr12.94.4,Chr12.94.3	GeneID:Capana12g000419	1-,2-	AA	8232204-,8230935-
Chr12	Chr12.99.2,Chr12.99.1	GeneID:Capana12g000444	1-,2-	AA	8728563-,8728558-
Chr12	Chr12.114.2,Chr12.114.3	GeneID:Capana12g000513	1-,2-	AA	10139048-,10139045-
Chr12	Chr12.821.4,Chr12.821.2/Chr12.821.5	GeneID:Capana12g001061	1-,2-	AA	42719234-,42719238-
Chr12	Chr12.821.3,Chr12.821.2/Chr12.821.4/Chr12.821.5	GeneID:Capana12g001061	1-,2-	AA	42724610-,42724613-
Chr12	Chr12.821.3,Chr12.821.2/Chr12.821.4	GeneID:Capana12g001061	1-,2-	AA	42728572-,42729971-
Chr12	Chr12.821.5,Chr12.821.2/Chr12.821.4	GeneID:Capana12g001061	1-,2-	AA	42728517-,42729971-
Chr12	Chr12.821.5,Chr12.821.3	GeneID:Capana12g001061	1-,2-	AA	42728517-,42728572-
Chr12	Chr12.826.2,Chr12.826.5	GeneID:Capana12g001094	1-,2-	AA	44826097-,44826101-
Chr12	Chr12.234.2,Chr12.234.1	GeneID:Capana12g001095	1-,2-	AA	44842898-,44842895-
Chr12	Chr12.844.6,Chr12.844.4/Chr12.844.5	GeneID:Capana12g001207	1-,2-	AA	57154187-,57154213-
Chr12	Chr12.854.10/Chr12.854.14/Chr12.854.7,Chr12.854.11/Chr12.854.12/Chr12.854.13/Chr12.854.5/Chr12.854.6/Chr12.854.8/Chr12.854.9	GeneID:Capana12g001239	1-,2-	AA	63810490-,63810505-
Chr12	Chr12.854.10/Chr12.854.11/Chr12.854.13/Chr12.854.14/Chr12.854.5/Chr12.854.6/Chr12.854.7/Chr12.854.8/Chr12.854.9,Chr12.854.12	GeneID:Capana12g001239	1-,2-	AA	63810828-,63810837-
Chr12	Chr12.867.2,Chr12.867.3	GeneID:Capana12g001335	1-,2-	AA	80419003-,80419006-
Chr12	Chr12.897.5/Chr12.897.6/Chr12.897.7,Chr12.897.2	GeneID:Capana12g001449	1-,2-	AA	100074917-,100074946-
Chr12	Chr12.897.4,Chr12.897.3	GeneID:Capana12g001449	1-,2-	AA	100074740-,100074745-
Chr12	Chr12.919.4/Chr12.919.5/Chr12.919.6,Chr12.919.8	GeneID:Capana12g001528	1-,2-	AA	115077912-,115077925-
Chr12	Chr12.325.5,Chr12.325.1/Chr12.325.2/Chr12.325.3/Chr12.325.4/Chr12.325.6	GeneID:Capana12g001543	1-,2-	AA	117844437-,117843472-
Chr12	Chr12.974.5/Chr12.974.6/Chr12.974.7/Chr12.974.8,Chr12.974.4	GeneID:Capana12g001790	1-,2-	AA	165077739-,165077744-
Chr12	Chr12.384.1,Chr12.384.2/Chr12.384.3/Chr12.384.4/Chr12.384.5	GeneID:Capana12g001887	1-,2-	AA	178404985-,178404949-
Chr12	Chr12.1013.2,Chr12.1013.3	GeneID:Capana12g002011	1-,2-	AA	189228712-,189228723-
Chr12	Chr12.408.2,Chr12.408.1	GeneID:Capana12g002039	1-,2-	AA	192924648-,192924567-
Chr12	Chr12.1070.2,Chr12.1070.1	GeneID:Capana12g002264	1-,2-	AA	208970517-,208970536-
Chr12	Chr12.525.1,Chr12.525.2	GeneID:Capana12g002615	1-,2-	AA	223681886-,223681820-
Chr12	Chr12.1136.3/Chr12.1136.4,Chr12.1136.1/Chr12.1136.2/Chr12.1136.5/Chr12.1136.6	GeneID:Capana12g002642	1-,2-	AA	224626569-,224626585-
Chr12	Chr12.1136.5,Chr12.1136.4/Chr12.1136.6	GeneID:Capana12g002642	1-,2-	AA	224627257-,224627260-
Chr12	Chr12.535.1/Chr12.535.2/Chr12.535.3/Chr12.535.4/Chr12.535.5/Chr12.535.7/Chr12.535.8,Chr12.535.6	GeneID:Capana12g002645	1-,2-	AA	224673623-,224673619-
Chr12	Chr12.535.1/Chr12.535.5,Chr12.535.2/Chr12.535.3/Chr12.535.4/Chr12.535.6/Chr12.535.7/Chr12.535.8	GeneID:Capana12g002645	1-,2-	AA	224667993-,224667974-
Chr12	Chr12.548.3,Chr12.548.2	GeneID:Capana12g002684	1-,2-	AA	225488291-,225488288-
Chr12	Chr12.1159.1,Chr12.1159.2	GeneID:Capana12g002735	1-,2-	AA	226705405-,226705564-
Chr12	Chr12.1196.4,Chr12.1196.3	GeneID:Capana12g002858	1-,2-	AA	229311564-,229311849-
Chr12	Chr12.603.3,Chr12.603.2	GeneID:Capana12g002888	1-,2-	AA	229590853-,229590850-
Chr12	Chr12.616.3,Chr12.616.2	GeneID:Capana12g002924	1-,2-	AA	229919180-,229919170-
Chr12	Chr12.218.1,Chr12.218.2	Chr12.218	1-,2-	AA	39538682-,39538671-
Chr12	Chr12.367.1,Chr12.367.2	Chr12.367	1-,2-	AA	159760034-,159760031-
Chr12	Chr12.5.1,Chr12.5.2/Chr12.5.3	Chr12.5	1-,2-	AA	277060-,277051-
Chr12	Chr12.584.3,Chr12.584.2	Chr12.584	1-,2-	AA	228202346-,228202340-
Chr12	Chr12.713.2,Chr12.713.1	Chr12.713	1-,2-	AA	9496369-,9496730-
Chr12	Chr12.898.1,Chr12.898.2	Chr12.898	1-,2-	AA	100790409-,100790448-
Chr00	Chr00.89.1,Chr00.89.2	GeneID:Capana00g000791	0,1^2-	IR	,297869271^297869161-
Chr00	Chr00.89.2,Chr00.89.1	GeneID:Capana00g000791	0,1^2-	IR	,297865512^297865425-
Chr00	Chr00.104.1,Chr00.104.3	GeneID:Capana00g000916	0,1^2-	IR	,313182149^313182096-
Chr00	Chr00.126.4,Chr00.126.5	GeneID:Capana00g001145	0,1^2-	IR	,351660531^351660428-
Chr00	Chr00.126.3,Chr00.126.4/Chr00.126.5	GeneID:Capana00g001145	0,1^2-	IR	,351650152^351649564-
Chr00	Chr00.1044.2,Chr00.1044.5	GeneID:Capana00g001152	0,1^2-	IR	,352826738^352826941-
Chr00	Chr00.146.1/Chr00.146.2/Chr00.146.4,Chr00.146.3	GeneID:Capana00g001271	0,1^2-	IR	,371858696^371858598-
Chr00	Chr00.1069.1,Chr00.1069.2	GeneID:Capana00g001338	0,1^2-	IR	,382815595^382817120-
Chr00	Chr00.172.2,Chr00.172.3	GeneID:Capana00g001432	0,1^2-	IR	,393533180^393533089-
Chr00	Chr00.193.1,Chr00.193.2	GeneID:Capana00g001507	0,1^2-	IR	,400819538^400819246-
Chr00	Chr00.1093.2,Chr00.1093.3	GeneID:Capana00g001529	0,1^2-	IR	,402159392^402160610-
Chr00	Chr00.1102.1,Chr00.1102.3	GeneID:Capana00g001604	0,1^2-	IR	,410774619^410774860-
Chr00	Chr00.1104.1,Chr00.1104.2	GeneID:Capana00g001616	0,1^2-	IR	,412547164^412547702-
Chr00	Chr00.1130.1,Chr00.1130.2	GeneID:Capana00g001823	0,1^2-	IR	,430694692^430694753-
Chr00	Chr00.257.21/Chr00.257.22/Chr00.257.24/Chr00.257.25/Chr00.257.26/Chr00.257.27/Chr00.257.28/Chr00.257.29/Chr00.257.3/Chr00.257.31/Chr00.257.32/Chr00.257.34,Chr00.257.23	GeneID:Capana00g001863	0,1^2-	IR	,435719529^435719477-
Chr00	Chr00.257.21/Chr00.257.22/Chr00.257.24/Chr00.257.25/Chr00.257.26/Chr00.257.27/Chr00.257.28/Chr00.257.29/Chr00.257.3/Chr00.257.31/Chr00.257.32/Chr00.257.34,Chr00.257.33	GeneID:Capana00g001863	0,1^2-	IR	,435719543^435719473-
Chr00	Chr00.257.1,Chr00.257.13	GeneID:Capana00g001863	0,1^2-	IR	,435720290^435719868-
Chr00	Chr00.257.1,Chr00.257.18	GeneID:Capana00g001863	0,1^2-	IR	,435720345^435719598-
Chr00	Chr00.257.1,Chr00.257.21/Chr00.257.22/Chr00.257.24/Chr00.257.25/Chr00.257.26/Chr00.257.27/Chr00.257.29/Chr00.257.3/Chr00.257.32/Chr00.257.34	GeneID:Capana00g001863	0,1^2-	IR	,435720251^435719876-
Chr00	Chr00.257.18,Chr00.257.26	GeneID:Capana00g001863	0,1^2-	IR	,435718956^435718688-
Chr00	Chr00.257.18,Chr00.257.27	GeneID:Capana00g001863	0,1^2-	IR	,435719074^435718752-
Chr00	Chr00.257.18,Chr00.257.28	GeneID:Capana00g001863	0,1^2-	IR	,435718936^435718701-
Chr00	Chr00.257.13,Chr00.257.25	GeneID:Capana00g001863	0,1^2-	IR	,435719116^435718767-
Chr00	Chr00.257.23,Chr00.257.22	GeneID:Capana00g001863	0,1^2-	IR	,435718830^435718751-
Chr00	Chr00.285.1,Chr00.285.2	GeneID:Capana00g002111	0,1^2-	IR	,452230638^452230090-
Chr00	Chr00.291.1,Chr00.291.2	GeneID:Capana00g002121	0,1^2-	IR	,452419442^452419038-
Chr00	Chr00.1174.3/Chr00.1174.4,Chr00.1174.5	GeneID:Capana00g002159	0,1^2-	IR	,455277208^455277521-
Chr00	Chr00.336.1,Chr00.336.2	GeneID:Capana00g002394	0,1^2-	IR	,473268538^473268465-
Chr00	Chr00.1253.1/Chr00.1253.2,Chr00.1253.3	GeneID:Capana00g002566	0,1^2-	IR	,483661075^483661150-
Chr00	Chr00.1267.3,Chr00.1267.4	GeneID:Capana00g002648	0,1^2-	IR	,487536822^487536989-
Chr00	Chr00.1280.1,Chr00.1280.2	GeneID:Capana00g002729	0,1^2-	IR	,494806408^494806806-
Chr00	Chr00.1280.1,Chr00.1280.3	GeneID:Capana00g002729	0,1^2-	IR	,494806647^494806806-
Chr00	Chr00.1314.1,Chr00.1314.2/Chr00.1314.3	GeneID:Capana00g002830	0,1^2-	IR	,501604098^501604199-
Chr00	Chr00.1376.2,Chr00.1376.3/Chr00.1376.6/Chr00.1376.7/Chr00.1376.8	GeneID:Capana00g003111	0,1^2-	IR	,524831529^524831630-
Chr00	Chr00.1376.4,Chr00.1376.2	GeneID:Capana00g003111	0,1^2-	IR	,524831116^524831460-
Chr00	Chr00.1376.5,Chr00.1376.3/Chr00.1376.6/Chr00.1376.8	GeneID:Capana00g003111	0,1^2-	IR	,524831730^524831859-
Chr00	Chr00.1377.1,Chr00.1377.2/Chr00.1377.3/Chr00.1377.4	GeneID:Capana00g003113	0,1^2-	IR	,524837835^524838040-
Chr00	Chr00.477.1,Chr00.477.2	GeneID:Capana00g003175	0,1^2-	IR	,530631064^530630209-
Chr00	Chr00.483.4,Chr00.483.2	GeneID:Capana00g003194	0,1^2-	IR	,532940420^532939860-
Chr00	Chr00.483.2,Chr00.483.3/Chr00.483.4/Chr00.483.5	GeneID:Capana00g003194	0,1^2-	IR	,532937562^532937437-
Chr00	Chr00.490.2,Chr00.490.3	GeneID:Capana00g003230	0,1^2-	IR	,536167716^536167226-
Chr00	Chr00.490.2,Chr00.490.4	GeneID:Capana00g003230	0,1^2-	IR	,536167716^536167321-
Chr00	Chr00.493.1/Chr00.493.2,Chr00.493.3/Chr00.493.4	GeneID:Capana00g003256	0,1^2-	IR	,538567562^538567481-
Chr00	Chr00.493.1/Chr00.493.2,Chr00.493.5	GeneID:Capana00g003256	0,1^2-	IR	,538567612^538567508-
Chr00	Chr00.500.4,Chr00.500.3	GeneID:Capana00g003275	0,1^2-	IR	,538810823^538810731-
Chr00	Chr00.513.2,Chr00.513.3/Chr00.513.4	GeneID:Capana00g003338	0,1^2-	IR	,543326342^543326184-
Chr00	Chr00.514.1,Chr00.514.2	GeneID:Capana00g003341	0,1^2-	IR	,543753421^543753310-
Chr00	Chr00.532.2,Chr00.532.3	GeneID:Capana00g003405	0,1^2-	IR	,545150551^545150148-
Chr00	Chr00.1461.1,Chr00.1461.2	GeneID:Capana00g003500	0,1^2-	IR	,552912947^552913739-
Chr00	Chr00.1498.4,Chr00.1498.5	GeneID:Capana00g003675	0,1^2-	IR	,574754972^574755058-
Chr00	Chr00.1501.1/Chr00.1501.3,Chr00.1501.2	GeneID:Capana00g003679	0,1^2-	IR	,574799330^574799444-
Chr00	Chr00.1515.1,Chr00.1515.2/Chr00.1515.3	GeneID:Capana00g003762	0,1^2-	IR	,580067754^580067837-
Chr00	Chr00.630.2,Chr00.630.3	GeneID:Capana00g003816	0,1^2-	IR	,581836138^581835930-
Chr00	Chr00.1549.2,Chr00.1549.3	GeneID:Capana00g003942	0,1^2-	IR	,594008152^594008267-
Chr00	Chr00.1553.3,Chr00.1553.4	GeneID:Capana00g003956	0,1^2-	IR	,596878705^596878778-
Chr00	Chr00.1555.2/Chr00.1555.3,Chr00.1555.4	GeneID:Capana00g003967	0,1^2-	IR	,597834178^597834576-
Chr00	Chr00.1555.2,Chr00.1555.3/Chr00.1555.4	GeneID:Capana00g003967	0,1^2-	IR	,597835142^597835300-
Chr00	Chr00.1560.2,Chr00.1560.1/Chr00.1560.3/Chr00.1560.4	GeneID:Capana00g004012	0,1^2-	IR	,603549436^603549565-
Chr00	Chr00.1560.1/Chr00.1560.3,Chr00.1560.2/Chr00.1560.4	GeneID:Capana00g004012	0,1^2-	IR	,603555889^603556486-
Chr00	Chr00.672.1,Chr00.672.2	GeneID:Capana00g004055	0,1^2-	IR	,607565216^607564868-
Chr00	Chr00.679.1,Chr00.679.2	GeneID:Capana00g004075	0,1^2-	IR	,610215253^610214430-
Chr00	Chr00.1610.1,Chr00.1610.3	GeneID:Capana00g004179	0,1^2-	IR	,618707534^618708345-
Chr00	Chr00.711.2,Chr00.711.1	GeneID:Capana00g004188	0,1^2-	IR	,618782610^618782069-
Chr00	Chr00.711.2,Chr00.711.3	GeneID:Capana00g004188	0,1^2-	IR	,618782610^618782413-
Chr00	Chr00.1617.1,Chr00.1617.2	GeneID:Capana00g004196	0,1^2-	IR	,618838309^618838964-
Chr00	Chr00.1622.1,Chr00.1622.2	GeneID:Capana00g004209	0,1^2-	IR	,618969518^618970172-
Chr00	Chr00.735.1,Chr00.735.2	GeneID:Capana00g004285	0,1^2-	IR	,627876324^627875627-
Chr00	Chr00.741.2,Chr00.741.3	GeneID:Capana00g004287	0,1^2-	IR	,628526751^628525993-
Chr00	Chr00.741.1,Chr00.741.2	GeneID:Capana00g004287	0,1^2-	IR	,628525695^628525127-
Chr00	Chr00.745.3,Chr00.745.4/Chr00.745.5/Chr00.745.6	GeneID:Capana00g004295	0,1^2-	IR	,628645962^628645866-
Chr00	Chr00.785.1,Chr00.785.2	GeneID:Capana00g004488	0,1^2-	IR	,649325842^649325776-
Chr00	Chr00.801.4/Chr00.801.5,Chr00.801.6	GeneID:Capana00g004560	0,1^2-	IR	,655446306^655446161-
Chr00	Chr00.801.4/Chr00.801.5,Chr00.801.7	GeneID:Capana00g004560	0,1^2-	IR	,655446258^655446022-
Chr00	Chr00.1746.2,Chr00.1746.3	GeneID:Capana00g004834	0,1^2-	IR	,670089724^670089810-
Chr00	Chr00.1789.2,Chr00.1789.3	GeneID:Capana00g005036	0,1^2-	IR	,697752907^697753127-
Chr00	Chr00.1115.3,Chr00.1115.4	Chr00.1115	0,1^2-	IR	,419287551^419287767-
Chr00	Chr00.1115.5,Chr00.1115.7	Chr00.1115	0,1^2-	IR	,419287551^419287767-
Chr00	Chr00.1169.1,Chr00.1169.2	Chr00.1169	0,1^2-	IR	,452265775^452265858-
Chr00	Chr00.1600.1,Chr00.1600.4	Chr00.1600	0,1^2-	IR	,618221861^618222914-
Chr00	Chr00.1702.1,Chr00.1702.2	Chr00.1702	0,1^2-	IR	,665385825^665387467-
Chr00	Chr00.1702.1,Chr00.1702.2/Chr00.1702.3/Chr00.1702.4/Chr00.1702.5	Chr00.1702	0,1^2-	IR	,665388400^665389183-
Chr00	Chr00.188.1,Chr00.188.2	Chr00.188	0,1^2-	IR	,400297747^400297620-
Chr00	Chr00.584.5,Chr00.584.4	Chr00.584	0,1^2-	IR	,563769648^563769524-
Chr00	Chr00.584.1,Chr00.584.2	Chr00.584	0,1^2-	IR	,563769693^563769524-
Chr00	Chr00.584.1,Chr00.584.3	Chr00.584	0,1^2-	IR	,563769648^563769524-
Chr00	Chr00.84.1,Chr00.84.2	Chr00.84	0,1^2-	IR	,295877979^295876688-
Chr00	Chr00.855.2,Chr00.855.3	Chr00.855	0,1^2-	IR	,668281826^668281486-
Chr00	Chr00.974.2,Chr00.974.4	Chr00.974	0,1^2-	IR	,256971767^256972132-
Chr00	Chr00.974.2,Chr00.974.5	Chr00.974	0,1^2-	IR	,256971859^256972176-
Chr01	Chr01.1.2,Chr01.1.3/Chr01.1.4	GeneID:Capana01g000010	0,1^2-	IR	,207946^207833-
Chr01	Chr01.12.1,Chr01.12.2	GeneID:Capana01g000041	0,1^2-	IR	,691972^691816-
Chr01	Chr01.33.3,Chr01.33.4/Chr01.33.5	GeneID:Capana01g000089	0,1^2-	IR	,1364901^1364342-
Chr01	Chr01.33.2,Chr01.33.3	GeneID:Capana01g000089	0,1^2-	IR	,1365220^1365030-
Chr01	Chr01.33.2,Chr01.33.5	GeneID:Capana01g000089	0,1^2-	IR	,1360462^1360225-
Chr01	Chr01.57.1,Chr01.57.2	GeneID:Capana01g000156	0,1^2-	IR	,2320012^2319908-
Chr01	Chr01.1025.2/Chr01.1025.3,Chr01.1025.4	GeneID:Capana01g000203	0,1^2-	IR	,2945625^2945716-
Chr01	Chr01.1025.2,Chr01.1025.3/Chr01.1025.4	GeneID:Capana01g000203	0,1^2-	IR	,2946068^2946155-
Chr01	Chr01.78.4/Chr01.78.6,Chr01.78.5/Chr01.78.7	GeneID:Capana01g000239	0,1^2-	IR	,3715277^3715193-
Chr01	Chr01.78.4/Chr01.78.5,Chr01.78.6	GeneID:Capana01g000239	0,1^2-	IR	,3713481^3713091-
Chr01	Chr01.78.4/Chr01.78.5,Chr01.78.7	GeneID:Capana01g000239	0,1^2-	IR	,3713481^3712900-
Chr01	Chr01.1038.5,Chr01.1038.7	GeneID:Capana01g000243	0,1^2-	IR	,4147982^4148137-
Chr01	Chr01.1043.2,Chr01.1043.8	GeneID:Capana01g000248	0,1^2-	IR	,4242402^4242483-
Chr01	Chr01.82.14/Chr01.82.15/Chr01.82.2/Chr01.82.6,Chr01.82.13	GeneID:Capana01g000250	0,1^2-	IR	,4275368^4275311-
Chr01	Chr01.82.14/Chr01.82.15/Chr01.82.2/Chr01.82.6,Chr01.82.16	GeneID:Capana01g000250	0,1^2-	IR	,4275515^4275311-
Chr01	Chr01.82.14/Chr01.82.15/Chr01.82.2/Chr01.82.6,Chr01.82.17	GeneID:Capana01g000250	0,1^2-	IR	,4275499^4275351-
Chr01	Chr01.82.14/Chr01.82.15/Chr01.82.2/Chr01.82.6,Chr01.82.18	GeneID:Capana01g000250	0,1^2-	IR	,4275442^4275387-
Chr01	Chr01.82.14/Chr01.82.15/Chr01.82.2/Chr01.82.6,Chr01.82.19/Chr01.82.20	GeneID:Capana01g000250	0,1^2-	IR	,4275542^4275487-
Chr01	Chr01.82.13/Chr01.82.16/Chr01.82.17/Chr01.82.18/Chr01.82.2,Chr01.82.14	GeneID:Capana01g000250	0,1^2-	IR	,4274294^4274201-
Chr01	Chr01.82.13/Chr01.82.16/Chr01.82.17/Chr01.82.18/Chr01.82.2,Chr01.82.15	GeneID:Capana01g000250	0,1^2-	IR	,4274259^4274143-
Chr01	Chr01.82.13/Chr01.82.16/Chr01.82.17/Chr01.82.18/Chr01.82.2,Chr01.82.19	GeneID:Capana01g000250	0,1^2-	IR	,4274243^4274131-
Chr01	Chr01.82.13/Chr01.82.16/Chr01.82.17/Chr01.82.18/Chr01.82.2,Chr01.82.20	GeneID:Capana01g000250	0,1^2-	IR	,4274319^4274219-
Chr01	Chr01.1047.1,Chr01.1047.2	GeneID:Capana01g000258	0,1^2-	IR	,4365902^4365987-
Chr01	Chr01.87.1,Chr01.87.2	GeneID:Capana01g000264	0,1^2-	IR	,4416349^4415817-
Chr01	Chr01.118.1,Chr01.118.3	GeneID:Capana01g000386	0,1^2-	IR	,7051227^7050683-
Chr01	Chr01.122.1,Chr01.122.2	GeneID:Capana01g000399	0,1^2-	IR	,7281954^7281860-
Chr01	Chr01.189.1,Chr01.189.2	GeneID:Capana01g000665	0,1^2-	IR	,13169993^13169313-
Chr01	Chr01.1157.1,Chr01.1157.2	GeneID:Capana01g000753	0,1^2-	IR	,15531522^15531719-
Chr01	Chr01.1162.2,Chr01.1162.1/Chr01.1162.3	GeneID:Capana01g000773	0,1^2-	IR	,15862086^15862179-
Chr01	Chr01.217.3,Chr01.217.2/Chr01.217.4/Chr01.217.5	GeneID:Capana01g000775	0,1^2-	IR	,15912666^15912573-
Chr01	Chr01.217.1,Chr01.217.3	GeneID:Capana01g000775	0,1^2-	IR	,15912490^15911926-
Chr01	Chr01.217.2/Chr01.217.4,Chr01.217.1/Chr01.217.3/Chr01.217.5/Chr01.217.6	GeneID:Capana01g000775	0,1^2-	IR	,15909781^15909406-
Chr01	Chr01.217.2,Chr01.217.6	GeneID:Capana01g000775	0,1^2-	IR	,15907176^15906929-
Chr01	Chr01.219.4,Chr01.219.3	GeneID:Capana01g000781	0,1^2-	IR	,16040459^16040364-
Chr01	Chr01.234.2,Chr01.234.1	GeneID:Capana01g000839	0,1^2-	IR	,18228434^18228345-
Chr01	Chr01.1208.2,Chr01.1208.3	GeneID:Capana01g000957	0,1^2-	IR	,23530382^23530440-
Chr01	Chr01.1243.1,Chr01.1243.2	GeneID:Capana01g001075	0,1^2-	IR	,29708114^29709993-
Chr01	Chr01.297.2/Chr01.297.3/Chr01.297.4,Chr01.297.5	GeneID:Capana01g001116	0,1^2-	IR	,31380748^31380678-
Chr01	Chr01.1255.2,Chr01.1255.3/Chr01.1255.4	GeneID:Capana01g001121	0,1^2-	IR	,31475104^31475988-
Chr01	Chr01.1255.3,Chr01.1255.4	GeneID:Capana01g001121	0,1^2-	IR	,31478681^31478770-
Chr01	Chr01.302.1,Chr01.302.2/Chr01.302.3	GeneID:Capana01g001131	0,1^2-	IR	,31928486^31927973-
Chr01	Chr01.1261.2,Chr01.1261.3	GeneID:Capana01g001153	0,1^2-	IR	,34084776^34085093-
Chr01	Chr01.1261.1,Chr01.1261.2	GeneID:Capana01g001153	0,1^2-	IR	,34085219^34085312-
Chr01	Chr01.1262.2,Chr01.1262.4/Chr01.1262.6	GeneID:Capana01g001165	0,1^2-	IR	,34676228^34676341-
Chr01	Chr01.1262.2,Chr01.1262.5	GeneID:Capana01g001165	0,1^2-	IR	,34676198^34676341-
Chr01	Chr01.1262.4,Chr01.1262.6	GeneID:Capana01g001165	0,1^2-	IR	,34677160^34677685-
Chr01	Chr01.1271.1,Chr01.1271.2	GeneID:Capana01g001192	0,1^2-	IR	,36141388^36141601-
Chr01	Chr01.322.1,Chr01.322.2	GeneID:Capana01g001221	0,1^2-	IR	,38156543^38155951-
Chr01	Chr01.325.2/Chr01.325.3/Chr01.325.4,Chr01.325.5	GeneID:Capana01g001230	0,1^2-	IR	,38579637^38579243-
Chr01	Chr01.325.2/Chr01.325.4,Chr01.325.3	GeneID:Capana01g001230	0,1^2-	IR	,38578882^38578049-
Chr01	Chr01.325.2/Chr01.325.4,Chr01.325.5	GeneID:Capana01g001230	0,1^2-	IR	,38578219^38578049-
Chr01	Chr01.1290.3/Chr01.1290.5,Chr01.1290.4	GeneID:Capana01g001296	0,1^2-	IR	,43647028^43647209-
Chr01	Chr01.1292.3,Chr01.1292.2/Chr01.1292.4/Chr01.1292.5/Chr01.1292.6	GeneID:Capana01g001324	0,1^2-	IR	,44325072^44325864-
Chr01	Chr01.1292.4,Chr01.1292.2/Chr01.1292.3/Chr01.1292.5/Chr01.1292.6	GeneID:Capana01g001324	0,1^2-	IR	,44338592^44339558-
Chr01	Chr01.1292.3,Chr01.1292.5/Chr01.1292.6	GeneID:Capana01g001324	0,1^2-	IR	,44341106^44341900-
Chr01	Chr01.1292.2,Chr01.1292.4	GeneID:Capana01g001324	0,1^2-	IR	,44340939^44341040-
Chr01	Chr01.1292.2,Chr01.1292.3	GeneID:Capana01g001324	0,1^2-	IR	,44340939^44341021-
Chr01	Chr01.347.1,Chr01.347.2	GeneID:Capana01g001344	0,1^2-	IR	,44689430^44689336-
Chr01	Chr01.1303.1,Chr01.1303.2	GeneID:Capana01g001356	0,1^2-	IR	,44852492^44852728-
Chr01	Chr01.363.1,Chr01.363.2	GeneID:Capana01g001388	0,1^2-	IR	,45250834^45249961-
Chr01	Chr01.367.1,Chr01.367.2/Chr01.367.3	GeneID:Capana01g001402	0,1^2-	IR	,45403630^45403422-
Chr01	Chr01.1327.3,Chr01.1327.2/Chr01.1327.5	GeneID:Capana01g001493	0,1^2-	IR	,47953296^47953623-
Chr01	Chr01.1327.3,Chr01.1327.4	GeneID:Capana01g001493	0,1^2-	IR	,47953296^47953620-
Chr01	Chr01.1328.1,Chr01.1328.2/Chr01.1328.3	GeneID:Capana01g001495	0,1^2-	IR	,48075877^48076659-
Chr01	Chr01.1359.2,Chr01.1359.3	GeneID:Capana01g001639	0,1^2-	IR	,55892409^55892476-
Chr01	Chr01.418.1,Chr01.418.2	GeneID:Capana01g001687	0,1^2-	IR	,60131399^60131192-
Chr01	Chr01.422.3,Chr01.422.4	GeneID:Capana01g001697	0,1^2-	IR	,60619029^60618969-
Chr01	Chr01.425.1,Chr01.425.2/Chr01.425.3	GeneID:Capana01g001720	0,1^2-	IR	,61317467^61317189-
Chr01	Chr01.429.1/Chr01.429.3,Chr01.429.2	GeneID:Capana01g001770	0,1^2-	IR	,66160988^66160936-
Chr01	Chr01.1393.2/Chr01.1393.3/Chr01.1393.4/Chr01.1393.5,Chr01.1393.6	GeneID:Capana01g001805	0,1^2-	IR	,70680497^70680570-
Chr01	Chr01.1393.3,Chr01.1393.2/Chr01.1393.4/Chr01.1393.5/Chr01.1393.6	GeneID:Capana01g001805	0,1^2-	IR	,70682382^70682500-
Chr01	Chr01.1398.1,Chr01.1398.2	GeneID:Capana01g001821	0,1^2-	IR	,71444137^71444297-
Chr01	Chr01.443.2,Chr01.443.3	GeneID:Capana01g001843	0,1^2-	IR	,73539795^73539553-
Chr01	Chr01.1442.1,Chr01.1442.2	GeneID:Capana01g002120	0,1^2-	IR	,112810890^112810990-
Chr01	Chr01.1452.3,Chr01.1452.4	GeneID:Capana01g002143	0,1^2-	IR	,118349219^118349320-
Chr01	Chr01.532.4,Chr01.532.5	GeneID:Capana01g002306	0,1^2-	IR	,145626358^145626256-
Chr01	Chr01.532.11/Chr01.532.13/Chr01.532.9,Chr01.532.14	GeneID:Capana01g002306	0,1^2-	IR	,145639171^145639062-
Chr01	Chr01.532.10/Chr01.532.14/Chr01.532.7,Chr01.532.11/Chr01.532.12/Chr01.532.13/Chr01.532.8/Chr01.532.9	GeneID:Capana01g002306	0,1^2-	IR	,145626358^145626256-
Chr01	Chr01.532.6,Chr01.532.10/Chr01.532.7	GeneID:Capana01g002306	0,1^2-	IR	,145626569^145626482-
Chr01	Chr01.532.6,Chr01.532.14	GeneID:Capana01g002306	0,1^2-	IR	,145626552^145626482-
Chr01	Chr01.547.2,Chr01.547.3	GeneID:Capana01g002391	0,1^2-	IR	,153829237^153829139-
Chr01	Chr01.1507.3/Chr01.1507.5,Chr01.1507.4/Chr01.1507.6	GeneID:Capana01g002397	0,1^2-	IR	,154495470^154495749-
Chr01	Chr01.1507.3/Chr01.1507.5,Chr01.1507.7	GeneID:Capana01g002397	0,1^2-	IR	,154495396^154495762-
Chr01	Chr01.569.2,Chr01.569.3	GeneID:Capana01g002562	0,1^2-	IR	,166946019^166945341-
Chr01	Chr01.1540.1,Chr01.1540.2	GeneID:Capana01g002566	0,1^2-	IR	,167097384^167098312-
Chr01	Chr01.1555.7,Chr01.1555.8	GeneID:Capana01g002611	0,1^2-	IR	,168903656^168904962-
Chr01	Chr01.1560.4/Chr01.1560.5,Chr01.1560.6/Chr01.1560.7	GeneID:Capana01g002623	0,1^2-	IR	,169102784^169103279-
Chr01	Chr01.1560.4,Chr01.1560.5/Chr01.1560.6/Chr01.1560.7	GeneID:Capana01g002623	0,1^2-	IR	,169104080^169104319-
Chr01	Chr01.615.1,Chr01.615.3	GeneID:Capana01g002769	0,1^2-	IR	,175942738^175942653-
Chr01	Chr01.615.1,Chr01.615.6	GeneID:Capana01g002769	0,1^2-	IR	,175942738^175942644-
Chr01	Chr01.625.2,Chr01.625.3	GeneID:Capana01g002806	0,1^2-	IR	,179034763^179034676-
Chr01	Chr01.1623.2,Chr01.1623.3/Chr01.1623.4/Chr01.1623.5	GeneID:Capana01g002902	0,1^2-	IR	,183910305^183910834-
Chr01	Chr01.1623.2,Chr01.1623.3/Chr01.1623.4/Chr01.1623.5/Chr01.1623.6	GeneID:Capana01g002902	0,1^2-	IR	,183911110^183912148-
Chr01	Chr01.646.2/Chr01.646.3,Chr01.646.4	GeneID:Capana01g002926	0,1^2-	IR	,185363043^185362800-
Chr01	Chr01.658.1,Chr01.658.2	GeneID:Capana01g002973	0,1^2-	IR	,192375522^192375437-
Chr01	Chr01.661.2,Chr01.661.3/Chr01.661.4	GeneID:Capana01g002986	0,1^2-	IR	,193544190^193543857-
Chr01	Chr01.1643.3,Chr01.1643.4/Chr01.1643.5	GeneID:Capana01g003003	0,1^2-	IR	,194776553^194776663-
Chr01	Chr01.670.1,Chr01.670.2	GeneID:Capana01g003017	0,1^2-	IR	,196627444^196627061-
Chr01	Chr01.1655.1/Chr01.1655.3/Chr01.1655.5/Chr01.1655.6/Chr01.1655.7,Chr01.1655.8	GeneID:Capana01g003049	0,1^2-	IR	,202631414^202631469-
Chr01	Chr01.1655.2/Chr01.1655.4,Chr01.1655.1/Chr01.1655.3/Chr01.1655.5/Chr01.1655.6/Chr01.1655.7	GeneID:Capana01g003049	0,1^2-	IR	,202631050^202631339-
Chr01	Chr01.689.1,Chr01.689.2	GeneID:Capana01g003111	0,1^2-	IR	,207560310^207560211-
Chr01	Chr01.1678.2,Chr01.1678.3	GeneID:Capana01g003119	0,1^2-	IR	,208366232^208367397-
Chr01	Chr01.692.2,Chr01.692.1/Chr01.692.3	GeneID:Capana01g003137	0,1^2-	IR	,209018789^209018691-
Chr01	Chr01.701.1,Chr01.701.2	GeneID:Capana01g003171	0,1^2-	IR	,212941832^212941742-
Chr01	Chr01.701.1,Chr01.701.3	GeneID:Capana01g003171	0,1^2-	IR	,212941796^212941717-
Chr01	Chr01.712.1,Chr01.712.2	GeneID:Capana01g003198	0,1^2-	IR	,217948259^217947915-
Chr01	Chr01.1709.2,Chr01.1709.3	GeneID:Capana01g003239	0,1^2-	IR	,220328223^220329100-
Chr01	Chr01.750.1/Chr01.750.2,Chr01.750.3	GeneID:Capana01g003380	0,1^2-	IR	,225342887^225342832-
Chr01	Chr01.1748.2,Chr01.1748.1/Chr01.1748.3/Chr01.1748.4/Chr01.1748.5	GeneID:Capana01g003424	0,1^2-	IR	,226094880^226094972-
Chr01	Chr01.1753.2,Chr01.1753.3/Chr01.1753.4	GeneID:Capana01g003448	0,1^2-	IR	,226648419^226648855-
Chr01	Chr01.1753.2,Chr01.1753.4	GeneID:Capana01g003448	0,1^2-	IR	,226650825^226650938-
Chr01	Chr01.1753.2,Chr01.1753.3/Chr01.1753.4	GeneID:Capana01g003448	0,1^2-	IR	,226651943^226652355-
Chr01	Chr01.779.1,Chr01.779.2	GeneID:Capana01g003478	0,1^2-	IR	,227799223^227799125-
Chr01	Chr01.782.1,Chr01.782.2	GeneID:Capana01g003486	0,1^2-	IR	,227873155^227872958-
Chr01	Chr01.791.2,Chr01.791.3	GeneID:Capana01g003534	0,1^2-	IR	,228809675^228807399-
Chr01	Chr01.796.1,Chr01.796.2	GeneID:Capana01g003548	0,1^2-	IR	,229076277^229075941-
Chr01	Chr01.1792.1,Chr01.1792.2	GeneID:Capana01g003587	0,1^2-	IR	,230012302^230013646-
Chr01	Chr01.850.2,Chr01.850.3/Chr01.850.4	GeneID:Capana01g003745	0,1^2-	IR	,243835319^243833024-
Chr01	Chr01.850.3,Chr01.850.4	GeneID:Capana01g003745	0,1^2-	IR	,243832309^243831839-
Chr01	Chr01.850.2,Chr01.850.4	GeneID:Capana01g003745	0,1^2-	IR	,243831533^243831366-
Chr01	Chr01.852.1,Chr01.852.2	GeneID:Capana01g003751	0,1^2-	IR	,245470245^245470082-
Chr01	Chr01.1888.1,Chr01.1888.3	GeneID:Capana01g004097	0,1^2-	IR	,283323778^283323911-
Chr01	Chr01.932.1,Chr01.932.2/Chr01.932.3	GeneID:Capana01g004250	0,1^2-	IR	,292845584^292845148-
Chr01	Chr01.1923.2/Chr01.1923.3,Chr01.1923.5	GeneID:Capana01g004357	0,1^2-	IR	,297411116^297411380-
Chr01	Chr01.1963.2,Chr01.1963.1/Chr01.1963.3/Chr01.1963.4	GeneID:Capana01g004481	0,1^2-	IR	,300926518^300927192-
Chr01	Chr01.1963.1,Chr01.1963.3/Chr01.1963.4	GeneID:Capana01g004481	0,1^2-	IR	,300927458^300927574-
Chr01	Chr01.1289.1,Chr01.1289.2	Chr01.1289	0,1^2-	IR	,43446773^43446867-
Chr01	Chr01.1311.1,Chr01.1311.2	Chr01.1311	0,1^2-	IR	,45212843^45212924-
Chr01	Chr01.1364.2,Chr01.1364.4	Chr01.1364	0,1^2-	IR	,58819879^58821009-
Chr01	Chr01.1364.1,Chr01.1364.3	Chr01.1364	0,1^2-	IR	,58820347^58820496-
Chr01	Chr01.1364.1,Chr01.1364.2	Chr01.1364	0,1^2-	IR	,58819709^58819792-
Chr01	Chr01.1698.1,Chr01.1698.2	Chr01.1698	0,1^2-	IR	,215643381^215643464-
Chr01	Chr01.1743.3,Chr01.1743.4	Chr01.1743	0,1^2-	IR	,225906519^225906906-
Chr01	Chr01.1743.1/Chr01.1743.2,Chr01.1743.3	Chr01.1743	0,1^2-	IR	,225905828^225906480-
Chr01	Chr01.320.2,Chr01.320.1	Chr01.320	0,1^2-	IR	,36631426^36629902-
Chr01	Chr01.337.2,Chr01.337.3	Chr01.337	0,1^2-	IR	,43717070^43716997-
Chr01	Chr01.485.1,Chr01.485.2	Chr01.485	0,1^2-	IR	,103180073^103179778-
Chr01	Chr01.525.3/Chr01.525.4,Chr01.525.5	Chr01.525	0,1^2-	IR	,133378338^133378191-
Chr02	Chr02.936.1/Chr02.936.2,Chr02.936.3	GeneID:Capana02g000083	0,1^2-	IR	,14199229^14199281-
Chr02	Chr02.25.1,Chr02.25.2/Chr02.25.3/Chr02.25.4	GeneID:Capana02g000135	0,1^2-	IR	,19109597^19109497-
Chr02	Chr02.978.1/Chr02.978.2,Chr02.978.3	GeneID:Capana02g000217	0,1^2-	IR	,27513147^27513219-
Chr02	Chr02.53.1,Chr02.53.2	GeneID:Capana02g000260	0,1^2-	IR	,32687554^32686562-
Chr02	Chr02.97.1,Chr02.97.2/Chr02.97.3	GeneID:Capana02g000424	0,1^2-	IR	,56230151^56230034-
Chr02	Chr02.109.3/Chr02.109.7,Chr02.109.8	GeneID:Capana02g000489	0,1^2-	IR	,62954201^62954150-
Chr02	Chr02.109.3,Chr02.109.4/Chr02.109.6/Chr02.109.8	GeneID:Capana02g000489	0,1^2-	IR	,62950962^62950807-
Chr02	Chr02.109.3,Chr02.109.5	GeneID:Capana02g000489	0,1^2-	IR	,62950974^62950735-
Chr02	Chr02.109.3,Chr02.109.7	GeneID:Capana02g000489	0,1^2-	IR	,62950965^62950809-
Chr02	Chr02.112.2,Chr02.112.1	GeneID:Capana02g000503	0,1^2-	IR	,65447717^65447586-
Chr02	Chr02.1051.2,Chr02.1051.3	GeneID:Capana02g000588	0,1^2-	IR	,74818854^74818967-
Chr02	Chr02.1054.6,Chr02.1054.15	GeneID:Capana02g000611	0,1^2-	IR	,76768826^76769516-
Chr02	Chr02.1054.6,Chr02.1054.10	GeneID:Capana02g000611	0,1^2-	IR	,76768891^76769496-
Chr02	Chr02.1054.6,Chr02.1054.11/Chr02.1054.12/Chr02.1054.13/Chr02.1054.14/Chr02.1054.7/Chr02.1054.8/Chr02.1054.9	GeneID:Capana02g000611	0,1^2-	IR	,76768891^76769456-
Chr02	Chr02.1054.7,Chr02.1054.15	GeneID:Capana02g000611	0,1^2-	IR	,76773387^76773463-
Chr02	Chr02.146.3,Chr02.146.1/Chr02.146.2	GeneID:Capana02g000650	0,1^2-	IR	,81543377^81543276-
Chr02	Chr02.1065.2,Chr02.1065.3/Chr02.1065.4	GeneID:Capana02g000669	0,1^2-	IR	,82990617^82990728-
Chr02	Chr02.1066.2,Chr02.1066.1/Chr02.1066.3	GeneID:Capana02g000675	0,1^2-	IR	,83268920^83269036-
Chr02	Chr02.1099.1,Chr02.1099.2	GeneID:Capana02g000850	0,1^2-	IR	,97523911^97523990-
Chr02	Chr02.1102.2/Chr02.1102.3,Chr02.1102.4/Chr02.1102.5/Chr02.1102.6	GeneID:Capana02g000869	0,1^2-	IR	,98739734^98740370-
Chr02	Chr02.1103.1,Chr02.1103.2	GeneID:Capana02g000880	0,1^2-	IR	,100042349^100042598-
Chr02	Chr02.215.1,Chr02.215.2	GeneID:Capana02g000934	0,1^2-	IR	,103146279^103146108-
Chr02	Chr02.216.2,Chr02.216.3	GeneID:Capana02g000935	0,1^2-	IR	,103158596^103158486-
Chr02	Chr02.1127.1,Chr02.1127.2/Chr02.1127.3	GeneID:Capana02g001004	0,1^2-	IR	,106655426^106655935-
Chr02	Chr02.1128.1,Chr02.1128.3	GeneID:Capana02g001007	0,1^2-	IR	,106742440^106742536-
Chr02	Chr02.228.2,Chr02.228.3	GeneID:Capana02g001013	0,1^2-	IR	,106878699^106878646-
Chr02	Chr02.228.1,Chr02.228.2	GeneID:Capana02g001013	0,1^2-	IR	,106878309^106877984-
Chr02	Chr02.262.3,Chr02.262.4	GeneID:Capana02g001187	0,1^2-	IR	,113565069^113564378-
Chr02	Chr02.275.1/Chr02.275.2,Chr02.275.3	GeneID:Capana02g001258	0,1^2-	IR	,117781256^117781057-
Chr02	Chr02.1176.1,Chr02.1176.2	GeneID:Capana02g001269	0,1^2-	IR	,117969656^117970121-
Chr02	Chr02.280.2,Chr02.280.1/Chr02.280.4/Chr02.280.5	GeneID:Capana02g001274	0,1^2-	IR	,118199082^118198584-
Chr02	Chr02.291.2/Chr02.291.3,Chr02.291.4	GeneID:Capana02g001314	0,1^2-	IR	,119925489^119925399-
Chr02	Chr02.310.1/Chr02.310.2/Chr02.310.5,Chr02.310.3/Chr02.310.4	GeneID:Capana02g001381	0,1^2-	IR	,123190876^123189277-
Chr02	Chr02.310.1/Chr02.310.2/Chr02.310.5,Chr02.310.6/Chr02.310.7/Chr02.310.9	GeneID:Capana02g001381	0,1^2-	IR	,123190876^123189271-
Chr02	Chr02.312.2,Chr02.312.3	GeneID:Capana02g001384	0,1^2-	IR	,123246522^123246436-
Chr02	Chr02.339.1,Chr02.339.3	GeneID:Capana02g001498	0,1^2-	IR	,126115769^126115500-
Chr02	Chr02.1261.1,Chr02.1261.2	GeneID:Capana02g001679	0,1^2-	IR	,130330617^130330868-
Chr02	Chr02.1313.1,Chr02.1313.2	GeneID:Capana02g001958	0,1^2-	IR	,136685026^136685084-
Chr02	Chr02.1318.2,Chr02.1318.3/Chr02.1318.4	GeneID:Capana02g001966	0,1^2-	IR	,136858983^136859256-
Chr02	Chr02.444.1,Chr02.444.2	GeneID:Capana02g001998	0,1^2-	IR	,137542296^137542188-
Chr02	Chr02.453.1,Chr02.453.2	GeneID:Capana02g002010	0,1^2-	IR	,137873533^137872437-
Chr02	Chr02.453.1,Chr02.453.2	GeneID:Capana02g002010	0,1^2-	IR	,137870704^137870299-
Chr02	Chr02.455.1,Chr02.455.2	GeneID:Capana02g002018	0,1^2-	IR	,137950861^137950574-
Chr02	Chr02.455.1,Chr02.455.2	GeneID:Capana02g002018	0,1^2-	IR	,137948418^137948128-
Chr02	Chr02.1347.1,Chr02.1347.2	GeneID:Capana02g002052	0,1^2-	IR	,138864659^138866190-
Chr02	Chr02.1352.1,Chr02.1352.2	GeneID:Capana02g002065	0,1^2-	IR	,139041940^139042268-
Chr02	Chr02.511.2/Chr02.511.3,Chr02.511.6	GeneID:Capana02g002219	0,1^2-	IR	,142092104^142090692-
Chr02	Chr02.511.2/Chr02.511.3,Chr02.511.4/Chr02.511.5	GeneID:Capana02g002219	0,1^2-	IR	,142091759^142090718-
Chr02	Chr02.516.2,Chr02.516.4	GeneID:Capana02g002249	0,1^2-	IR	,142456600^142456467-
Chr02	Chr02.1405.2,Chr02.1405.1	GeneID:Capana02g002257	0,1^2-	IR	,142577593^142579455-
Chr02	Chr02.1414.1,Chr02.1414.2/Chr02.1414.3/Chr02.1414.4	GeneID:Capana02g002284	0,1^2-	IR	,142879515^142879735-
Chr02	Chr02.529.3,Chr02.529.1/Chr02.529.2	GeneID:Capana02g002299	0,1^2-	IR	,143046713^143045922-
Chr02	Chr02.531.2,Chr02.531.1/Chr02.531.3/Chr02.531.4	GeneID:Capana02g002311	0,1^2-	IR	,143101294^143100673-
Chr02	Chr02.531.1/Chr02.531.3,Chr02.531.2/Chr02.531.4	GeneID:Capana02g002311	0,1^2-	IR	,143098947^143098416-
Chr02	Chr02.1423.1,Chr02.1423.2	GeneID:Capana02g002325	0,1^2-	IR	,143274899^143275390-
Chr02	Chr02.542.2,Chr02.542.1	GeneID:Capana02g002373	0,1^2-	IR	,143832898^143832789-
Chr02	Chr02.555.1,Chr02.555.3	GeneID:Capana02g002426	0,1^2-	IR	,144835930^144835833-
Chr02	Chr02.555.1,Chr02.555.2/Chr02.555.3	GeneID:Capana02g002426	0,1^2-	IR	,144827016^144826573-
Chr02	Chr02.555.1,Chr02.555.2/Chr02.555.3	GeneID:Capana02g002426	0,1^2-	IR	,144815382^144815302-
Chr02	Chr02.557.1/Chr02.557.2,Chr02.557.3	GeneID:Capana02g002429	0,1^2-	IR	,144945838^144945736-
Chr02	Chr02.1478.1,Chr02.1478.2	GeneID:Capana02g002524	0,1^2-	IR	,146922642^146923376-
Chr02	Chr02.1480.1,Chr02.1480.2	GeneID:Capana02g002528	0,1^2-	IR	,146948077^146948788-
Chr02	Chr02.1486.1,Chr02.1486.2	GeneID:Capana02g002549	0,1^2-	IR	,147226784^147226939-
Chr02	Chr02.1486.1,Chr02.1486.2	GeneID:Capana02g002549	0,1^2-	IR	,147227206^147227476-
Chr02	Chr02.1487.1,Chr02.1487.2/Chr02.1487.3/Chr02.1487.4	GeneID:Capana02g002551	0,1^2-	IR	,147241983^147242157-
Chr02	Chr02.1487.3,Chr02.1487.4	GeneID:Capana02g002551	0,1^2-	IR	,147246365^147246641-
Chr02	Chr02.1501.1,Chr02.1501.2	GeneID:Capana02g002620	0,1^2-	IR	,148181883^148181977-
Chr02	Chr02.612.2,Chr02.612.3	GeneID:Capana02g002623	0,1^2-	IR	,148221067^148220809-
Chr02	Chr02.1510.2,Chr02.1510.3	GeneID:Capana02g002659	0,1^2-	IR	,148733975^148734109-
Chr02	Chr02.1510.1,Chr02.1510.3	GeneID:Capana02g002659	0,1^2-	IR	,148734269^148734349-
Chr02	Chr02.625.1,Chr02.625.2	GeneID:Capana02g002663	0,1^2-	IR	,148795160^148794978-
Chr02	Chr02.625.1,Chr02.625.3	GeneID:Capana02g002663	0,1^2-	IR	,148795564^148794978-
Chr02	Chr02.1512.1/Chr02.1512.2,Chr02.1512.3	GeneID:Capana02g002667	0,1^2-	IR	,148837802^148837904-
Chr02	Chr02.1522.1,Chr02.1522.2/Chr02.1522.3	GeneID:Capana02g002690	0,1^2-	IR	,149108138^149109604-
Chr02	Chr02.1544.1,Chr02.1544.2	GeneID:Capana02g002754	0,1^2-	IR	,150020785^150021188-
Chr02	Chr02.1563.2,Chr02.1563.3/Chr02.1563.5/Chr02.1563.6	GeneID:Capana02g002797	0,1^2-	IR	,150872631^150873330-
Chr02	Chr02.1570.3/Chr02.1570.4,Chr02.1570.5	GeneID:Capana02g002825	0,1^2-	IR	,151280943^151281050-
Chr02	Chr02.1570.1,Chr02.1570.5	GeneID:Capana02g002825	0,1^2-	IR	,151281459^151281591-
Chr02	Chr02.1570.6,Chr02.1570.7	GeneID:Capana02g002825	0,1^2-	IR	,151280943^151281050-
Chr02	Chr02.1584.4,Chr02.1584.2/Chr02.1584.3/Chr02.1584.5/Chr02.1584.6/Chr02.1584.7/Chr02.1584.8	GeneID:Capana02g002887	0,1^2-	IR	,151997506^151997625-
Chr02	Chr02.1584.4,Chr02.1584.2/Chr02.1584.5/Chr02.1584.6/Chr02.1584.7/Chr02.1584.8	GeneID:Capana02g002887	0,1^2-	IR	,151997934^151998617-
Chr02	Chr02.1590.3,Chr02.1590.2	GeneID:Capana02g002906	0,1^2-	IR	,152352465^152352813-
Chr02	Chr02.1634.2,Chr02.1634.1/Chr02.1634.3	GeneID:Capana02g003033	0,1^2-	IR	,154363701^154364059-
Chr02	Chr02.1634.3,Chr02.1634.1/Chr02.1634.2	GeneID:Capana02g003033	0,1^2-	IR	,154366973^154367660-
Chr02	Chr02.718.1,Chr02.718.2	GeneID:Capana02g003047	0,1^2-	IR	,154577094^154575594-
Chr02	Chr02.1659.1/Chr02.1659.2,Chr02.1659.3	GeneID:Capana02g003102	0,1^2-	IR	,155736027^155736290-
Chr02	Chr02.1659.1,Chr02.1659.2/Chr02.1659.3	GeneID:Capana02g003102	0,1^2-	IR	,155736685^155736906-
Chr02	Chr02.737.1,Chr02.737.2/Chr02.737.3	GeneID:Capana02g003105	0,1^2-	IR	,155789731^155789580-
Chr02	Chr02.737.1,Chr02.737.2/Chr02.737.3	GeneID:Capana02g003105	0,1^2-	IR	,155787921^155787816-
Chr02	Chr02.737.1,Chr02.737.2/Chr02.737.3	GeneID:Capana02g003105	0,1^2-	IR	,155787519^155787388-
Chr02	Chr02.737.1,Chr02.737.2/Chr02.737.3	GeneID:Capana02g003105	0,1^2-	IR	,155787141^155786660-
Chr02	Chr02.737.1,Chr02.737.2/Chr02.737.3	GeneID:Capana02g003105	0,1^2-	IR	,155786436^155786339-
Chr02	Chr02.742.2,Chr02.742.3/Chr02.742.4	GeneID:Capana02g003126	0,1^2-	IR	,156125984^156125880-
Chr02	Chr02.742.2,Chr02.742.3/Chr02.742.4	GeneID:Capana02g003126	0,1^2-	IR	,156123492^156123375-
Chr02	Chr02.1668.1,Chr02.1668.2	GeneID:Capana02g003135	0,1^2-	IR	,156270320^156270401-
Chr02	Chr02.754.1,Chr02.754.2	GeneID:Capana02g003163	0,1^2-	IR	,156655875^156655799-
Chr02	Chr02.1728.1,Chr02.1728.3	GeneID:Capana02g003305	0,1^2-	IR	,158739408^158740272-
Chr02	Chr02.1728.1,Chr02.1728.4	GeneID:Capana02g003305	0,1^2-	IR	,158739848^158739997-
Chr02	Chr02.1742.4,Chr02.1742.5	GeneID:Capana02g003339	0,1^2-	IR	,159224422^159224528-
Chr02	Chr02.1773.1,Chr02.1773.2	GeneID:Capana02g003451	0,1^2-	IR	,160889413^160889491-
Chr02	Chr02.1775.3,Chr02.1775.4	GeneID:Capana02g003454	0,1^2-	IR	,160937300^160937374-
Chr02	Chr02.839.2,Chr02.839.3	GeneID:Capana02g003455	0,1^2-	IR	,160953552^160953480-
Chr02	Chr02.850.1,Chr02.850.2	GeneID:Capana02g003485	0,1^2-	IR	,161303023^161302587-
Chr02	Chr02.1786.1/Chr02.1786.2,Chr02.1786.3	GeneID:Capana02g003501	0,1^2-	IR	,161532526^161532632-
Chr02	Chr02.890.1,Chr02.890.2	GeneID:Capana02g003617	0,1^2-	IR	,162923595^162923014-
Chr02	Chr02.899.1,Chr02.899.2	GeneID:Capana02g003643	0,1^2-	IR	,163207404^163206381-
Chr02	Chr02.909.5,Chr02.909.6	GeneID:Capana02g003686	0,1^2-	IR	,163777369^163776606-
Chr02	Chr02.914.1,Chr02.914.2/Chr02.914.3/Chr02.914.4	GeneID:Capana02g003708	0,1^2-	IR	,163934681^163934578-
Chr02	Chr02.107.1,Chr02.107.2	Chr02.107	0,1^2-	IR	,61668160^61668051-
Chr02	Chr02.1101.2,Chr02.1101.5	Chr02.1101	0,1^2-	IR	,98339695^98340323-
Chr02	Chr02.1177.2,Chr02.1177.3	Chr02.1177	0,1^2-	IR	,118889790^118891057-
Chr02	Chr02.1557.12/Chr02.1557.16/Chr02.1557.20/Chr02.1557.21/Chr02.1557.29/Chr02.1557.6,Chr02.1557.19	Chr02.1557	0,1^2-	IR	,150604561^150604623-
Chr02	Chr02.1557.18/Chr02.1557.31,Chr02.1557.30	Chr02.1557	0,1^2-	IR	,150659150^150659302-
Chr02	Chr02.1628.2,Chr02.1628.3	Chr02.1628	0,1^2-	IR	,154126814^154127076-
Chr02	Chr02.259.1,Chr02.259.2	Chr02.259	0,1^2-	IR	,112117564^112116127-
Chr02	Chr02.274.1,Chr02.274.2	Chr02.274	0,1^2-	IR	,117749625^117748650-
Chr02	Chr02.605.1,Chr02.605.2	Chr02.605	0,1^2-	IR	,147897299^147896782-
Chr02	Chr02.779.1,Chr02.779.2	Chr02.779	0,1^2-	IR	,158129557^158129433-
Chr02	Chr02.981.1,Chr02.981.2	Chr02.981	0,1^2-	IR	,28577011^28577601-
Chr03	Chr03.1133.2,Chr03.1133.1/Chr03.1133.3	GeneID:Capana03g000025	0,1^2-	IR	,475023^475120-
Chr03	Chr03.9.2/Chr03.9.4,Chr03.9.5	GeneID:Capana03g000046	0,1^2-	IR	,676344^676076-
Chr03	Chr03.9.3,Chr03.9.2/Chr03.9.4	GeneID:Capana03g000046	0,1^2-	IR	,675962^675067-
Chr03	Chr03.1138.1,Chr03.1138.2/Chr03.1138.3	GeneID:Capana03g000050	0,1^2-	IR	,778590^778887-
Chr03	Chr03.1140.1,Chr03.1140.2/Chr03.1140.3	GeneID:Capana03g000052	0,1^2-	IR	,797326^797398-
Chr03	Chr03.1143.1,Chr03.1143.2	GeneID:Capana03g000056	0,1^2-	IR	,849078^849170-
Chr03	Chr03.21.2/Chr03.21.9,Chr03.21.11/Chr03.21.14	GeneID:Capana03g000076	0,1^2-	IR	,1052775^1052650-
Chr03	Chr03.21.6,Chr03.21.16	GeneID:Capana03g000076	0,1^2-	IR	,1052775^1052650-
Chr03	Chr03.21.4,Chr03.21.12	GeneID:Capana03g000076	0,1^2-	IR	,1052775^1052650-
Chr03	Chr03.21.10,Chr03.21.5	GeneID:Capana03g000076	0,1^2-	IR	,1052775^1052650-
Chr03	Chr03.21.10/Chr03.21.11/Chr03.21.6/Chr03.21.7/Chr03.21.8/Chr03.21.9,Chr03.21.12	GeneID:Capana03g000076	0,1^2-	IR	,1051626^1051561-
Chr03	Chr03.21.10/Chr03.21.11/Chr03.21.6/Chr03.21.7/Chr03.21.8/Chr03.21.9,Chr03.21.13/Chr03.21.14/Chr03.21.15/Chr03.21.16/Chr03.21.17	GeneID:Capana03g000076	0,1^2-	IR	,1052016^1051561-
Chr03	Chr03.21.3,Chr03.21.10/Chr03.21.11/Chr03.21.6/Chr03.21.7/Chr03.21.8/Chr03.21.9	GeneID:Capana03g000076	0,1^2-	IR	,1052208^1052089-
Chr03	Chr03.21.2/Chr03.21.4/Chr03.21.5,Chr03.21.10/Chr03.21.11/Chr03.21.6/Chr03.21.7/Chr03.21.8/Chr03.21.9	GeneID:Capana03g000076	0,1^2-	IR	,1051505^1051174-
Chr03	Chr03.23.4,Chr03.23.2/Chr03.23.3	GeneID:Capana03g000082	0,1^2-	IR	,1101074^1099862-
Chr03	Chr03.1158.2,Chr03.1158.3	GeneID:Capana03g000114	0,1^2-	IR	,1554084^1554866-
Chr03	Chr03.44.2,Chr03.44.4/Chr03.44.8	GeneID:Capana03g000145	0,1^2-	IR	,2024902^2024606-
Chr03	Chr03.44.1,Chr03.44.4/Chr03.44.5/Chr03.44.6/Chr03.44.7/Chr03.44.8	GeneID:Capana03g000145	0,1^2-	IR	,2024247^2024104-
Chr03	Chr03.44.1,Chr03.44.3	GeneID:Capana03g000145	0,1^2-	IR	,2024247^2024162-
Chr03	Chr03.1173.3,Chr03.1173.4	GeneID:Capana03g000163	0,1^2-	IR	,2219449^2220260-
Chr03	Chr03.61.3/Chr03.61.4/Chr03.61.5,Chr03.61.2	GeneID:Capana03g000195	0,1^2-	IR	,2638971^2638838-
Chr03	Chr03.1215.2/Chr03.1215.3/Chr03.1215.4,Chr03.1215.5	GeneID:Capana03g000267	0,1^2-	IR	,3944083^3944165-
Chr03	Chr03.1223.1,Chr03.1223.2	GeneID:Capana03g000279	0,1^2-	IR	,4068399^4068495-
Chr03	Chr03.1227.5,Chr03.1227.4	GeneID:Capana03g000294	0,1^2-	IR	,4196948^4197070-
Chr03	Chr03.1232.2,Chr03.1232.1/Chr03.1232.3	GeneID:Capana03g000303	0,1^2-	IR	,4320582^4320692-
Chr03	Chr03.99.1,Chr03.99.2/Chr03.99.4	GeneID:Capana03g000326	0,1^2-	IR	,4571081^4570683-
Chr03	Chr03.99.1,Chr03.99.3	GeneID:Capana03g000326	0,1^2-	IR	,4571157^4570683-
Chr03	Chr03.1248.1,Chr03.1248.2/Chr03.1248.3	GeneID:Capana03g000370	0,1^2-	IR	,5169572^5169655-
Chr03	Chr03.1251.3,Chr03.1251.2/Chr03.1251.4	GeneID:Capana03g000385	0,1^2-	IR	,5347432^5347511-
Chr03	Chr03.118.2/Chr03.118.3/Chr03.118.4,Chr03.118.5/Chr03.118.6	GeneID:Capana03g000396	0,1^2-	IR	,5495211^5495104-
Chr03	Chr03.1257.1,Chr03.1257.2	GeneID:Capana03g000398	0,1^2-	IR	,5535146^5535285-
Chr03	Chr03.1258.1,Chr03.1258.2	GeneID:Capana03g000399	0,1^2-	IR	,5541479^5541584-
Chr03	Chr03.119.2,Chr03.119.3	GeneID:Capana03g000400	0,1^2-	IR	,5546920^5546481-
Chr03	Chr03.143.3,Chr03.143.2/Chr03.143.4	GeneID:Capana03g000488	0,1^2-	IR	,6781286^6780878-
Chr03	Chr03.1287.1,Chr03.1287.2/Chr03.1287.3	GeneID:Capana03g000514	0,1^2-	IR	,7115917^7116003-
Chr03	Chr03.1304.1,Chr03.1304.2	GeneID:Capana03g000572	0,1^2-	IR	,7975774^7975884-
Chr03	Chr03.182.1,Chr03.182.2	GeneID:Capana03g000593	0,1^2-	IR	,8287373^8287312-
Chr03	Chr03.189.1,Chr03.189.2	GeneID:Capana03g000607	0,1^2-	IR	,8515826^8515690-
Chr03	Chr03.1333.1,Chr03.1333.2	GeneID:Capana03g000661	0,1^2-	IR	,9567269^9567719-
Chr03	Chr03.209.2,Chr03.209.4	GeneID:Capana03g000664	0,1^2-	IR	,9589125^9588952-
Chr03	Chr03.1335.2,Chr03.1335.3	GeneID:Capana03g000665	0,1^2-	IR	,9629014^9629188-
Chr03	Chr03.1379.1,Chr03.1379.2/Chr03.1379.3/Chr03.1379.4	GeneID:Capana03g000806	0,1^2-	IR	,12171509^12171774-
Chr03	Chr03.265.1,Chr03.265.2	GeneID:Capana03g000847	0,1^2-	IR	,12653473^12652889-
Chr03	Chr03.267.1,Chr03.267.2/Chr03.267.3	GeneID:Capana03g000853	0,1^2-	IR	,12734243^12734029-
Chr03	Chr03.1413.2,Chr03.1413.4	GeneID:Capana03g000960	0,1^2-	IR	,15745716^15746045-
Chr03	Chr03.301.2,Chr03.301.3/Chr03.301.4	GeneID:Capana03g000965	0,1^2-	IR	,15870415^15870322-
Chr03	Chr03.317.1,Chr03.317.2	GeneID:Capana03g001005	0,1^2-	IR	,16740949^16740837-
Chr03	Chr03.332.1,Chr03.332.2	GeneID:Capana03g001061	0,1^2-	IR	,17852764^17852672-
Chr03	Chr03.333.3,Chr03.333.4	GeneID:Capana03g001066	0,1^2-	IR	,17936245^17936139-
Chr03	Chr03.1457.1,Chr03.1457.2/Chr03.1457.3	GeneID:Capana03g001101	0,1^2-	IR	,18691122^18691763-
Chr03	Chr03.342.1,Chr03.342.2/Chr03.342.3	GeneID:Capana03g001122	0,1^2-	IR	,19027317^19027047-
Chr03	Chr03.345.3,Chr03.345.4	GeneID:Capana03g001127	0,1^2-	IR	,19215998^19215910-
Chr03	Chr03.347.1/Chr03.347.3,Chr03.347.2	GeneID:Capana03g001130	0,1^2-	IR	,19264386^19264295-
Chr03	Chr03.1471.3,Chr03.1471.2/Chr03.1471.4	GeneID:Capana03g001177	0,1^2-	IR	,19920555^19920652-
Chr03	Chr03.366.1,Chr03.366.2	GeneID:Capana03g001208	0,1^2-	IR	,20437808^20435900-
Chr03	Chr03.1518.1,Chr03.1518.2	GeneID:Capana03g001376	0,1^2-	IR	,24961685^24962133-
Chr03	Chr03.429.1,Chr03.429.2	GeneID:Capana03g001425	0,1^2-	IR	,26960920^26960841-
Chr03	Chr03.429.1,Chr03.429.2	GeneID:Capana03g001425	0,1^2-	IR	,26959594^26959033-
Chr03	Chr03.433.1,Chr03.433.2	GeneID:Capana03g001437	0,1^2-	IR	,27115983^27115813-
Chr03	Chr03.1541.1,Chr03.1541.3	GeneID:Capana03g001461	0,1^2-	IR	,27388256^27389522-
Chr03	Chr03.1570.1,Chr03.1570.2	GeneID:Capana03g001556	0,1^2-	IR	,29353456^29353981-
Chr03	Chr03.486.2,Chr03.486.3/Chr03.486.4	GeneID:Capana03g001701	0,1^2-	IR	,33502712^33502644-
Chr03	Chr03.486.2/Chr03.486.3,Chr03.486.4	GeneID:Capana03g001701	0,1^2-	IR	,33494599^33494511-
Chr03	Chr03.487.2,Chr03.487.3	GeneID:Capana03g001702	0,1^2-	IR	,33549047^33548941-
Chr03	Chr03.509.2,Chr03.509.3	GeneID:Capana03g001767	0,1^2-	IR	,34819020^34818780-
Chr03	Chr03.509.1,Chr03.509.2	GeneID:Capana03g001767	0,1^2-	IR	,34819769^34819186-
Chr03	Chr03.1629.7,Chr03.1629.15	GeneID:Capana03g001794	0,1^2-	IR	,35619991^35621211-
Chr03	Chr03.1629.9,Chr03.1629.14	GeneID:Capana03g001794	0,1^2-	IR	,35619991^35621211-
Chr03	Chr03.1629.9,Chr03.1629.16	GeneID:Capana03g001794	0,1^2-	IR	,35619991^35621208-
Chr03	Chr03.1629.12,Chr03.1629.14/Chr03.1629.15	GeneID:Capana03g001794	0,1^2-	IR	,35621368^35621495-
Chr03	Chr03.1629.11/Chr03.1629.8,Chr03.1629.16	GeneID:Capana03g001794	0,1^2-	IR	,35621368^35621495-
Chr03	Chr03.1629.6,Chr03.1629.7	GeneID:Capana03g001794	0,1^2-	IR	,35621368^35621495-
Chr03	Chr03.1629.6,Chr03.1629.13	GeneID:Capana03g001794	0,1^2-	IR	,35619991^35621082-
Chr03	Chr03.1629.4,Chr03.1629.9	GeneID:Capana03g001794	0,1^2-	IR	,35621368^35621495-
Chr03	Chr03.1629.4,Chr03.1629.11	GeneID:Capana03g001794	0,1^2-	IR	,35619991^35621208-
Chr03	Chr03.1629.5,Chr03.1629.10	GeneID:Capana03g001794	0,1^2-	IR	,35621368^35621495-
Chr03	Chr03.1629.5,Chr03.1629.12	GeneID:Capana03g001794	0,1^2-	IR	,35619991^35621211-
Chr03	Chr03.1629.5,Chr03.1629.8	GeneID:Capana03g001794	0,1^2-	IR	,35619991^35621208-
Chr03	Chr03.526.3,Chr03.526.6	GeneID:Capana03g001832	0,1^2-	IR	,36554977^36553758-
Chr03	Chr03.526.3,Chr03.526.5	GeneID:Capana03g001832	0,1^2-	IR	,36554977^36553247-
Chr03	Chr03.526.2,Chr03.526.3/Chr03.526.4/Chr03.526.5/Chr03.526.6/Chr03.526.7/Chr03.526.8	GeneID:Capana03g001832	0,1^2-	IR	,36551683^36550764-
Chr03	Chr03.1653.2,Chr03.1653.5	GeneID:Capana03g001938	0,1^2-	IR	,39483445^39483997-
Chr03	Chr03.1656.1,Chr03.1656.2	GeneID:Capana03g001954	0,1^2-	IR	,39800277^39800712-
Chr03	Chr03.1659.1/Chr03.1659.3/Chr03.1659.5,Chr03.1659.6	GeneID:Capana03g001968	0,1^2-	IR	,40102432^40102618-
Chr03	Chr03.1659.1/Chr03.1659.3/Chr03.1659.5,Chr03.1659.7	GeneID:Capana03g001968	0,1^2-	IR	,40102514^40102618-
Chr03	Chr03.1659.2/Chr03.1659.4,Chr03.1659.3/Chr03.1659.5	GeneID:Capana03g001968	0,1^2-	IR	,40102668^40102746-
Chr03	Chr03.1659.1,Chr03.1659.3/Chr03.1659.6/Chr03.1659.7	GeneID:Capana03g001968	0,1^2-	IR	,40102842^40103077-
Chr03	Chr03.1659.1,Chr03.1659.5	GeneID:Capana03g001968	0,1^2-	IR	,40102842^40103066-
Chr03	Chr03.1659.3,Chr03.1659.4/Chr03.1659.5/Chr03.1659.6/Chr03.1659.7	GeneID:Capana03g001968	0,1^2-	IR	,40103367^40103677-
Chr03	Chr03.1660.1,Chr03.1660.2	GeneID:Capana03g001971	0,1^2-	IR	,40470658^40470765-
Chr03	Chr03.552.3,Chr03.552.4/Chr03.552.5	GeneID:Capana03g001977	0,1^2-	IR	,40612315^40612205-
Chr03	Chr03.1681.1/Chr03.1681.3,Chr03.1681.2/Chr03.1681.4/Chr03.1681.5/Chr03.1681.6	GeneID:Capana03g002026	0,1^2-	IR	,41820484^41820571-
Chr03	Chr03.1681.2,Chr03.1681.3/Chr03.1681.4/Chr03.1681.5/Chr03.1681.6	GeneID:Capana03g002026	0,1^2-	IR	,41821287^41821383-
Chr03	Chr03.1681.1,Chr03.1681.2	GeneID:Capana03g002026	0,1^2-	IR	,41821469^41822105-
Chr03	Chr03.1687.1,Chr03.1687.4	GeneID:Capana03g002051	0,1^2-	IR	,43405727^43407225-
Chr03	Chr03.600.1,Chr03.600.2	GeneID:Capana03g002188	0,1^2-	IR	,52712313^52711323-
Chr03	Chr03.619.2/Chr03.619.3,Chr03.619.4	GeneID:Capana03g002252	0,1^2-	IR	,55508040^55507984-
Chr03	Chr03.647.1,Chr03.647.2	GeneID:Capana03g002403	0,1^2-	IR	,65847967^65847614-
Chr03	Chr03.1777.1,Chr03.1777.2/Chr03.1777.3	GeneID:Capana03g002472	0,1^2-	IR	,74079664^74079854-
Chr03	Chr03.1778.1,Chr03.1778.2	GeneID:Capana03g002477	0,1^2-	IR	,75304985^75305107-
Chr03	Chr03.668.1,Chr03.668.2	GeneID:Capana03g002487	0,1^2-	IR	,76324232^76324126-
Chr03	Chr03.1795.1,Chr03.1795.2	GeneID:Capana03g002573	0,1^2-	IR	,85717130^85717209-
Chr03	Chr03.1796.2,Chr03.1796.3	GeneID:Capana03g002586	0,1^2-	IR	,87141380^87142242-
Chr03	Chr03.1796.2,Chr03.1796.4	GeneID:Capana03g002586	0,1^2-	IR	,87141380^87142261-
Chr03	Chr03.691.2,Chr03.691.1/Chr03.691.3/Chr03.691.4	GeneID:Capana03g002596	0,1^2-	IR	,88905385^88905303-
Chr03	Chr03.695.1,Chr03.695.2	GeneID:Capana03g002619	0,1^2-	IR	,92556151^92555566-
Chr03	Chr03.695.1,Chr03.695.2	GeneID:Capana03g002619	0,1^2-	IR	,92555111^92552618-
Chr03	Chr03.1809.2,Chr03.1809.3	GeneID:Capana03g002653	0,1^2-	IR	,97563509^97563600-
Chr03	Chr03.1838.2,Chr03.1838.3	GeneID:Capana03g002815	0,1^2-	IR	,115878288^115878376-
Chr03	Chr03.754.1,Chr03.754.2/Chr03.754.3	GeneID:Capana03g002859	0,1^2-	IR	,127734886^127734565-
Chr03	Chr03.1865.2,Chr03.1865.3	GeneID:Capana03g002972	0,1^2-	IR	,146715971^146716941-
Chr03	Chr03.810.5,Chr03.810.3/Chr03.810.4/Chr03.810.6	GeneID:Capana03g003115	0,1^2-	IR	,174482877^174482319-
Chr03	Chr03.810.4,Chr03.810.5/Chr03.810.6	GeneID:Capana03g003115	0,1^2-	IR	,174469652^174469577-
Chr03	Chr03.1896.6,Chr03.1896.7	GeneID:Capana03g003131	0,1^2-	IR	,177603188^177603284-
Chr03	Chr03.1917.2/Chr03.1917.3,Chr03.1917.4	GeneID:Capana03g003197	0,1^2-	IR	,192004100^192004269-
Chr03	Chr03.884.1,Chr03.884.2	GeneID:Capana03g003460	0,1^2-	IR	,222809942^222809630-
Chr03	Chr03.1984.2/Chr03.1984.3,Chr03.1984.4/Chr03.1984.5/Chr03.1984.6	GeneID:Capana03g003498	0,1^2-	IR	,225457620^225458119-
Chr03	Chr03.893.3,Chr03.893.4/Chr03.893.5/Chr03.893.6	GeneID:Capana03g003514	0,1^2-	IR	,226399076^226398957-
Chr03	Chr03.915.1,Chr03.915.2	GeneID:Capana03g003607	0,1^2-	IR	,230702056^230701629-
Chr03	Chr03.2064.1,Chr03.2064.2/Chr03.2064.3	GeneID:Capana03g003798	0,1^2-	IR	,238130783^238131252-
Chr03	Chr03.2064.2,Chr03.2064.1/Chr03.2064.3	GeneID:Capana03g003798	0,1^2-	IR	,238131528^238132119-
Chr03	Chr03.964.1,Chr03.964.2/Chr03.964.3	GeneID:Capana03g003816	0,1^2-	IR	,238403085^238402967-
Chr03	Chr03.2073.3,Chr03.2073.4/Chr03.2073.5	GeneID:Capana03g003842	0,1^2-	IR	,239083450^239083573-
Chr03	Chr03.2074.1/Chr03.2074.3,Chr03.2074.2	GeneID:Capana03g003843	0,1^2-	IR	,239105080^239105189-
Chr03	Chr03.1002.1,Chr03.1002.2	GeneID:Capana03g004054	0,1^2-	IR	,244868732^244868617-
Chr03	Chr03.1009.2/Chr03.1009.4,Chr03.1009.3	GeneID:Capana03g004084	0,1^2-	IR	,245561480^245561370-
Chr03	Chr03.1009.3,Chr03.1009.2	GeneID:Capana03g004084	0,1^2-	IR	,245559359^245559277-
Chr03	Chr03.2118.2,Chr03.2118.3	GeneID:Capana03g004098	0,1^2-	IR	,245961700^245961798-
Chr03	Chr03.1020.8,Chr03.1020.18	GeneID:Capana03g004130	0,1^2-	IR	,246688459^246688377-
Chr03	Chr03.1020.8,Chr03.1020.21	GeneID:Capana03g004130	0,1^2-	IR	,246688748^246688123-
Chr03	Chr03.1020.8,Chr03.1020.22	GeneID:Capana03g004130	0,1^2-	IR	,246688573^246688329-
Chr03	Chr03.1020.8,Chr03.1020.23	GeneID:Capana03g004130	0,1^2-	IR	,246688630^246688284-
Chr03	Chr03.1020.8,Chr03.1020.24	GeneID:Capana03g004130	0,1^2-	IR	,246688609^246688191-
Chr03	Chr03.1020.8,Chr03.1020.25	GeneID:Capana03g004130	0,1^2-	IR	,246688821^246688271-
Chr03	Chr03.1020.8,Chr03.1020.26	GeneID:Capana03g004130	0,1^2-	IR	,246688721^246688291-
Chr03	Chr03.1020.8,Chr03.1020.19	GeneID:Capana03g004130	0,1^2-	IR	,246688492^246688263-
Chr03	Chr03.1020.8,Chr03.1020.20	GeneID:Capana03g004130	0,1^2-	IR	,246688715^246688300-
Chr03	Chr03.1032.1,Chr03.1032.2/Chr03.1032.3	GeneID:Capana03g004198	0,1^2-	IR	,248623723^248622810-
Chr03	Chr03.1032.2,Chr03.1032.1/Chr03.1032.3	GeneID:Capana03g004198	0,1^2-	IR	,248622558^248620370-
Chr03	Chr03.2144.2,Chr03.2144.3	GeneID:Capana03g004251	0,1^2-	IR	,249569641^249570106-
Chr03	Chr03.2163.1,Chr03.2163.2	GeneID:Capana03g004392	0,1^2-	IR	,253160307^253161161-
Chr03	Chr03.2185.2/Chr03.2185.6,Chr03.2185.3/Chr03.2185.4/Chr03.2185.5/Chr03.2185.7/Chr03.2185.8	GeneID:Capana03g004478	0,1^2-	IR	,255208150^255208626-
Chr03	Chr03.2197.1,Chr03.2197.2	GeneID:Capana03g004548	0,1^2-	IR	,257283410^257283521-
Chr03	Chr03.2198.1/Chr03.2198.2/Chr03.2198.3/Chr03.2198.4/Chr03.2198.5,Chr03.2198.6	GeneID:Capana03g004549	0,1^2-	IR	,257327852^257327960-
Chr03	Chr03.1096.1,Chr03.1096.2	GeneID:Capana03g004569	0,1^2-	IR	,258138195^258138121-
Chr03	Chr03.2221.2,Chr03.2221.3	GeneID:Capana03g004629	0,1^2-	IR	,261187152^261187446-
Chr03	Chr03.1234.2,Chr03.1234.3	Chr03.1234	0,1^2-	IR	,4339481^4339608-
Chr03	Chr03.1765.1/Chr03.1765.2,Chr03.1765.3	Chr03.1765	0,1^2-	IR	,68602979^68603217-
Chr03	Chr03.1794.3,Chr03.1794.7	Chr03.1794	0,1^2-	IR	,85470485^85470862-
Chr03	Chr03.1794.3,Chr03.1794.2	Chr03.1794	0,1^2-	IR	,85470485^85470726-
Chr03	Chr03.2078.1,Chr03.2078.2	Chr03.2078	0,1^2-	IR	,240143704^240143792-
Chr04	Chr04.2.2,Chr04.2.1	GeneID:Capana04g000018	0,1^2-	IR	,342367^342210-
Chr04	Chr04.658.1,Chr04.658.2	GeneID:Capana04g000052	0,1^2-	IR	,575942^576006-
Chr04	Chr04.672.1,Chr04.672.3	GeneID:Capana04g000086	0,1^2-	IR	,951680^952166-
Chr04	Chr04.672.1,Chr04.672.2/Chr04.672.3	GeneID:Capana04g000086	0,1^2-	IR	,955098^955446-
Chr04	Chr04.676.1,Chr04.676.2	GeneID:Capana04g000095	0,1^2-	IR	,1039785^1040524-
Chr04	Chr04.676.1,Chr04.676.3	GeneID:Capana04g000095	0,1^2-	IR	,1039785^1040506-
Chr04	Chr04.676.1,Chr04.676.3	GeneID:Capana04g000095	0,1^2-	IR	,1042908^1042980-
Chr04	Chr04.694.2,Chr04.694.1/Chr04.694.3/Chr04.694.4	GeneID:Capana04g000152	0,1^2-	IR	,1838572^1838665-
Chr04	Chr04.694.1,Chr04.694.4	GeneID:Capana04g000152	0,1^2-	IR	,1840838^1841111-
Chr04	Chr04.59.2,Chr04.59.3	GeneID:Capana04g000197	0,1^2-	IR	,2680028^2679930-
Chr04	Chr04.59.2,Chr04.59.4	GeneID:Capana04g000197	0,1^2-	IR	,2680143^2679930-
Chr04	Chr04.67.1,Chr04.67.2	GeneID:Capana04g000216	0,1^2-	IR	,2945036^2943896-
Chr04	Chr04.724.3,Chr04.724.4	GeneID:Capana04g000256	0,1^2-	IR	,3931319^3931745-
Chr04	Chr04.724.2,Chr04.724.3	GeneID:Capana04g000256	0,1^2-	IR	,3930635^3930742-
Chr04	Chr04.75.1,Chr04.75.3	GeneID:Capana04g000258	0,1^2-	IR	,3940731^3940592-
Chr04	Chr04.79.1/Chr04.79.2,Chr04.79.3	GeneID:Capana04g000268	0,1^2-	IR	,4117334^4117143-
Chr04	Chr04.731.1,Chr04.731.2/Chr04.731.3	GeneID:Capana04g000286	0,1^2-	IR	,4532644^4532866-
Chr04	Chr04.742.3,Chr04.742.4/Chr04.742.5	GeneID:Capana04g000310	0,1^2-	IR	,4969570^4969834-
Chr04	Chr04.105.1,Chr04.105.2/Chr04.105.3	GeneID:Capana04g000363	0,1^2-	IR	,5614810^5614572-
Chr04	Chr04.767.1,Chr04.767.3	GeneID:Capana04g000400	0,1^2-	IR	,6108169^6109469-
Chr04	Chr04.767.1/Chr04.767.2,Chr04.767.3	GeneID:Capana04g000400	0,1^2-	IR	,6110744^6110899-
Chr04	Chr04.767.1,Chr04.767.2/Chr04.767.3	GeneID:Capana04g000400	0,1^2-	IR	,6111849^6111932-
Chr04	Chr04.118.1,Chr04.118.2	GeneID:Capana04g000413	0,1^2-	IR	,6250041^6249817-
Chr04	Chr04.158.3,Chr04.158.4/Chr04.158.5	GeneID:Capana04g000573	0,1^2-	IR	,9130146^9130012-
Chr04	Chr04.158.2,Chr04.158.3	GeneID:Capana04g000573	0,1^2-	IR	,9129791^9129318-
Chr04	Chr04.184.1,Chr04.184.2	GeneID:Capana04g000695	0,1^2-	IR	,11719999^11719890-
Chr04	Chr04.185.1,Chr04.185.2/Chr04.185.3	GeneID:Capana04g000696	0,1^2-	IR	,11745243^11745130-
Chr04	Chr04.848.2,Chr04.848.3	GeneID:Capana04g000698	0,1^2-	IR	,11985777^11985867-
Chr04	Chr04.214.3/Chr04.214.5,Chr04.214.6/Chr04.214.7	GeneID:Capana04g000802	0,1^2-	IR	,15130930^15130731-
Chr04	Chr04.214.4,Chr04.214.3/Chr04.214.5	GeneID:Capana04g000802	0,1^2-	IR	,15130433^15130287-
Chr04	Chr04.214.2,Chr04.214.4	GeneID:Capana04g000802	0,1^2-	IR	,15132357^15131030-
Chr04	Chr04.214.2/Chr04.214.4/Chr04.214.5/Chr04.214.6/Chr04.214.7,Chr04.214.1	GeneID:Capana04g000802	0,1^2-	IR	,15125182^15125098-
Chr04	Chr04.214.3,Chr04.214.4/Chr04.214.5/Chr04.214.6/Chr04.214.7	GeneID:Capana04g000802	0,1^2-	IR	,15125304^15125222-
Chr04	Chr04.874.1,Chr04.874.2	GeneID:Capana04g000827	0,1^2-	IR	,16110111^16110424-
Chr04	Chr04.235.1/Chr04.235.3,Chr04.235.2	GeneID:Capana04g000866	0,1^2-	IR	,17628879^17628033-
Chr04	Chr04.235.1,Chr04.235.4	GeneID:Capana04g000866	0,1^2-	IR	,17613042^17611401-
Chr04	Chr04.235.2,Chr04.235.3	GeneID:Capana04g000866	0,1^2-	IR	,17613042^17611401-
Chr04	Chr04.239.1,Chr04.239.2	GeneID:Capana04g000876	0,1^2-	IR	,18019814^18019732-
Chr04	Chr04.892.2/Chr04.892.4,Chr04.892.5	GeneID:Capana04g000894	0,1^2-	IR	,18656831^18656910-
Chr04	Chr04.892.5,Chr04.892.3	GeneID:Capana04g000894	0,1^2-	IR	,18664118^18664592-
Chr04	Chr04.896.3,Chr04.896.4	GeneID:Capana04g000899	0,1^2-	IR	,19193929^19194030-
Chr04	Chr04.910.1,Chr04.910.2	GeneID:Capana04g000935	0,1^2-	IR	,22058081^22058356-
Chr04	Chr04.274.3,Chr04.274.4	GeneID:Capana04g001057	0,1^2-	IR	,28053226^28053158-
Chr04	Chr04.280.3,Chr04.280.4	GeneID:Capana04g001108	0,1^2-	IR	,30971123^30969583-
Chr04	Chr04.280.1,Chr04.280.2/Chr04.280.3/Chr04.280.4	GeneID:Capana04g001108	0,1^2-	IR	,30967835^30967755-
Chr04	Chr04.975.2,Chr04.975.3	GeneID:Capana04g001134	0,1^2-	IR	,32760656^32760951-
Chr04	Chr04.295.1,Chr04.295.2	GeneID:Capana04g001165	0,1^2-	IR	,35050819^35050081-
Chr04	Chr04.296.3,Chr04.296.4	GeneID:Capana04g001169	0,1^2-	IR	,35178474^35177873-
Chr04	Chr04.335.1,Chr04.335.2/Chr04.335.3/Chr04.335.4/Chr04.335.5/Chr04.335.6/Chr04.335.7	GeneID:Capana04g001331	0,1^2-	IR	,45409870^45409780-
Chr04	Chr04.335.2,Chr04.335.6	GeneID:Capana04g001331	0,1^2-	IR	,45409195^45409037-
Chr04	Chr04.335.2,Chr04.335.1/Chr04.335.4/Chr04.335.5/Chr04.335.7	GeneID:Capana04g001331	0,1^2-	IR	,45409195^45409041-
Chr04	Chr04.335.2/Chr04.335.4,Chr04.335.5/Chr04.335.6/Chr04.335.7	GeneID:Capana04g001331	0,1^2-	IR	,45408328^45408251-
Chr04	Chr04.335.3,Chr04.335.4	GeneID:Capana04g001331	0,1^2-	IR	,45408955^45408398-
Chr04	Chr04.335.1,Chr04.335.2/Chr04.335.4	GeneID:Capana04g001331	0,1^2-	IR	,45408186^45407369-
Chr04	Chr04.339.1,Chr04.339.2	GeneID:Capana04g001374	0,1^2-	IR	,48815488^48814650-
Chr04	Chr04.1039.1,Chr04.1039.2	GeneID:Capana04g001444	0,1^2-	IR	,54422101^54424332-
Chr04	Chr04.364.2/Chr04.364.3,Chr04.364.4	GeneID:Capana04g001500	0,1^2-	IR	,60824876^60824808-
Chr04	Chr04.1053.4,Chr04.1053.6	GeneID:Capana04g001501	0,1^2-	IR	,60948294^60948367-
Chr04	Chr04.1063.3,Chr04.1063.2	GeneID:Capana04g001588	0,1^2-	IR	,67206097^67206317-
Chr04	Chr04.1063.1,Chr04.1063.3	GeneID:Capana04g001588	0,1^2-	IR	,67205664^67205883-
Chr04	Chr04.410.1,Chr04.410.2	GeneID:Capana04g001698	0,1^2-	IR	,83680982^83680822-
Chr04	Chr04.1093.1,Chr04.1093.2	GeneID:Capana04g001710	0,1^2-	IR	,87588516^87588953-
Chr04	Chr04.455.2,Chr04.455.3	GeneID:Capana04g001839	0,1^2-	IR	,119671191^119670061-
Chr04	Chr04.455.2,Chr04.455.4	GeneID:Capana04g001839	0,1^2-	IR	,119671191^119670215-
Chr04	Chr04.470.2,Chr04.470.3	GeneID:Capana04g001895	0,1^2-	IR	,132441340^132440623-
Chr04	Chr04.470.1,Chr04.470.2	GeneID:Capana04g001895	0,1^2-	IR	,132442464^132442383-
Chr04	Chr04.1144.2,Chr04.1144.3/Chr04.1144.4	GeneID:Capana04g001945	0,1^2-	IR	,141382733^141382838-
Chr04	Chr04.1144.3,Chr04.1144.4	GeneID:Capana04g001945	0,1^2-	IR	,141392954^141393119-
Chr04	Chr04.481.3,Chr04.481.9	GeneID:Capana04g001958	0,1^2-	IR	,145179220^145179117-
Chr04	Chr04.497.3,Chr04.497.4/Chr04.497.5	GeneID:Capana04g002063	0,1^2-	IR	,160010880^160010803-
Chr04	Chr04.1174.1,Chr04.1174.2/Chr04.1174.3	GeneID:Capana04g002068	0,1^2-	IR	,161548250^161548867-
Chr04	Chr04.507.6,Chr04.507.10/Chr04.507.3/Chr04.507.4/Chr04.507.5/Chr04.507.7/Chr04.507.8/Chr04.507.9	GeneID:Capana04g002111	0,1^2-	IR	,170731551^170731462-
Chr04	Chr04.1185.1,Chr04.1185.2	GeneID:Capana04g002113	0,1^2-	IR	,171146910^171147053-
Chr04	Chr04.517.3,Chr04.517.1	GeneID:Capana04g002166	0,1^2-	IR	,178585829^178585671-
Chr04	Chr04.528.1,Chr04.528.3	GeneID:Capana04g002225	0,1^2-	IR	,186761452^186761255-
Chr04	Chr04.1211.1,Chr04.1211.3	GeneID:Capana04g002243	0,1^2-	IR	,188464237^188464344-
Chr04	Chr04.541.1,Chr04.541.2	GeneID:Capana04g002303	0,1^2-	IR	,194308436^194308323-
Chr04	Chr04.1234.1,Chr04.1234.2	GeneID:Capana04g002375	0,1^2-	IR	,200359182^200359785-
Chr04	Chr04.1252.1,Chr04.1252.2	GeneID:Capana04g002523	0,1^2-	IR	,205381600^205382526-
Chr04	Chr04.1252.1,Chr04.1252.2	GeneID:Capana04g002523	0,1^2-	IR	,205383026^205383113-
Chr04	Chr04.594.10/Chr04.594.11/Chr04.594.7/Chr04.594.8/Chr04.594.9,Chr04.594.12	GeneID:Capana04g002602	0,1^2-	IR	,207828422^207828217-
Chr04	Chr04.594.10/Chr04.594.11/Chr04.594.7/Chr04.594.8/Chr04.594.9,Chr04.594.13	GeneID:Capana04g002602	0,1^2-	IR	,207828307^207828217-
Chr04	Chr04.594.7,Chr04.594.10/Chr04.594.12/Chr04.594.13/Chr04.594.8/Chr04.594.9	GeneID:Capana04g002602	0,1^2-	IR	,207819225^207818851-
Chr04	Chr04.1275.1,Chr04.1275.2	GeneID:Capana04g002625	0,1^2-	IR	,208152779^208153224-
Chr04	Chr04.1280.1,Chr04.1280.2	GeneID:Capana04g002663	0,1^2-	IR	,210976856^210976933-
Chr04	Chr04.1287.1,Chr04.1287.2/Chr04.1287.3/Chr04.1287.4/Chr04.1287.5/Chr04.1287.6/Chr04.1287.7	GeneID:Capana04g002698	0,1^2-	IR	,211918572^211918669-
Chr04	Chr04.1291.9,Chr04.1291.10/Chr04.1291.7/Chr04.1291.8	GeneID:Capana04g002752	0,1^2-	IR	,213154099^213154191-
Chr04	Chr04.1291.7,Chr04.1291.8	GeneID:Capana04g002752	0,1^2-	IR	,213159679^213160248-
Chr04	Chr04.608.1,Chr04.608.2/Chr04.608.3	GeneID:Capana04g002757	0,1^2-	IR	,213239126^213238445-
Chr04	Chr04.612.1,Chr04.612.2	GeneID:Capana04g002760	0,1^2-	IR	,213303176^213303079-
Chr04	Chr04.1324.2,Chr04.1324.3	GeneID:Capana04g002898	0,1^2-	IR	,215669203^215669667-
Chr04	Chr04.106.2,Chr04.106.3/Chr04.106.4	Chr04.106	0,1^2-	IR	,5719193^5719096-
Chr04	Chr04.1109.1,Chr04.1109.2/Chr04.1109.3	Chr04.1109	0,1^2-	IR	,105439550^105439634-
Chr04	Chr04.189.3,Chr04.189.1/Chr04.189.2/Chr04.189.4/Chr04.189.5	Chr04.189	0,1^2-	IR	,11937096^11937016-
Chr04	Chr04.189.1,Chr04.189.2/Chr04.189.4	Chr04.189	0,1^2-	IR	,11936141^11936040-
Chr04	Chr04.268.1,Chr04.268.2	Chr04.268	0,1^2-	IR	,25996746^25996665-
Chr04	Chr04.378.1,Chr04.378.2	Chr04.378	0,1^2-	IR	,66398403^66398312-
Chr04	Chr04.443.2,Chr04.443.4	Chr04.443	0,1^2-	IR	,106868311^106868217-
Chr04	Chr04.899.1,Chr04.899.3	Chr04.899	0,1^2-	IR	,20684537^20685389-
Chr04	Chr04.916.1/Chr04.916.2/Chr04.916.4,Chr04.916.3/Chr04.916.5	Chr04.916	0,1^2-	IR	,23272896^23272976-
Chr04	Chr04.916.1/Chr04.916.3/Chr04.916.5,Chr04.916.2	Chr04.916	0,1^2-	IR	,23274411^23274479-
Chr04	Chr04.916.1/Chr04.916.3/Chr04.916.5,Chr04.916.4	Chr04.916	0,1^2-	IR	,23274411^23275036-
Chr04	Chr04.957.2,Chr04.957.4	Chr04.957	0,1^2-	IR	,30299523^30299614-
Chr04	Chr04.957.1,Chr04.957.2	Chr04.957	0,1^2-	IR	,30301161^30301249-
Chr05	Chr05.33.1,Chr05.33.2	GeneID:Capana05g000089	0,1^2-	IR	,1436606^1436055-
Chr05	Chr05.43.1/Chr05.43.2/Chr05.43.4/Chr05.43.5/Chr05.43.6,Chr05.43.7	GeneID:Capana05g000126	0,1^2-	IR	,1970400^1970333-
Chr05	Chr05.625.2,Chr05.625.3/Chr05.625.5/Chr05.625.6/Chr05.625.7	GeneID:Capana05g000138	0,1^2-	IR	,2173439^2173609-
Chr05	Chr05.625.2,Chr05.625.4	GeneID:Capana05g000138	0,1^2-	IR	,2173405^2173609-
Chr05	Chr05.49.2,Chr05.49.3/Chr05.49.4	GeneID:Capana05g000143	0,1^2-	IR	,2450657^2450552-
Chr05	Chr05.69.2,Chr05.69.3	GeneID:Capana05g000214	0,1^2-	IR	,3709059^3708919-
Chr05	Chr05.86.3,Chr05.86.2/Chr05.86.4	GeneID:Capana05g000331	0,1^2-	IR	,7082763^7082677-
Chr05	Chr05.123.1,Chr05.123.2	GeneID:Capana05g000446	0,1^2-	IR	,10096201^10095830-
Chr05	Chr05.687.1,Chr05.687.2	GeneID:Capana05g000501	0,1^2-	IR	,13253820^13253905-
Chr05	Chr05.137.1,Chr05.137.2	GeneID:Capana05g000518	0,1^2-	IR	,13551505^13551251-
Chr05	Chr05.695.1,Chr05.695.2	GeneID:Capana05g000541	0,1^2-	IR	,14584595^14584665-
Chr05	Chr05.704.3/Chr05.704.4,Chr05.704.5	GeneID:Capana05g000584	0,1^2-	IR	,16656623^16656758-
Chr05	Chr05.704.3/Chr05.704.4,Chr05.704.5	GeneID:Capana05g000584	0,1^2-	IR	,16657498^16657903-
Chr05	Chr05.737.2,Chr05.737.1/Chr05.737.4	GeneID:Capana05g000753	0,1^2-	IR	,29068881^29069547-
Chr05	Chr05.737.2,Chr05.737.3	GeneID:Capana05g000753	0,1^2-	IR	,29068881^29069544-
Chr05	Chr05.750.2,Chr05.750.4/Chr05.750.7	GeneID:Capana05g000804	0,1^2-	IR	,31544524^31545835-
Chr05	Chr05.750.2,Chr05.750.5	GeneID:Capana05g000804	0,1^2-	IR	,31544533^31545835-
Chr05	Chr05.750.2,Chr05.750.6	GeneID:Capana05g000804	0,1^2-	IR	,31545710^31545835-
Chr05	Chr05.750.2,Chr05.750.8	GeneID:Capana05g000804	0,1^2-	IR	,31544546^31545835-
Chr05	Chr05.190.1,Chr05.190.2	GeneID:Capana05g000811	0,1^2-	IR	,31742940^31741709-
Chr05	Chr05.799.2,Chr05.799.3	GeneID:Capana05g001023	0,1^2-	IR	,51041244^51041589-
Chr05	Chr05.264.1,Chr05.264.2	GeneID:Capana05g001167	0,1^2-	IR	,76161631^76161500-
Chr05	Chr05.285.1,Chr05.285.2	GeneID:Capana05g001235	0,1^2-	IR	,90061433^90059739-
Chr05	Chr05.303.1,Chr05.303.2	GeneID:Capana05g001309	0,1^2-	IR	,101883228^101882548-
Chr05	Chr05.308.1,Chr05.308.2	GeneID:Capana05g001335	0,1^2-	IR	,109003148^109003079-
Chr05	Chr05.312.3,Chr05.312.10/Chr05.312.6/Chr05.312.8	GeneID:Capana05g001340	0,1^2-	IR	,109137571^109137429-
Chr05	Chr05.312.3,Chr05.312.11/Chr05.312.2/Chr05.312.4/Chr05.312.5/Chr05.312.7/Chr05.312.9	GeneID:Capana05g001340	0,1^2-	IR	,109137571^109137496-
Chr05	Chr05.324.1,Chr05.324.3	GeneID:Capana05g001398	0,1^2-	IR	,119865241^119865115-
Chr05	Chr05.324.2,Chr05.324.3/Chr05.324.4/Chr05.324.5	GeneID:Capana05g001398	0,1^2-	IR	,119864923^119864813-
Chr05	Chr05.352.2,Chr05.352.1/Chr05.352.3	GeneID:Capana05g001518	0,1^2-	IR	,143170673^143170542-
Chr05	Chr05.352.2,Chr05.352.4	GeneID:Capana05g001518	0,1^2-	IR	,143170673^143170486-
Chr05	Chr05.951.1,Chr05.951.2	GeneID:Capana05g001768	0,1^2-	IR	,174265925^174266883-
Chr05	Chr05.994.2,Chr05.994.4	GeneID:Capana05g002017	0,1^2-	IR	,193277096^193277980-
Chr05	Chr05.994.2,Chr05.994.3	GeneID:Capana05g002017	0,1^2-	IR	,193275076^193277980-
Chr05	Chr05.1004.2,Chr05.1004.3	GeneID:Capana05g002049	0,1^2-	IR	,195593152^195593300-
Chr05	Chr05.1012.2,Chr05.1012.3	GeneID:Capana05g002114	0,1^2-	IR	,198900240^198901473-
Chr05	Chr05.1027.5,Chr05.1027.6	GeneID:Capana05g002177	0,1^2-	IR	,201345124^201345443-
Chr05	Chr05.1027.3,Chr05.1027.4	GeneID:Capana05g002177	0,1^2-	IR	,201344891^201345443-
Chr05	Chr05.1027.3,Chr05.1027.5	GeneID:Capana05g002177	0,1^2-	IR	,201344891^201345043-
Chr05	Chr05.1027.3/Chr05.1027.4/Chr05.1027.5,Chr05.1027.6	GeneID:Capana05g002177	0,1^2-	IR	,201345980^201346073-
Chr05	Chr05.471.3,Chr05.471.4	GeneID:Capana05g002198	0,1^2-	IR	,202359105^202358841-
Chr05	Chr05.525.1/Chr05.525.2,Chr05.525.3/Chr05.525.4	GeneID:Capana05g002415	0,1^2-	IR	,214790571^214790472-
Chr05	Chr05.525.1,Chr05.525.2/Chr05.525.3/Chr05.525.4	GeneID:Capana05g002415	0,1^2-	IR	,214782777^214781045-
Chr05	Chr05.525.1/Chr05.525.2/Chr05.525.3,Chr05.525.4	GeneID:Capana05g002415	0,1^2-	IR	,214779541^214779428-
Chr05	Chr05.525.1,Chr05.525.2/Chr05.525.3/Chr05.525.4	GeneID:Capana05g002415	0,1^2-	IR	,214778814^214778630-
Chr05	Chr05.527.3,Chr05.527.6	GeneID:Capana05g002421	0,1^2-	IR	,214920840^214920698-
Chr05	Chr05.1088.1,Chr05.1088.2/Chr05.1088.3	GeneID:Capana05g002425	0,1^2-	IR	,214956427^214957717-
Chr05	Chr05.1101.1,Chr05.1101.2	GeneID:Capana05g002482	0,1^2-	IR	,216023609^216023702-
Chr05	Chr05.588.2,Chr05.588.1	GeneID:Capana05g002562	0,1^2-	IR	,217197147^217196104-
Chr05	Chr05.251.2,Chr05.251.3	Chr05.251	0,1^2-	IR	,65210638^65209735-
Chr05	Chr05.314.2,Chr05.314.3/Chr05.314.4/Chr05.314.5	Chr05.314	0,1^2-	IR	,112166116^112165173-
Chr05	Chr05.314.2/Chr05.314.3,Chr05.314.5	Chr05.314	0,1^2-	IR	,112164829^112164743-
Chr05	Chr05.536.1/Chr05.536.2,Chr05.536.3	Chr05.536	0,1^2-	IR	,215201326^215201242-
Chr05	Chr05.536.1/Chr05.536.2,Chr05.536.4	Chr05.536	0,1^2-	IR	,215201253^215201034-
Chr05	Chr05.628.1,Chr05.628.2	Chr05.628	0,1^2-	IR	,2525152^2526137-
Chr06	Chr06.11.2,Chr06.11.3/Chr06.11.4/Chr06.11.5	GeneID:Capana06g000016	0,1^2-	IR	,189477^189347-
Chr06	Chr06.733.2,Chr06.733.3	GeneID:Capana06g000022	0,1^2-	IR	,249595^249675-
Chr06	Chr06.733.1,Chr06.733.2/Chr06.733.3	GeneID:Capana06g000022	0,1^2-	IR	,252510^253233-
Chr06	Chr06.746.2,Chr06.746.3	GeneID:Capana06g000079	0,1^2-	IR	,964652^965157-
Chr06	Chr06.24.3,Chr06.24.4/Chr06.24.5	GeneID:Capana06g000082	0,1^2-	IR	,989825^988978-
Chr06	Chr06.24.3,Chr06.24.4/Chr06.24.5	GeneID:Capana06g000082	0,1^2-	IR	,983818^983415-
Chr06	Chr06.24.4,Chr06.24.3/Chr06.24.5	GeneID:Capana06g000082	0,1^2-	IR	,982942^982460-
Chr06	Chr06.752.1,Chr06.752.2	GeneID:Capana06g000104	0,1^2-	IR	,1378543^1378853-
Chr06	Chr06.775.4,Chr06.775.6/Chr06.775.7/Chr06.775.8	GeneID:Capana06g000171	0,1^2-	IR	,2301202^2301472-
Chr06	Chr06.775.3,Chr06.775.5	GeneID:Capana06g000171	0,1^2-	IR	,2301773^2301895-
Chr06	Chr06.778.2,Chr06.778.3	GeneID:Capana06g000196	0,1^2-	IR	,2619227^2619767-
Chr06	Chr06.63.1,Chr06.63.2	GeneID:Capana06g000218	0,1^2-	IR	,2873188^2873078-
Chr06	Chr06.808.1,Chr06.808.2	GeneID:Capana06g000271	0,1^2-	IR	,3480239^3480317-
Chr06	Chr06.819.1,Chr06.819.2/Chr06.819.3	GeneID:Capana06g000295	0,1^2-	IR	,3774798^3775835-
Chr06	Chr06.81.1,Chr06.81.2	GeneID:Capana06g000318	0,1^2-	IR	,4252280^4251867-
Chr06	Chr06.81.1,Chr06.81.2	GeneID:Capana06g000318	0,1^2-	IR	,4251130^4250995-
Chr06	Chr06.827.3,Chr06.827.2	GeneID:Capana06g000330	0,1^2-	IR	,4626542^4627082-
Chr06	Chr06.833.1,Chr06.833.2	GeneID:Capana06g000368	0,1^2-	IR	,5288221^5288906-
Chr06	Chr06.844.1,Chr06.844.2/Chr06.844.3	GeneID:Capana06g000399	0,1^2-	IR	,5802663^5802790-
Chr06	Chr06.857.1,Chr06.857.2	GeneID:Capana06g000436	0,1^2-	IR	,6419889^6421467-
Chr06	Chr06.857.1,Chr06.857.2	GeneID:Capana06g000436	0,1^2-	IR	,6423413^6423946-
Chr06	Chr06.865.1,Chr06.865.2	GeneID:Capana06g000460	0,1^2-	IR	,6677148^6677289-
Chr06	Chr06.884.1,Chr06.884.2	GeneID:Capana06g000528	0,1^2-	IR	,7929595^7929704-
Chr06	Chr06.146.2,Chr06.146.4	GeneID:Capana06g000568	0,1^2-	IR	,8490811^8490658-
Chr06	Chr06.903.1,Chr06.903.2	GeneID:Capana06g000597	0,1^2-	IR	,9261833^9262891-
Chr06	Chr06.175.1,Chr06.175.2/Chr06.175.3/Chr06.175.4	GeneID:Capana06g000690	0,1^2-	IR	,10747446^10747336-
Chr06	Chr06.175.1/Chr06.175.2/Chr06.175.3,Chr06.175.4	GeneID:Capana06g000690	0,1^2-	IR	,10746220^10745999-
Chr06	Chr06.179.4,Chr06.179.1/Chr06.179.2/Chr06.179.3/Chr06.179.5/Chr06.179.6	GeneID:Capana06g000702	0,1^2-	IR	,11154519^11154378-
Chr06	Chr06.180.1,Chr06.180.2	GeneID:Capana06g000704	0,1^2-	IR	,11175283^11175201-
Chr06	Chr06.944.1,Chr06.944.2	GeneID:Capana06g000727	0,1^2-	IR	,11605547^11605623-
Chr06	Chr06.207.2,Chr06.207.3	GeneID:Capana06g000773	0,1^2-	IR	,12336963^12336880-
Chr06	Chr06.209.2,Chr06.209.1/Chr06.209.3/Chr06.209.4/Chr06.209.5	GeneID:Capana06g000781	0,1^2-	IR	,12430076^12429947-
Chr06	Chr06.209.1,Chr06.209.2/Chr06.209.3/Chr06.209.4/Chr06.209.5	GeneID:Capana06g000781	0,1^2-	IR	,12429486^12428209-
Chr06	Chr06.979.1,Chr06.979.2	GeneID:Capana06g000825	0,1^2-	IR	,13083149^13083506-
Chr06	Chr06.235.1,Chr06.235.3	GeneID:Capana06g000925	0,1^2-	IR	,16380624^16380524-
Chr06	Chr06.235.1,Chr06.235.4	GeneID:Capana06g000925	0,1^2-	IR	,16380609^16380524-
Chr06	Chr06.249.2/Chr06.249.5,Chr06.249.3/Chr06.249.4/Chr06.249.6/Chr06.249.7/Chr06.249.8	GeneID:Capana06g000954	0,1^2-	IR	,16817179^16817063-
Chr06	Chr06.249.4,Chr06.249.3/Chr06.249.5/Chr06.249.6/Chr06.249.7/Chr06.249.8	GeneID:Capana06g000954	0,1^2-	IR	,16813609^16812995-
Chr06	Chr06.249.2,Chr06.249.4	GeneID:Capana06g000954	0,1^2-	IR	,16813775^16813676-
Chr06	Chr06.249.2,Chr06.249.5/Chr06.249.7	GeneID:Capana06g000954	0,1^2-	IR	,16812797^16812329-
Chr06	Chr06.251.1,Chr06.251.2	GeneID:Capana06g000959	0,1^2-	IR	,16854805^16853660-
Chr06	Chr06.251.1,Chr06.251.3	GeneID:Capana06g000959	0,1^2-	IR	,16854805^16853819-
Chr06	Chr06.1012.2,Chr06.1012.3/Chr06.1012.4/Chr06.1012.5/Chr06.1012.6/Chr06.1012.7	GeneID:Capana06g000973	0,1^2-	IR	,17075568^17075649-
Chr06	Chr06.1012.2/Chr06.1012.3,Chr06.1012.4/Chr06.1012.6/Chr06.1012.7	GeneID:Capana06g000973	0,1^2-	IR	,17079074^17079159-
Chr06	Chr06.1017.2,Chr06.1017.1/Chr06.1017.3/Chr06.1017.4	GeneID:Capana06g000995	0,1^2-	IR	,17412875^17412962-
Chr06	Chr06.1021.1,Chr06.1021.2/Chr06.1021.3	GeneID:Capana06g001009	0,1^2-	IR	,17590854^17591410-
Chr06	Chr06.284.1,Chr06.284.2	GeneID:Capana06g001072	0,1^2-	IR	,19078028^19077480-
Chr06	Chr06.1041.1,Chr06.1041.4	GeneID:Capana06g001106	0,1^2-	IR	,20020805^20020891-
Chr06	Chr06.1054.1,Chr06.1054.2	GeneID:Capana06g001142	0,1^2-	IR	,20664817^20665570-
Chr06	Chr06.1068.1,Chr06.1068.2	GeneID:Capana06g001191	0,1^2-	IR	,22707987^22708052-
Chr06	Chr06.314.2/Chr06.314.3,Chr06.314.4/Chr06.314.5	GeneID:Capana06g001203	0,1^2-	IR	,22810456^22810390-
Chr06	Chr06.315.1,Chr06.315.2	GeneID:Capana06g001204	0,1^2-	IR	,22820246^22820155-
Chr06	Chr06.344.1,Chr06.344.3	GeneID:Capana06g001305	0,1^2-	IR	,27764009^27763945-
Chr06	Chr06.368.1,Chr06.368.2	GeneID:Capana06g001396	0,1^2-	IR	,30796560^30795763-
Chr06	Chr06.378.2,Chr06.378.5	GeneID:Capana06g001434	0,1^2-	IR	,32341738^32341353-
Chr06	Chr06.378.2,Chr06.378.6	GeneID:Capana06g001434	0,1^2-	IR	,32341605^32341353-
Chr06	Chr06.1128.2,Chr06.1128.3	GeneID:Capana06g001466	0,1^2-	IR	,33417190^33417298-
Chr06	Chr06.1176.1/Chr06.1176.2,Chr06.1176.3	GeneID:Capana06g001728	0,1^2-	IR	,48541003^48541273-
Chr06	Chr06.1176.1,Chr06.1176.2/Chr06.1176.3	GeneID:Capana06g001728	0,1^2-	IR	,48542837^48542920-
Chr06	Chr06.446.1,Chr06.446.2	GeneID:Capana06g001748	0,1^2-	IR	,49402112^49400636-
Chr06	Chr06.1200.1/Chr06.1200.3/Chr06.1200.4,Chr06.1200.2	GeneID:Capana06g001887	0,1^2-	IR	,60473210^60473285-
Chr06	Chr06.1204.3,Chr06.1204.2/Chr06.1204.4	GeneID:Capana06g001898	0,1^2-	IR	,60925310^60926140-
Chr06	Chr06.470.1,Chr06.470.2	GeneID:Capana06g001964	0,1^2-	IR	,66950372^66950293-
Chr06	Chr06.480.1,Chr06.480.3	GeneID:Capana06g001987	0,1^2-	IR	,72990966^72990695-
Chr06	Chr06.504.1,Chr06.504.2	GeneID:Capana06g002079	0,1^2-	IR	,86300202^86298550-
Chr06	Chr06.504.3/Chr06.504.4,Chr06.504.5	GeneID:Capana06g002079	0,1^2-	IR	,86300060^86298550-
Chr06	Chr06.509.1,Chr06.509.2	GeneID:Capana06g002096	0,1^2-	IR	,89066940^89066689-
Chr06	Chr06.540.1,Chr06.540.2	GeneID:Capana06g002202	0,1^2-	IR	,106492942^106492142-
Chr06	Chr06.1302.4,Chr06.1302.5	GeneID:Capana06g002374	0,1^2-	IR	,156237794^156239914-
Chr06	Chr06.622.1/Chr06.622.2/Chr06.622.3,Chr06.622.4	GeneID:Capana06g002575	0,1^2-	IR	,178394149^178393896-
Chr06	Chr06.622.2/Chr06.622.4,Chr06.622.3	GeneID:Capana06g002575	0,1^2-	IR	,178393777^178393578-
Chr06	Chr06.1341.1/Chr06.1341.2/Chr06.1341.3,Chr06.1341.4	GeneID:Capana06g002615	0,1^2-	IR	,185636804^185636931-
Chr06	Chr06.634.6/Chr06.634.8,Chr06.634.10/Chr06.634.13	GeneID:Capana06g002663	0,1^2-	IR	,190884570^190884401-
Chr06	Chr06.634.9,Chr06.634.10/Chr06.634.13	GeneID:Capana06g002663	0,1^2-	IR	,190884278^190883797-
Chr06	Chr06.634.6,Chr06.634.11	GeneID:Capana06g002663	0,1^2-	IR	,190879559^190879442-
Chr06	Chr06.644.2,Chr06.644.1/Chr06.644.3	GeneID:Capana06g002710	0,1^2-	IR	,196004988^196004845-
Chr06	Chr06.650.1,Chr06.650.2	GeneID:Capana06g002766	0,1^2-	IR	,201726413^201725888-
Chr06	Chr06.1374.1,Chr06.1374.2	GeneID:Capana06g002789	0,1^2-	IR	,204780680^204780820-
Chr06	Chr06.1374.1,Chr06.1374.3	GeneID:Capana06g002789	0,1^2-	IR	,204780713^204780820-
Chr06	Chr06.699.2,Chr06.699.1/Chr06.699.3	GeneID:Capana06g002994	0,1^2-	IR	,216276290^216276006-
Chr06	Chr06.1194.2/Chr06.1194.4,Chr06.1194.3	Chr06.1194	0,1^2-	IR	,58340336^58340446-
Chr06	Chr06.1194.3,Chr06.1194.4	Chr06.1194	0,1^2-	IR	,58342205^58342903-
Chr06	Chr06.1267.5/Chr06.1267.6,Chr06.1267.9	Chr06.1267	0,1^2-	IR	,112379863^112379953-
Chr06	Chr06.1267.2,Chr06.1267.4/Chr06.1267.7	Chr06.1267	0,1^2-	IR	,112403032^112403448-
Chr06	Chr06.545.2,Chr06.545.1	Chr06.545	0,1^2-	IR	,115912073^115911777-
Chr06	Chr06.545.3,Chr06.545.5	Chr06.545	0,1^2-	IR	,115912506^115912425-
Chr06	Chr06.545.3/Chr06.545.5,Chr06.545.4	Chr06.545	0,1^2-	IR	,115912078^115911777-
Chr06	Chr06.70.1,Chr06.70.2	Chr06.70	0,1^2-	IR	,3406354^3406266-
Chr07	Chr07.3.1,Chr07.3.2/Chr07.3.3/Chr07.3.4	GeneID:Capana07g000034	0,1^2-	IR	,1607899^1607340-
Chr07	Chr07.555.2,Chr07.555.1/Chr07.555.3	GeneID:Capana07g000057	0,1^2-	IR	,1832646^1833408-
Chr07	Chr07.20.3,Chr07.20.4/Chr07.20.5	GeneID:Capana07g000087	0,1^2-	IR	,4428900^4428425-
Chr07	Chr07.59.1,Chr07.59.2/Chr07.59.3	GeneID:Capana07g000226	0,1^2-	IR	,10006821^10006631-
Chr07	Chr07.607.8,Chr07.607.7	GeneID:Capana07g000232	0,1^2-	IR	,10421231^10421309-
Chr07	Chr07.630.1,Chr07.630.2	GeneID:Capana07g000322	0,1^2-	IR	,16668740^16668834-
Chr07	Chr07.630.1,Chr07.630.2	GeneID:Capana07g000322	0,1^2-	IR	,16678909^16679217-
Chr07	Chr07.644.1,Chr07.644.2	GeneID:Capana07g000392	0,1^2-	IR	,25204509^25204588-
Chr07	Chr07.102.1/Chr07.102.2,Chr07.102.3	GeneID:Capana07g000410	0,1^2-	IR	,27340306^27340233-
Chr07	Chr07.103.2,Chr07.103.1/Chr07.103.3	GeneID:Capana07g000413	0,1^2-	IR	,27457444^27457369-
Chr07	Chr07.117.1,Chr07.117.2	GeneID:Capana07g000527	0,1^2-	IR	,40315283^40314786-
Chr07	Chr07.124.2,Chr07.124.3	GeneID:Capana07g000553	0,1^2-	IR	,44544499^44543391-
Chr07	Chr07.686.1,Chr07.686.2	GeneID:Capana07g000643	0,1^2-	IR	,59396935^59397603-
Chr07	Chr07.171.5,Chr07.171.7	GeneID:Capana07g000771	0,1^2-	IR	,86460893^86460812-
Chr07	Chr07.171.5,Chr07.171.8	GeneID:Capana07g000771	0,1^2-	IR	,86460893^86460801-
Chr07	Chr07.214.3,Chr07.214.6	GeneID:Capana07g000991	0,1^2-	IR	,134610954^134610857-
Chr07	Chr07.218.1,Chr07.218.4	GeneID:Capana07g001009	0,1^2-	IR	,140600036^140599297-
Chr07	Chr07.222.1,Chr07.222.3	GeneID:Capana07g001024	0,1^2-	IR	,142675512^142675435-
Chr07	Chr07.235.2,Chr07.235.1/Chr07.235.3	GeneID:Capana07g001125	0,1^2-	IR	,156748603^156748436-
Chr07	Chr07.793.1,Chr07.793.2	GeneID:Capana07g001130	0,1^2-	IR	,157830811^157831531-
Chr07	Chr07.244.1,Chr07.244.2	GeneID:Capana07g001167	0,1^2-	IR	,160791736^160791370-
Chr07	Chr07.245.1,Chr07.245.2	GeneID:Capana07g001175	0,1^2-	IR	,161049637^161048565-
Chr07	Chr07.815.11,Chr07.815.24	GeneID:Capana07g001245	0,1^2-	IR	,166359652^166359828-
Chr07	Chr07.263.1,Chr07.263.2/Chr07.263.3	GeneID:Capana07g001287	0,1^2-	IR	,169554104^169553857-
Chr07	Chr07.271.2,Chr07.271.3/Chr07.271.4	GeneID:Capana07g001330	0,1^2-	IR	,172815110^172813850-
Chr07	Chr07.834.1/Chr07.834.2,Chr07.834.3	GeneID:Capana07g001338	0,1^2-	IR	,173779110^173779171-
Chr07	Chr07.860.1,Chr07.860.5	GeneID:Capana07g001480	0,1^2-	IR	,186629656^186629901-
Chr07	Chr07.304.1,Chr07.304.2	GeneID:Capana07g001508	0,1^2-	IR	,188123404^188122164-
Chr07	Chr07.883.2,Chr07.883.3/Chr07.883.4/Chr07.883.5	GeneID:Capana07g001669	0,1^2-	IR	,196038957^196039810-
Chr07	Chr07.329.1,Chr07.329.2	GeneID:Capana07g001695	0,1^2-	IR	,196976816^196976727-
Chr07	Chr07.339.1,Chr07.339.2/Chr07.339.3	GeneID:Capana07g001716	0,1^2-	IR	,198242058^198241632-
Chr07	Chr07.896.1,Chr07.896.2	GeneID:Capana07g001733	0,1^2-	IR	,198674278^198674378-
Chr07	Chr07.917.1,Chr07.917.2	GeneID:Capana07g001803	0,1^2-	IR	,203995874^203996246-
Chr07	Chr07.373.2,Chr07.373.1/Chr07.373.3	GeneID:Capana07g001848	0,1^2-	IR	,205436904^205436551-
Chr07	Chr07.406.1,Chr07.406.2	GeneID:Capana07g001996	0,1^2-	IR	,210623483^210623111-
Chr07	Chr07.975.1,Chr07.975.4	GeneID:Capana07g002059	0,1^2-	IR	,212512874^212512954-
Chr07	Chr07.426.4,Chr07.426.6/Chr07.426.7/Chr07.426.8	GeneID:Capana07g002060	0,1^2-	IR	,212516712^212516632-
Chr07	Chr07.987.1/Chr07.987.3,Chr07.987.6	GeneID:Capana07g002111	0,1^2-	IR	,213754910^213755198-
Chr07	Chr07.996.1,Chr07.996.2	GeneID:Capana07g002134	0,1^2-	IR	,214301313^214302991-
Chr07	Chr07.997.3,Chr07.997.2/Chr07.997.4	GeneID:Capana07g002138	0,1^2-	IR	,214396856^214396998-
Chr07	Chr07.454.4,Chr07.454.5	GeneID:Capana07g002182	0,1^2-	IR	,215826887^215825961-
Chr07	Chr07.465.2,Chr07.465.3	GeneID:Capana07g002216	0,1^2-	IR	,216455531^216454942-
Chr07	Chr07.469.1,Chr07.469.2	GeneID:Capana07g002233	0,1^2-	IR	,216807266^216806342-
Chr07	Chr07.1033.2,Chr07.1033.3	GeneID:Capana07g002235	0,1^2-	IR	,216827642^216827694-
Chr07	Chr07.1033.1,Chr07.1033.2/Chr07.1033.3	GeneID:Capana07g002235	0,1^2-	IR	,216830751^216830898-
Chr07	Chr07.1033.1,Chr07.1033.2/Chr07.1033.3	GeneID:Capana07g002235	0,1^2-	IR	,216833286^216833766-
Chr07	Chr07.470.1,Chr07.470.2	GeneID:Capana07g002238	0,1^2-	IR	,216855524^216855400-
Chr07	Chr07.1047.1,Chr07.1047.2	GeneID:Capana07g002282	0,1^2-	IR	,217891314^217891893-
Chr07	Chr07.1055.2/Chr07.1055.3/Chr07.1055.4/Chr07.1055.5/Chr07.1055.6/Chr07.1055.7,Chr07.1055.8	GeneID:Capana07g002320	0,1^2-	IR	,218728748^218728812-
Chr07	Chr07.1055.4/Chr07.1055.5,Chr07.1055.6/Chr07.1055.8	GeneID:Capana07g002320	0,1^2-	IR	,218730733^218731276-
Chr07	Chr07.1056.1,Chr07.1056.3/Chr07.1056.4	GeneID:Capana07g002322	0,1^2-	IR	,218750439^218750781-
Chr07	Chr07.491.1,Chr07.491.2	GeneID:Capana07g002333	0,1^2-	IR	,218843173^218843110-
Chr07	Chr07.1079.2,Chr07.1079.3	GeneID:Capana07g002419	0,1^2-	IR	,220071581^220072307-
Chr07	Chr07.1082.1,Chr07.1082.2	GeneID:Capana07g002430	0,1^2-	IR	,220189234^220189345-
Chr07	Chr07.100.4/Chr07.100.6,Chr07.100.7	Chr07.100	0,1^2-	IR	,26755260^26755198-
Chr07	Chr07.100.4,Chr07.100.6	Chr07.100	0,1^2-	IR	,26751745^26750809-
Chr07	Chr07.133.2,Chr07.133.1/Chr07.133.3	Chr07.133	0,1^2-	IR	,51370256^51370081-
Chr07	Chr07.199.1,Chr07.199.2	Chr07.199	0,1^2-	IR	,117933195^117933106-
Chr07	Chr07.857.2,Chr07.857.4	Chr07.857	0,1^2-	IR	,184396053^184396504-
Chr07	Chr07.988.2,Chr07.988.3	Chr07.988	0,1^2-	IR	,213843886^213844321-
Chr07	Chr07.988.2,Chr07.988.4	Chr07.988	0,1^2-	IR	,213843950^213844321-
Chr08	Chr08.764.3,Chr08.764.2/Chr08.764.4/Chr08.764.5/Chr08.764.6	GeneID:Capana08g000040	0,1^2-	IR	,781882^783162-
Chr08	Chr08.764.2,Chr08.764.5	GeneID:Capana08g000040	0,1^2-	IR	,787476^787560-
Chr08	Chr08.775.1/Chr08.775.3,Chr08.775.4	GeneID:Capana08g000068	0,1^2-	IR	,1090013^1090158-
Chr08	Chr08.787.3,Chr08.787.4	GeneID:Capana08g000122	0,1^2-	IR	,2079426^2079500-
Chr08	Chr08.821.1,Chr08.821.2/Chr08.821.3	GeneID:Capana08g000288	0,1^2-	IR	,27481787^27481883-
Chr08	Chr08.70.1,Chr08.70.2/Chr08.70.3	GeneID:Capana08g000292	0,1^2-	IR	,29496514^29495998-
Chr08	Chr08.823.2,Chr08.823.3	GeneID:Capana08g000297	0,1^2-	IR	,29989926^29990147-
Chr08	Chr08.72.2,Chr08.72.4/Chr08.72.5	GeneID:Capana08g000312	0,1^2-	IR	,35014119^35014004-
Chr08	Chr08.72.3,Chr08.72.4/Chr08.72.5	GeneID:Capana08g000312	0,1^2-	IR	,35013835^35013688-
Chr08	Chr08.72.1,Chr08.72.2	GeneID:Capana08g000312	0,1^2-	IR	,35013835^35013688-
Chr08	Chr08.72.1,Chr08.72.3	GeneID:Capana08g000312	0,1^2-	IR	,35014119^35014004-
Chr08	Chr08.831.1/Chr08.831.2,Chr08.831.3/Chr08.831.4/Chr08.831.5	GeneID:Capana08g000327	0,1^2-	IR	,43061318^43061567-
Chr08	Chr08.842.2,Chr08.842.3	GeneID:Capana08g000349	0,1^2-	IR	,46819765^46819844-
Chr08	Chr08.93.1/Chr08.93.3/Chr08.93.4,Chr08.93.5	GeneID:Capana08g000412	0,1^2-	IR	,56568297^56568230-
Chr08	Chr08.93.2,Chr08.93.3/Chr08.93.4/Chr08.93.5	GeneID:Capana08g000412	0,1^2-	IR	,56566025^56565422-
Chr08	Chr08.93.1,Chr08.93.2	GeneID:Capana08g000412	0,1^2-	IR	,56565318^56565149-
Chr08	Chr08.100.1,Chr08.100.2/Chr08.100.3	GeneID:Capana08g000433	0,1^2-	IR	,63122990^63122699-
Chr08	Chr08.100.1,Chr08.100.2/Chr08.100.3	GeneID:Capana08g000433	0,1^2-	IR	,63122471^63122062-
Chr08	Chr08.101.2,Chr08.101.3	GeneID:Capana08g000435	0,1^2-	IR	,63576800^63576703-
Chr08	Chr08.121.2,Chr08.121.3	GeneID:Capana08g000513	0,1^2-	IR	,79090738^79090650-
Chr08	Chr08.871.1,Chr08.871.2	GeneID:Capana08g000516	0,1^2-	IR	,79457234^79457554-
Chr08	Chr08.881.1,Chr08.881.5	GeneID:Capana08g000542	0,1^2-	IR	,84002712^84003156-
Chr08	Chr08.885.2,Chr08.885.3	GeneID:Capana08g000567	0,1^2-	IR	,89443267^89443394-
Chr08	Chr08.903.3,Chr08.903.1/Chr08.903.2/Chr08.903.4/Chr08.903.5/Chr08.903.7/Chr08.903.8	GeneID:Capana08g000654	0,1^2-	IR	,98617817^98620025-
Chr08	Chr08.903.3/Chr08.903.4/Chr08.903.5/Chr08.903.6/Chr08.903.8,Chr08.903.7	GeneID:Capana08g000654	0,1^2-	IR	,98623236^98623535-
Chr08	Chr08.916.6,Chr08.916.8	GeneID:Capana08g000736	0,1^2-	IR	,105962442^105965254-
Chr08	Chr08.916.4,Chr08.916.5/Chr08.916.6/Chr08.916.8/Chr08.916.9	GeneID:Capana08g000736	0,1^2-	IR	,105965757^105966198-
Chr08	Chr08.916.3,Chr08.916.4	GeneID:Capana08g000736	0,1^2-	IR	,105966257^105966452-
Chr08	Chr08.171.1,Chr08.171.2/Chr08.171.3/Chr08.171.5	GeneID:Capana08g000786	0,1^2-	IR	,112385861^112385224-
Chr08	Chr08.171.1,Chr08.171.4	GeneID:Capana08g000786	0,1^2-	IR	,112385903^112385224-
Chr08	Chr08.953.1,Chr08.953.2	GeneID:Capana08g000878	0,1^2-	IR	,121143275^121143424-
Chr08	Chr08.189.2,Chr08.189.3	GeneID:Capana08g000890	0,1^2-	IR	,121466478^121466380-
Chr08	Chr08.195.1,Chr08.195.2/Chr08.195.3	GeneID:Capana08g000911	0,1^2-	IR	,121685412^121684342-
Chr08	Chr08.973.2,Chr08.973.4/Chr08.973.5/Chr08.973.6/Chr08.973.7	GeneID:Capana08g000951	0,1^2-	IR	,122674791^122675077-
Chr08	Chr08.973.6,Chr08.973.5/Chr08.973.7	GeneID:Capana08g000951	0,1^2-	IR	,122675315^122675901-
Chr08	Chr08.219.1,Chr08.219.2	GeneID:Capana08g000977	0,1^2-	IR	,122994262^122993892-
Chr08	Chr08.261.1,Chr08.261.2	GeneID:Capana08g001093	0,1^2-	IR	,124760570^124760263-
Chr08	Chr08.1019.1,Chr08.1019.2/Chr08.1019.3	GeneID:Capana08g001120	0,1^2-	IR	,125436801^125438508-
Chr08	Chr08.277.2,Chr08.277.3/Chr08.277.4/Chr08.277.5	GeneID:Capana08g001131	0,1^2-	IR	,125554894^125554342-
Chr08	Chr08.1030.1,Chr08.1030.2	GeneID:Capana08g001154	0,1^2-	IR	,125764307^125766792-
Chr08	Chr08.1036.1,Chr08.1036.4	GeneID:Capana08g001184	0,1^2-	IR	,126149182^126149303-
Chr08	Chr08.1036.2,Chr08.1036.1/Chr08.1036.3/Chr08.1036.4	GeneID:Capana08g001184	0,1^2-	IR	,126160148^126161677-
Chr08	Chr08.1043.1,Chr08.1043.2/Chr08.1043.3/Chr08.1043.4	GeneID:Capana08g001200	0,1^2-	IR	,126437273^126437346-
Chr08	Chr08.1057.1,Chr08.1057.2	GeneID:Capana08g001246	0,1^2-	IR	,127109815^127109900-
Chr08	Chr08.316.2,Chr08.316.3/Chr08.316.4/Chr08.316.5/Chr08.316.6	GeneID:Capana08g001309	0,1^2-	IR	,128613927^128613851-
Chr08	Chr08.1101.1,Chr08.1101.2	GeneID:Capana08g001394	0,1^2-	IR	,129922519^129922699-
Chr08	Chr08.364.4,Chr08.364.5	GeneID:Capana08g001537	0,1^2-	IR	,132331199^132331128-
Chr08	Chr08.1163.1,Chr08.1163.2	GeneID:Capana08g001606	0,1^2-	IR	,133300215^133301158-
Chr08	Chr08.399.2,Chr08.399.1	GeneID:Capana08g001648	0,1^2-	IR	,134000076^134000006-
Chr08	Chr08.1182.3,Chr08.1182.5	GeneID:Capana08g001677	0,1^2-	IR	,134585099^134585199-
Chr08	Chr08.1182.1,Chr08.1182.2/Chr08.1182.3/Chr08.1182.4/Chr08.1182.5	GeneID:Capana08g001677	0,1^2-	IR	,134585860^134585965-
Chr08	Chr08.1182.1,Chr08.1182.2/Chr08.1182.3/Chr08.1182.4/Chr08.1182.5	GeneID:Capana08g001677	0,1^2-	IR	,134587098^134587678-
Chr08	Chr08.407.1/Chr08.407.2,Chr08.407.3/Chr08.407.4	GeneID:Capana08g001678	0,1^2-	IR	,134592289^134592047-
Chr08	Chr08.412.1,Chr08.412.2	GeneID:Capana08g001688	0,1^2-	IR	,134706143^134705994-
Chr08	Chr08.1186.1,Chr08.1186.2	GeneID:Capana08g001694	0,1^2-	IR	,134876067^134876763-
Chr08	Chr08.1186.1,Chr08.1186.2	GeneID:Capana08g001694	0,1^2-	IR	,134877049^134877420-
Chr08	Chr08.1193.2,Chr08.1193.3/Chr08.1193.5	GeneID:Capana08g001724	0,1^2-	IR	,135320201^135320315-
Chr08	Chr08.1193.2,Chr08.1193.3/Chr08.1193.4/Chr08.1193.5	GeneID:Capana08g001724	0,1^2-	IR	,135321913^135322034-
Chr08	Chr08.1209.1,Chr08.1209.2	GeneID:Capana08g001768	0,1^2-	IR	,136199823^136200250-
Chr08	Chr08.1211.2,Chr08.1211.3	GeneID:Capana08g001770	0,1^2-	IR	,136228225^136229012-
Chr08	Chr08.432.2,Chr08.432.3	GeneID:Capana08g001777	0,1^2-	IR	,136310164^136309959-
Chr08	Chr08.1243.3,Chr08.1243.4	GeneID:Capana08g001864	0,1^2-	IR	,137515932^137516366-
Chr08	Chr08.445.1,Chr08.445.2	GeneID:Capana08g001865	0,1^2-	IR	,137522269^137521865-
Chr08	Chr08.467.2,Chr08.467.3	GeneID:Capana08g001919	0,1^2-	IR	,138385192^138384084-
Chr08	Chr08.468.1,Chr08.468.2/Chr08.468.3/Chr08.468.5/Chr08.468.6	GeneID:Capana08g001920	0,1^2-	IR	,138389774^138389024-
Chr08	Chr08.476.2/Chr08.476.3,Chr08.476.4	GeneID:Capana08g001938	0,1^2-	IR	,138672589^138672528-
Chr08	Chr08.484.1,Chr08.484.2	GeneID:Capana08g001958	0,1^2-	IR	,139005590^139005368-
Chr08	Chr08.1266.1,Chr08.1266.2/Chr08.1266.3	GeneID:Capana08g001962	0,1^2-	IR	,139126539^139126761-
Chr08	Chr08.546.3,Chr08.546.4	GeneID:Capana08g002154	0,1^2-	IR	,141970564^141970145-
Chr08	Chr08.546.2,Chr08.546.3	GeneID:Capana08g002154	0,1^2-	IR	,141970081^141969934-
Chr08	Chr08.550.1,Chr08.550.2	GeneID:Capana08g002168	0,1^2-	IR	,142134025^142133946-
Chr08	Chr08.556.2,Chr08.556.3	GeneID:Capana08g002205	0,1^2-	IR	,142907102^142905708-
Chr08	Chr08.1324.2,Chr08.1324.3	GeneID:Capana08g002228	0,1^2-	IR	,143290475^143291082-
Chr08	Chr08.560.2,Chr08.560.1	GeneID:Capana08g002243	0,1^2-	IR	,143497566^143496797-
Chr08	Chr08.560.1,Chr08.560.2	GeneID:Capana08g002243	0,1^2-	IR	,143493039^143492951-
Chr08	Chr08.1332.3,Chr08.1332.4/Chr08.1332.5/Chr08.1332.6/Chr08.1332.7/Chr08.1332.8	GeneID:Capana08g002246	0,1^2-	IR	,143571972^143572692-
Chr08	Chr08.579.1,Chr08.579.2	GeneID:Capana08g002320	0,1^2-	IR	,144783831^144783505-
Chr08	Chr08.596.2,Chr08.596.1	GeneID:Capana08g002362	0,1^2-	IR	,145726224^145725982-
Chr08	Chr08.1397.1/Chr08.1397.2/Chr08.1397.3/Chr08.1397.4,Chr08.1397.5/Chr08.1397.6	GeneID:Capana08g002507	0,1^2-	IR	,148011247^148011934-
Chr08	Chr08.1397.1/Chr08.1397.2,Chr08.1397.3/Chr08.1397.5/Chr08.1397.6	GeneID:Capana08g002507	0,1^2-	IR	,148012496^148012586-
Chr08	Chr08.1397.1/Chr08.1397.2,Chr08.1397.4	GeneID:Capana08g002507	0,1^2-	IR	,148012492^148012586-
Chr08	Chr08.1397.1,Chr08.1397.2/Chr08.1397.3/Chr08.1397.4/Chr08.1397.5	GeneID:Capana08g002507	0,1^2-	IR	,148012873^148013286-
Chr08	Chr08.1397.1,Chr08.1397.6	GeneID:Capana08g002507	0,1^2-	IR	,148012840^148013286-
Chr08	Chr08.665.1,Chr08.665.2	GeneID:Capana08g002577	0,1^2-	IR	,149119235^149119137-
Chr08	Chr08.1431.12/Chr08.1431.8/Chr08.1431.9,Chr08.1431.11	GeneID:Capana08g002624	0,1^2-	IR	,149921333^149921637-
Chr08	Chr08.1431.10,Chr08.1431.12	GeneID:Capana08g002624	0,1^2-	IR	,149921143^149921293-
Chr08	Chr08.1432.3,Chr08.1432.2/Chr08.1432.4	GeneID:Capana08g002626	0,1^2-	IR	,149959884^149960284-
Chr08	Chr08.699.1,Chr08.699.2	GeneID:Capana08g002671	0,1^2-	IR	,150632427^150631915-
Chr08	Chr08.1465.1,Chr08.1465.2	GeneID:Capana08g002717	0,1^2-	IR	,151273063^151273115-
Chr08	Chr08.721.1,Chr08.721.2	GeneID:Capana08g002758	0,1^2-	IR	,151841386^151841249-
Chr08	Chr08.742.1,Chr08.742.2	GeneID:Capana08g002830	0,1^2-	IR	,152812842^152812128-
Chr08	Chr08.742.1,Chr08.742.3	GeneID:Capana08g002830	0,1^2-	IR	,152812842^152811954-
Chr08	Chr08.745.2,Chr08.745.3	GeneID:Capana08g002835	0,1^2-	IR	,152942533^152942016-
Chr08	Chr08.108.2,Chr08.108.1	Chr08.108	0,1^2-	IR	,70710150^70709093-
Chr09	Chr09.41.1,Chr09.41.2	GeneID:Capana09g000092	0,1^2-	IR	,3908061^3907519-
Chr09	Chr09.610.2,Chr09.610.3	GeneID:Capana09g000123	0,1^2-	IR	,5076407^5076783-
Chr09	Chr09.610.1,Chr09.610.2	GeneID:Capana09g000123	0,1^2-	IR	,5076908^5076989-
Chr09	Chr09.71.1,Chr09.71.2	GeneID:Capana09g000177	0,1^2-	IR	,5998750^5998434-
Chr09	Chr09.71.1,Chr09.71.3	GeneID:Capana09g000177	0,1^2-	IR	,5998750^5998448-
Chr09	Chr09.627.1,Chr09.627.2	GeneID:Capana09g000192	0,1^2-	IR	,6451255^6451598-
Chr09	Chr09.633.1,Chr09.633.2	GeneID:Capana09g000209	0,1^2-	IR	,6742520^6743031-
Chr09	Chr09.635.4,Chr09.635.5	GeneID:Capana09g000214	0,1^2-	IR	,6791658^6791735-
Chr09	Chr09.640.1,Chr09.640.2/Chr09.640.3	GeneID:Capana09g000231	0,1^2-	IR	,7167709^7167789-
Chr09	Chr09.89.1,Chr09.89.3	GeneID:Capana09g000239	0,1^2-	IR	,7346973^7346282-
Chr09	Chr09.102.2,Chr09.102.3/Chr09.102.4/Chr09.102.5	GeneID:Capana09g000276	0,1^2-	IR	,9392960^9392440-
Chr09	Chr09.102.1,Chr09.102.2	GeneID:Capana09g000276	0,1^2-	IR	,9393203^9393102-
Chr09	Chr09.103.2,Chr09.103.1/Chr09.103.3	GeneID:Capana09g000281	0,1^2-	IR	,9468265^9467955-
Chr09	Chr09.112.2,Chr09.112.1/Chr09.112.3	GeneID:Capana09g000324	0,1^2-	IR	,10210040^10209961-
Chr09	Chr09.669.1,Chr09.669.2	GeneID:Capana09g000354	0,1^2-	IR	,11362792^11363241-
Chr09	Chr09.671.1,Chr09.671.2	GeneID:Capana09g000373	0,1^2-	IR	,11790278^11790369-
Chr09	Chr09.671.1,Chr09.671.3/Chr09.671.4	GeneID:Capana09g000373	0,1^2-	IR	,11790278^11790357-
Chr09	Chr09.676.1,Chr09.676.3	GeneID:Capana09g000380	0,1^2-	IR	,12228311^12228653-
Chr09	Chr09.681.4,Chr09.681.7	GeneID:Capana09g000407	0,1^2-	IR	,13248712^13248788-
Chr09	Chr09.681.5/Chr09.681.6,Chr09.681.7	GeneID:Capana09g000407	0,1^2-	IR	,13248910^13249024-
Chr09	Chr09.681.4,Chr09.681.7	GeneID:Capana09g000407	0,1^2-	IR	,13249122^13249283-
Chr09	Chr09.683.5,Chr09.683.6/Chr09.683.7/Chr09.683.8	GeneID:Capana09g000427	0,1^2-	IR	,14627952^14628089-
Chr09	Chr09.683.2,Chr09.683.3	GeneID:Capana09g000427	0,1^2-	IR	,14628173^14628424-
Chr09	Chr09.683.4,Chr09.683.3/Chr09.683.5/Chr09.683.6/Chr09.683.7/Chr09.683.8	GeneID:Capana09g000427	0,1^2-	IR	,14628521^14628647-
Chr09	Chr09.683.2,Chr09.683.1/Chr09.683.3/Chr09.683.4/Chr09.683.5/Chr09.683.6/Chr09.683.7/Chr09.683.8	GeneID:Capana09g000427	0,1^2-	IR	,14630853^14630925-
Chr09	Chr09.714.2,Chr09.714.5	GeneID:Capana09g000627	0,1^2-	IR	,27946716^27948983-
Chr09	Chr09.181.1,Chr09.181.2	GeneID:Capana09g000721	0,1^2-	IR	,38277487^38276765-
Chr09	Chr09.181.2,Chr09.181.1	GeneID:Capana09g000721	0,1^2-	IR	,38276237^38275430-
Chr09	Chr09.181.2,Chr09.181.3	GeneID:Capana09g000721	0,1^2-	IR	,38276237^38275439-
Chr09	Chr09.735.1,Chr09.735.2	GeneID:Capana09g000767	0,1^2-	IR	,44108178^44109167-
Chr09	Chr09.747.1,Chr09.747.2/Chr09.747.3/Chr09.747.4	GeneID:Capana09g000843	0,1^2-	IR	,57805050^57806518-
Chr09	Chr09.236.1,Chr09.236.2/Chr09.236.3	GeneID:Capana09g000923	0,1^2-	IR	,70084378^70084261-
Chr09	Chr09.236.5,Chr09.236.4/Chr09.236.6/Chr09.236.7	GeneID:Capana09g000923	0,1^2-	IR	,70085820^70085732-
Chr09	Chr09.239.1,Chr09.239.2	GeneID:Capana09g000956	0,1^2-	IR	,74853128^74852956-
Chr09	Chr09.774.2,Chr09.774.3	GeneID:Capana09g001028	0,1^2-	IR	,85331615^85332640-
Chr09	Chr09.264.2,Chr09.264.3	GeneID:Capana09g001043	0,1^2-	IR	,88731803^88730478-
Chr09	Chr09.294.2,Chr09.294.3	GeneID:Capana09g001171	0,1^2-	IR	,116764413^116764325-
Chr09	Chr09.803.2,Chr09.803.3	GeneID:Capana09g001187	0,1^2-	IR	,119688201^119688388-
Chr09	Chr09.803.2,Chr09.803.3	GeneID:Capana09g001187	0,1^2-	IR	,119690139^119690232-
Chr09	Chr09.320.1,Chr09.320.2	GeneID:Capana09g001275	0,1^2-	IR	,132236497^132236421-
Chr09	Chr09.320.1,Chr09.320.3	GeneID:Capana09g001275	0,1^2-	IR	,132236502^132236421-
Chr09	Chr09.824.5,Chr09.824.2/Chr09.824.3/Chr09.824.4/Chr09.824.6	GeneID:Capana09g001337	0,1^2-	IR	,141885768^141885880-
Chr09	Chr09.853.1,Chr09.853.4/Chr09.853.5	GeneID:Capana09g001447	0,1^2-	IR	,164942484^164943111-
Chr09	Chr09.853.2,Chr09.853.4/Chr09.853.5	GeneID:Capana09g001447	0,1^2-	IR	,164943239^164943530-
Chr09	Chr09.854.2,Chr09.854.1	GeneID:Capana09g001458	0,1^2-	IR	,166536247^166536336-
Chr09	Chr09.857.1,Chr09.857.2	GeneID:Capana09g001473	0,1^2-	IR	,168504041^168504263-
Chr09	Chr09.857.1,Chr09.857.3	GeneID:Capana09g001473	0,1^2-	IR	,168504041^168504131-
Chr09	Chr09.357.2,Chr09.357.3	GeneID:Capana09g001489	0,1^2-	IR	,171875670^171874884-
Chr09	Chr09.359.1,Chr09.359.2	GeneID:Capana09g001500	0,1^2-	IR	,172538110^172537450-
Chr09	Chr09.866.1,Chr09.866.2	GeneID:Capana09g001542	0,1^2-	IR	,178358153^178358248-
Chr09	Chr09.882.1/Chr09.882.6,Chr09.882.4	GeneID:Capana09g001643	0,1^2-	IR	,190171548^190171672-
Chr09	Chr09.399.1,Chr09.399.3/Chr09.399.4	GeneID:Capana09g001724	0,1^2-	IR	,197907231^197907154-
Chr09	Chr09.918.3,Chr09.918.2/Chr09.918.4	GeneID:Capana09g001830	0,1^2-	IR	,210962338^210963204-
Chr09	Chr09.918.1,Chr09.918.3	GeneID:Capana09g001830	0,1^2-	IR	,210962208^210962310-
Chr09	Chr09.918.2,Chr09.918.1/Chr09.918.3/Chr09.918.4	GeneID:Capana09g001830	0,1^2-	IR	,210964248^210964323-
Chr09	Chr09.937.1,Chr09.937.2	GeneID:Capana09g001899	0,1^2-	IR	,214768394^214768572-
Chr09	Chr09.937.2,Chr09.937.1	GeneID:Capana09g001899	0,1^2-	IR	,214777244^214777314-
Chr09	Chr09.940.1,Chr09.940.2/Chr09.940.3	GeneID:Capana09g001924	0,1^2-	IR	,216226399^216226481-
Chr09	Chr09.452.2,Chr09.452.3	GeneID:Capana09g001946	0,1^2-	IR	,218319104^218319051-
Chr09	Chr09.452.1,Chr09.452.2	GeneID:Capana09g001946	0,1^2-	IR	,218319777^218319225-
Chr09	Chr09.945.1,Chr09.945.2	GeneID:Capana09g001962	0,1^2-	IR	,218766829^218768331-
Chr09	Chr09.477.4,Chr09.477.7	GeneID:Capana09g002049	0,1^2-	IR	,226845659^226844556-
Chr09	Chr09.477.5,Chr09.477.7	GeneID:Capana09g002049	0,1^2-	IR	,226844517^226844392-
Chr09	Chr09.477.3,Chr09.477.2/Chr09.477.6	GeneID:Capana09g002049	0,1^2-	IR	,226845659^226844843-
Chr09	Chr09.477.3,Chr09.477.5	GeneID:Capana09g002049	0,1^2-	IR	,226845659^226844556-
Chr09	Chr09.477.4,Chr09.477.7	GeneID:Capana09g002049	0,1^2-	IR	,226844297^226843886-
Chr09	Chr09.477.2,Chr09.477.3/Chr09.477.5/Chr09.477.6/Chr09.477.7	GeneID:Capana09g002049	0,1^2-	IR	,226843690^226843598-
Chr09	Chr09.965.1,Chr09.965.2	GeneID:Capana09g002065	0,1^2-	IR	,227626485^227626914-
Chr09	Chr09.965.1,Chr09.965.2	GeneID:Capana09g002065	0,1^2-	IR	,227629699^227629785-
Chr09	Chr09.485.1/Chr09.485.2,Chr09.485.3	GeneID:Capana09g002067	0,1^2-	IR	,227641963^227639583-
Chr09	Chr09.485.1,Chr09.485.2/Chr09.485.3	GeneID:Capana09g002067	0,1^2-	IR	,227638625^227638541-
Chr09	Chr09.499.2,Chr09.499.3	GeneID:Capana09g002154	0,1^2-	IR	,232293718^232293636-
Chr09	Chr09.996.1,Chr09.996.3	GeneID:Capana09g002213	0,1^2-	IR	,234395291^234396135-
Chr09	Chr09.996.1,Chr09.996.4/Chr09.996.5	GeneID:Capana09g002213	0,1^2-	IR	,234395271^234396135-
Chr09	Chr09.996.2,Chr09.996.3/Chr09.996.4/Chr09.996.5	GeneID:Capana09g002213	0,1^2-	IR	,234399623^234399805-
Chr09	Chr09.1029.1,Chr09.1029.2	GeneID:Capana09g002342	0,1^2-	IR	,236797381^236797537-
Chr09	Chr09.1029.1,Chr09.1029.2	GeneID:Capana09g002342	0,1^2-	IR	,236799191^236799282-
Chr09	Chr09.1044.1,Chr09.1044.2	GeneID:Capana09g002390	0,1^2-	IR	,237724587^237725208-
Chr09	Chr09.1044.1,Chr09.1044.2	GeneID:Capana09g002390	0,1^2-	IR	,237730978^237731287-
Chr09	Chr09.1048.1,Chr09.1048.2	GeneID:Capana09g002413	0,1^2-	IR	,238106517^238106878-
Chr09	Chr09.1051.1,Chr09.1051.2	GeneID:Capana09g002417	0,1^2-	IR	,238147811^238147871-
Chr09	Chr09.561.2,Chr09.561.1	GeneID:Capana09g002424	0,1^2-	IR	,238532160^238532063-
Chr09	Chr09.471.1,Chr09.471.2	Chr09.471	0,1^2-	IR	,222957868^222957761-
Chr09	Chr09.551.1,Chr09.551.2	Chr09.551	0,1^2-	IR	,237400353^237400267-
Chr09	Chr09.646.1,Chr09.646.2	Chr09.646	0,1^2-	IR	,7870290^7872148-
Chr09	Chr09.7.2,Chr09.7.3	Chr09.7	0,1^2-	IR	,693893^692825-
Chr10	Chr10.1.1,Chr10.1.2	GeneID:Capana10g000006	0,1^2-	IR	,71299^71204-
Chr10	Chr10.28.1,Chr10.28.2	GeneID:Capana10g000067	0,1^2-	IR	,915073^914950-
Chr10	Chr10.51.3,Chr10.51.4	GeneID:Capana10g000124	0,1^2-	IR	,2178939^2178167-
Chr10	Chr10.52.1,Chr10.52.2/Chr10.52.3	GeneID:Capana10g000130	0,1^2-	IR	,2217137^2216604-
Chr10	Chr10.52.1,Chr10.52.2/Chr10.52.3	GeneID:Capana10g000130	0,1^2-	IR	,2215122^2215001-
Chr10	Chr10.67.1,Chr10.67.2	GeneID:Capana10g000185	0,1^2-	IR	,3440780^3439927-
Chr10	Chr10.594.6,Chr10.594.8	GeneID:Capana10g000190	0,1^2-	IR	,3486261^3486340-
Chr10	Chr10.598.1/Chr10.598.3,Chr10.598.4	GeneID:Capana10g000200	0,1^2-	IR	,3578016^3578067-
Chr10	Chr10.80.1,Chr10.80.2	GeneID:Capana10g000217	0,1^2-	IR	,3737228^3737120-
Chr10	Chr10.644.1,Chr10.644.2	GeneID:Capana10g000383	0,1^2-	IR	,10611068^10611119-
Chr10	Chr10.131.1,Chr10.131.2	GeneID:Capana10g000460	0,1^2-	IR	,16023609^16023206-
Chr10	Chr10.142.1,Chr10.142.2/Chr10.142.3	GeneID:Capana10g000533	0,1^2-	IR	,20832774^20832575-
Chr10	Chr10.666.2,Chr10.666.3	GeneID:Capana10g000540	0,1^2-	IR	,21274404^21274546-
Chr10	Chr10.668.1,Chr10.668.2	GeneID:Capana10g000550	0,1^2-	IR	,21919195^21919616-
Chr10	Chr10.704.2,Chr10.704.3	GeneID:Capana10g000698	0,1^2-	IR	,41247128^41247205-
Chr10	Chr10.167.1,Chr10.167.3	GeneID:Capana10g000717	0,1^2-	IR	,42246554^42246496-
Chr10	Chr10.712.1,Chr10.712.2	GeneID:Capana10g000737	0,1^2-	IR	,43776348^43778255-
Chr10	Chr10.181.1,Chr10.181.2	GeneID:Capana10g000838	0,1^2-	IR	,56990887^56989285-
Chr10	Chr10.735.1,Chr10.735.2/Chr10.735.3	GeneID:Capana10g000867	0,1^2-	IR	,61945666^61945772-
Chr10	Chr10.735.1/Chr10.735.2,Chr10.735.3	GeneID:Capana10g000867	0,1^2-	IR	,61948270^61948373-
Chr10	Chr10.200.1,Chr10.200.2	GeneID:Capana10g000974	0,1^2-	IR	,77132848^77132762-
Chr10	Chr10.789.1,Chr10.789.2	GeneID:Capana10g001094	0,1^2-	IR	,107347448^107348499-
Chr10	Chr10.825.1,Chr10.825.2	GeneID:Capana10g001238	0,1^2-	IR	,131225745^131226863-
Chr10	Chr10.861.2,Chr10.861.3	GeneID:Capana10g001365	0,1^2-	IR	,147005095^147005335-
Chr10	Chr10.294.11/Chr10.294.3/Chr10.294.5/Chr10.294.7/Chr10.294.9,Chr10.294.14	GeneID:Capana10g001389	0,1^2-	IR	,149874296^149873977-
Chr10	Chr10.294.11/Chr10.294.3/Chr10.294.5/Chr10.294.7/Chr10.294.9,Chr10.294.15	GeneID:Capana10g001389	0,1^2-	IR	,149874328^149874267-
Chr10	Chr10.294.11/Chr10.294.3/Chr10.294.5/Chr10.294.7/Chr10.294.9,Chr10.294.16	GeneID:Capana10g001389	0,1^2-	IR	,149874308^149874136-
Chr10	Chr10.294.11/Chr10.294.3/Chr10.294.5/Chr10.294.7/Chr10.294.9,Chr10.294.17	GeneID:Capana10g001389	0,1^2-	IR	,149874393^149874293-
Chr10	Chr10.294.1/Chr10.294.11/Chr10.294.12/Chr10.294.14/Chr10.294.15/Chr10.294.16/Chr10.294.17/Chr10.294.5/Chr10.294.6/Chr10.294.7/Chr10.294.8/Chr10.294.9,Chr10.294.2	GeneID:Capana10g001389	0,1^2-	IR	,149873807^149873752-
Chr10	Chr10.294.4,Chr10.294.10	GeneID:Capana10g001389	0,1^2-	IR	,149874029^149873811-
Chr10	Chr10.294.4,Chr10.294.13	GeneID:Capana10g001389	0,1^2-	IR	,149874040^149873846-
Chr10	Chr10.294.4,Chr10.294.11/Chr10.294.5/Chr10.294.7/Chr10.294.9	GeneID:Capana10g001389	0,1^2-	IR	,149873964^149873871-
Chr10	Chr10.294.3,Chr10.294.16/Chr10.294.5/Chr10.294.7/Chr10.294.8/Chr10.294.9	GeneID:Capana10g001389	0,1^2-	IR	,149873558^149873469-
Chr10	Chr10.299.2,Chr10.299.1/Chr10.299.3	GeneID:Capana10g001439	0,1^2-	IR	,156079926^156079822-
Chr10	Chr10.325.2,Chr10.325.1/Chr10.325.3	GeneID:Capana10g001576	0,1^2-	IR	,166404583^166404504-
Chr10	Chr10.923.3,Chr10.923.4/Chr10.923.5	GeneID:Capana10g001586	0,1^2-	IR	,166710356^166710744-
Chr10	Chr10.948.1/Chr10.948.2/Chr10.948.3,Chr10.948.4	GeneID:Capana10g001694	0,1^2-	IR	,173644092^173644895-
Chr10	Chr10.957.1,Chr10.957.2	GeneID:Capana10g001751	0,1^2-	IR	,178202549^178202627-
Chr10	Chr10.957.1,Chr10.957.2	GeneID:Capana10g001751	0,1^2-	IR	,178203416^178203486-
Chr10	Chr10.959.2,Chr10.959.3	GeneID:Capana10g001755	0,1^2-	IR	,179379451^179380271-
Chr10	Chr10.356.2,Chr10.356.3	GeneID:Capana10g001790	0,1^2-	IR	,183576985^183576363-
Chr10	Chr10.371.2,Chr10.371.1	GeneID:Capana10g001857	0,1^2-	IR	,188522740^188522042-
Chr10	Chr10.387.3,Chr10.387.1/Chr10.387.2/Chr10.387.4/Chr10.387.5	GeneID:Capana10g001923	0,1^2-	IR	,191501291^191501186-
Chr10	Chr10.387.2,Chr10.387.3/Chr10.387.4	GeneID:Capana10g001923	0,1^2-	IR	,191500699^191500040-
Chr10	Chr10.387.2,Chr10.387.5	GeneID:Capana10g001923	0,1^2-	IR	,191500699^191500031-
Chr10	Chr10.398.1,Chr10.398.2/Chr10.398.3/Chr10.398.4	GeneID:Capana10g001969	0,1^2-	IR	,193123413^193123313-
Chr10	Chr10.435.1,Chr10.435.2	GeneID:Capana10g002133	0,1^2-	IR	,199159432^199158773-
Chr10	Chr10.1043.1,Chr10.1043.2	GeneID:Capana10g002176	0,1^2-	IR	,200170703^200170821-
Chr10	Chr10.1043.1,Chr10.1043.2	GeneID:Capana10g002176	0,1^2-	IR	,200171024^200171107-
Chr10	Chr10.1043.1,Chr10.1043.2	GeneID:Capana10g002176	0,1^2-	IR	,200171268^200171484-
Chr10	Chr10.456.2/Chr10.456.3,Chr10.456.4	GeneID:Capana10g002196	0,1^2-	IR	,200512546^200512443-
Chr10	Chr10.1063.1,Chr10.1063.2	GeneID:Capana10g002248	0,1^2-	IR	,201384491^201384587-
Chr10	Chr10.1065.1,Chr10.1065.2	GeneID:Capana10g002250	0,1^2-	IR	,201396108^201396410-
Chr10	Chr10.514.2,Chr10.514.1	GeneID:Capana10g002418	0,1^2-	IR	,203892709^203892592-
Chr10	Chr10.1110.1,Chr10.1110.2	GeneID:Capana10g002459	0,1^2-	IR	,204381671^204381759-
Chr10	Chr10.538.2,Chr10.538.3	GeneID:Capana10g002493	0,1^2-	IR	,205010484^205010360-
Chr10	Chr10.1125.2,Chr10.1125.3	GeneID:Capana10g002505	0,1^2-	IR	,205177541^205177830-
Chr10	Chr10.1125.1,Chr10.1125.2	GeneID:Capana10g002505	0,1^2-	IR	,205177916^205178164-
Chr10	Chr10.548.1,Chr10.548.2/Chr10.548.3	GeneID:Capana10g002519	0,1^2-	IR	,205317134^205315520-
Chr10	Chr10.401.1,Chr10.401.5	Chr10.401	0,1^2-	IR	,193303861^193302712-
Chr10	Chr10.401.1,Chr10.401.2	Chr10.401	0,1^2-	IR	,193303856^193302747-
Chr10	Chr10.401.1,Chr10.401.3/Chr10.401.4	Chr10.401	0,1^2-	IR	,193303856^193302712-
Chr10	Chr10.539.2/Chr10.539.6,Chr10.539.10/Chr10.539.11/Chr10.539.12/Chr10.539.13/Chr10.539.14/Chr10.539.15/Chr10.539.3/Chr10.539.4/Chr10.539.5/Chr10.539.7/Chr10.539.8/Chr10.539.9	Chr10.539	0,1^2-	IR	,205027790^205027702-
Chr10	Chr10.539.1,Chr10.539.2/Chr10.539.6	Chr10.539	0,1^2-	IR	,205027947^205027861-
Chr10	Chr10.539.13/Chr10.539.14/Chr10.539.6/Chr10.539.8,Chr10.539.15/Chr10.539.9	Chr10.539	0,1^2-	IR	,205027454^205027328-
Chr10	Chr10.539.12,Chr10.539.15	Chr10.539	0,1^2-	IR	,205027164^205026904-
Chr10	Chr10.539.11/Chr10.539.5/Chr10.539.7,Chr10.539.13/Chr10.539.14/Chr10.539.6/Chr10.539.8	Chr10.539	0,1^2-	IR	,205027164^205026904-
Chr10	Chr10.539.11/Chr10.539.5/Chr10.539.7,Chr10.539.12	Chr10.539	0,1^2-	IR	,205027454^205027328-
Chr10	Chr10.539.2,Chr10.539.5	Chr10.539	0,1^2-	IR	,205026814^205026706-
Chr10	Chr10.539.12/Chr10.539.6/Chr10.539.7,Chr10.539.13/Chr10.539.15	Chr10.539	0,1^2-	IR	,205026556^205026471-
Chr10	Chr10.539.12/Chr10.539.6/Chr10.539.7,Chr10.539.11/Chr10.539.14	Chr10.539	0,1^2-	IR	,205026556^205026398-
Chr10	Chr10.656.1,Chr10.656.3	Chr10.656	0,1^2-	IR	,15716568^15716641-
Chr10	Chr10.656.1,Chr10.656.4	Chr10.656	0,1^2-	IR	,15714845^15716039-
Chr10	Chr10.738.2,Chr10.738.3	Chr10.738	0,1^2-	IR	,62515082^62515825-
Chr11	Chr11.547.1,Chr11.547.2	GeneID:Capana11g000082	0,1^2-	IR	,2769475^2769530-
Chr11	Chr11.24.1,Chr11.24.2	GeneID:Capana11g000088	0,1^2-	IR	,2811561^2810889-
Chr11	Chr11.557.1,Chr11.557.2	GeneID:Capana11g000118	0,1^2-	IR	,3423106^3424477-
Chr11	Chr11.37.1,Chr11.37.2	GeneID:Capana11g000125	0,1^2-	IR	,3527250^3525307-
Chr11	Chr11.97.2,Chr11.97.3	GeneID:Capana11g000364	0,1^2-	IR	,9768932^9768181-
Chr11	Chr11.667.2/Chr11.667.3/Chr11.667.5/Chr11.667.6/Chr11.667.7,Chr11.667.4	GeneID:Capana11g000613	0,1^2-	IR	,21584127^21584197-
Chr11	Chr11.671.2,Chr11.671.3/Chr11.671.4	GeneID:Capana11g000631	0,1^2-	IR	,23381088^23381158-
Chr11	Chr11.685.3,Chr11.685.4	GeneID:Capana11g000757	0,1^2-	IR	,36160463^36160589-
Chr11	Chr11.685.3,Chr11.685.5	GeneID:Capana11g000757	0,1^2-	IR	,36160464^36160561-
Chr11	Chr11.685.3,Chr11.685.6	GeneID:Capana11g000757	0,1^2-	IR	,36160419^36160561-
Chr11	Chr11.185.1,Chr11.185.2	GeneID:Capana11g000785	0,1^2-	IR	,39897081^39896915-
Chr11	Chr11.189.2,Chr11.189.5	GeneID:Capana11g000794	0,1^2-	IR	,40933869^40931597-
Chr11	Chr11.189.2,Chr11.189.4	GeneID:Capana11g000794	0,1^2-	IR	,40933869^40932145-
Chr11	Chr11.210.3,Chr11.210.2/Chr11.210.4/Chr11.210.5	GeneID:Capana11g000871	0,1^2-	IR	,54769281^54769177-
Chr11	Chr11.210.1,Chr11.210.2	GeneID:Capana11g000871	0,1^2-	IR	,54769134^54769015-
Chr11	Chr11.210.1,Chr11.210.4/Chr11.210.5	GeneID:Capana11g000871	0,1^2-	IR	,54769134^54769024-
Chr11	Chr11.279.2,Chr11.279.3	GeneID:Capana11g001097	0,1^2-	IR	,120379222^120378850-
Chr11	Chr11.280.2,Chr11.280.3	GeneID:Capana11g001098	0,1^2-	IR	,120669384^120669288-
Chr11	Chr11.280.1,Chr11.280.2	GeneID:Capana11g001098	0,1^2-	IR	,120668939^120668852-
Chr11	Chr11.776.2,Chr11.776.3	GeneID:Capana11g001116	0,1^2-	IR	,126533543^126533682-
Chr11	Chr11.791.3,Chr11.791.4	GeneID:Capana11g001170	0,1^2-	IR	,136911631^136911810-
Chr11	Chr11.798.1,Chr11.798.2	GeneID:Capana11g001212	0,1^2-	IR	,142056736^142056838-
Chr11	Chr11.804.2,Chr11.804.3	GeneID:Capana11g001219	0,1^2-	IR	,144104420^144104542-
Chr11	Chr11.804.1,Chr11.804.2	GeneID:Capana11g001219	0,1^2-	IR	,144104605^144104788-
Chr11	Chr11.839.1,Chr11.839.2	GeneID:Capana11g001388	0,1^2-	IR	,164614307^164614410-
Chr11	Chr11.839.1,Chr11.839.3	GeneID:Capana11g001388	0,1^2-	IR	,164614432^164614501-
Chr11	Chr11.840.3,Chr11.840.4	GeneID:Capana11g001389	0,1^2-	IR	,164636885^164636930-
Chr11	Chr11.347.1,Chr11.347.2/Chr11.347.3/Chr11.347.4/Chr11.347.5	GeneID:Capana11g001459	0,1^2-	IR	,173419757^173418786-
Chr11	Chr11.868.2/Chr11.868.4,Chr11.868.5	GeneID:Capana11g001538	0,1^2-	IR	,178684426^178684478-
Chr11	Chr11.877.1,Chr11.877.2/Chr11.877.3	GeneID:Capana11g001582	0,1^2-	IR	,181842168^181842261-
Chr11	Chr11.399.1/Chr11.399.5,Chr11.399.4	GeneID:Capana11g001705	0,1^2-	IR	,191474547^191474464-
Chr11	Chr11.401.1,Chr11.401.2	GeneID:Capana11g001709	0,1^2-	IR	,191599293^191598369-
Chr11	Chr11.431.1,Chr11.431.2	GeneID:Capana11g001942	0,1^2-	IR	,203045463^203045375-
Chr11	Chr11.948.1,Chr11.948.2	GeneID:Capana11g001954	0,1^2-	IR	,203331294^203331549-
Chr11	Chr11.985.2,Chr11.985.1/Chr11.985.4/Chr11.985.5	GeneID:Capana11g002133	0,1^2-	IR	,211682838^211682944-
Chr11	Chr11.985.4,Chr11.985.2/Chr11.985.3/Chr11.985.5	GeneID:Capana11g002133	0,1^2-	IR	,211684222^211684330-
Chr11	Chr11.990.1/Chr11.990.6,Chr11.990.5	GeneID:Capana11g002143	0,1^2-	IR	,212010728^212010874-
Chr11	Chr11.458.1,Chr11.458.2	GeneID:Capana11g002151	0,1^2-	IR	,212262797^212262437-
Chr11	Chr11.1023.4,Chr11.1023.5	GeneID:Capana11g002262	0,1^2-	IR	,216705093^216705209-
Chr11	Chr11.1023.4,Chr11.1023.5	GeneID:Capana11g002262	0,1^2-	IR	,216706846^216707054-
Chr11	Chr11.508.2,Chr11.508.3	GeneID:Capana11g002345	0,1^2-	IR	,219225470^219224674-
Chr11	Chr11.1041.2,Chr11.1041.3	GeneID:Capana11g002350	0,1^2-	IR	,219280742^219280826-
Chr11	Chr11.264.1,Chr11.264.2	Chr11.264	0,1^2-	IR	,109079798^109076338-
Chr11	Chr11.330.1,Chr11.330.2	Chr11.330	0,1^2-	IR	,161165068^161164803-
Chr11	Chr11.879.1/Chr11.879.2,Chr11.879.3/Chr11.879.4	Chr11.879	0,1^2-	IR	,182019520^182019628-
Chr12	Chr12.623.1,Chr12.623.2	GeneID:Capana12g000018	0,1^2-	IR	,140695^140786-
Chr12	Chr12.651.2,Chr12.651.7	GeneID:Capana12g000169	0,1^2-	IR	,2908052^2908304-
Chr12	Chr12.651.3,Chr12.651.5/Chr12.651.6/Chr12.651.7	GeneID:Capana12g000169	0,1^2-	IR	,2910929^2911020-
Chr12	Chr12.42.1,Chr12.42.2	GeneID:Capana12g000179	0,1^2-	IR	,2990899^2990750-
Chr12	Chr12.42.1,Chr12.42.2	GeneID:Capana12g000179	0,1^2-	IR	,2990473^2990390-
Chr12	Chr12.658.3,Chr12.658.4	GeneID:Capana12g000204	0,1^2-	IR	,3393254^3393439-
Chr12	Chr12.60.1,Chr12.60.2/Chr12.60.4	GeneID:Capana12g000247	0,1^2-	IR	,3926029^3925846-
Chr12	Chr12.60.3,Chr12.60.4	GeneID:Capana12g000247	0,1^2-	IR	,3925735^3925605-
Chr12	Chr12.60.2,Chr12.60.4	GeneID:Capana12g000247	0,1^2-	IR	,3925486^3924828-
Chr12	Chr12.60.1,Chr12.60.2	GeneID:Capana12g000247	0,1^2-	IR	,3924677^3923892-
Chr12	Chr12.60.1/Chr12.60.2,Chr12.60.3/Chr12.60.4	GeneID:Capana12g000247	0,1^2-	IR	,3920929^3920434-
Chr12	Chr12.723.1/Chr12.723.4,Chr12.723.3	GeneID:Capana12g000501	0,1^2-	IR	,9876663^9876768-
Chr12	Chr12.766.1,Chr12.766.2	GeneID:Capana12g000714	0,1^2-	IR	,20350521^20350711-
Chr12	Chr12.766.1,Chr12.766.2	GeneID:Capana12g000714	0,1^2-	IR	,20354234^20354620-
Chr12	Chr12.172.2/Chr12.172.3/Chr12.172.4,Chr12.172.5	GeneID:Capana12g000732	0,1^2-	IR	,20755915^20755728-
Chr12	Chr12.220.1,Chr12.220.2	GeneID:Capana12g001013	0,1^2-	IR	,40889265^40889105-
Chr12	Chr12.812.1,Chr12.812.2/Chr12.812.4/Chr12.812.5	GeneID:Capana12g001015	0,1^2-	IR	,40951571^40951669-
Chr12	Chr12.225.1,Chr12.225.2	GeneID:Capana12g001020	0,1^2-	IR	,41002338^41002165-
Chr12	Chr12.821.2,Chr12.821.4/Chr12.821.5	GeneID:Capana12g001061	0,1^2-	IR	,42717227^42718498-
Chr12	Chr12.843.1,Chr12.843.2	GeneID:Capana12g001197	0,1^2-	IR	,56272741^56272834-
Chr12	Chr12.844.3/Chr12.844.6,Chr12.844.4/Chr12.844.5	GeneID:Capana12g001207	0,1^2-	IR	,57152855^57152989-
Chr12	Chr12.844.2/Chr12.844.3,Chr12.844.4/Chr12.844.5	GeneID:Capana12g001207	0,1^2-	IR	,57154016^57154213-
Chr12	Chr12.844.2/Chr12.844.3,Chr12.844.6	GeneID:Capana12g001207	0,1^2-	IR	,57154016^57154187-
Chr12	Chr12.848.2,Chr12.848.3/Chr12.848.4/Chr12.848.5	GeneID:Capana12g001214	0,1^2-	IR	,58805024^58805149-
Chr12	Chr12.854.9,Chr12.854.10/Chr12.854.11/Chr12.854.12/Chr12.854.13/Chr12.854.14/Chr12.854.6/Chr12.854.7/Chr12.854.8	GeneID:Capana12g001239	0,1^2-	IR	,63807935^63808188-
Chr12	Chr12.854.10/Chr12.854.6/Chr12.854.8,Chr12.854.11/Chr12.854.12/Chr12.854.13/Chr12.854.14/Chr12.854.5/Chr12.854.7/Chr12.854.9	GeneID:Capana12g001239	0,1^2-	IR	,63809693^63809764-
Chr12	Chr12.854.6,Chr12.854.10/Chr12.854.11/Chr12.854.12/Chr12.854.14/Chr12.854.5/Chr12.854.7/Chr12.854.8/Chr12.854.9	GeneID:Capana12g001239	0,1^2-	IR	,63811540^63812931-
Chr12	Chr12.854.6,Chr12.854.13	GeneID:Capana12g001239	0,1^2-	IR	,63811533^63812931-
Chr12	Chr12.864.2,Chr12.864.3	GeneID:Capana12g001307	0,1^2-	IR	,74012706^74013079-
Chr12	Chr12.281.1/Chr12.281.2,Chr12.281.3	GeneID:Capana12g001312	0,1^2-	IR	,74726008^74725923-
Chr12	Chr12.281.3,Chr12.281.2	GeneID:Capana12g001312	0,1^2-	IR	,74723810^74723722-
Chr12	Chr12.869.1/Chr12.869.3,Chr12.869.2	GeneID:Capana12g001339	0,1^2-	IR	,80899325^80899665-
Chr12	Chr12.869.1,Chr12.869.2	GeneID:Capana12g001339	0,1^2-	IR	,80901680^80901992-
Chr12	Chr12.872.1/Chr12.872.2/Chr12.872.3/Chr12.872.4/Chr12.872.5/Chr12.872.6,Chr12.872.7	GeneID:Capana12g001353	0,1^2-	IR	,82568571^82568946-
Chr12	Chr12.872.1/Chr12.872.2/Chr12.872.3/Chr12.872.4/Chr12.872.5/Chr12.872.6,Chr12.872.8	GeneID:Capana12g001353	0,1^2-	IR	,82568581^82568645-
Chr12	Chr12.287.2,Chr12.287.1	GeneID:Capana12g001354	0,1^2-	IR	,82599417^82599292-
Chr12	Chr12.882.1,Chr12.882.2	GeneID:Capana12g001365	0,1^2-	IR	,83633676^83633842-
Chr12	Chr12.884.1,Chr12.884.2	GeneID:Capana12g001371	0,1^2-	IR	,84576622^84576779-
Chr12	Chr12.309.3,Chr12.309.4	GeneID:Capana12g001443	0,1^2-	IR	,98695336^98695198-
Chr12	Chr12.897.4,Chr12.897.6	GeneID:Capana12g001449	0,1^2-	IR	,100071878^100072754-
Chr12	Chr12.897.2,Chr12.897.3/Chr12.897.4/Chr12.897.5/Chr12.897.6/Chr12.897.7	GeneID:Capana12g001449	0,1^2-	IR	,100073539^100073668-
Chr12	Chr12.897.4,Chr12.897.2	GeneID:Capana12g001449	0,1^2-	IR	,100074836^100074946-
Chr12	Chr12.897.4,Chr12.897.5/Chr12.897.6/Chr12.897.7	GeneID:Capana12g001449	0,1^2-	IR	,100074836^100074917-
Chr12	Chr12.919.2/Chr12.919.3/Chr12.919.4/Chr12.919.5,Chr12.919.6/Chr12.919.7/Chr12.919.8	GeneID:Capana12g001528	0,1^2-	IR	,115078358^115078524-
Chr12	Chr12.919.4,Chr12.919.2/Chr12.919.3/Chr12.919.5/Chr12.919.6/Chr12.919.7/Chr12.919.8	GeneID:Capana12g001528	0,1^2-	IR	,115081704^115082037-
Chr12	Chr12.931.2,Chr12.931.3	GeneID:Capana12g001588	0,1^2-	IR	,126571694^126571826-
Chr12	Chr12.936.1,Chr12.936.2/Chr12.936.3	GeneID:Capana12g001615	0,1^2-	IR	,133727884^133727968-
Chr12	Chr12.974.3,Chr12.974.5/Chr12.974.6/Chr12.974.7/Chr12.974.8	GeneID:Capana12g001790	0,1^2-	IR	,165077839^165078209-
Chr12	Chr12.974.2,Chr12.974.3	GeneID:Capana12g001790	0,1^2-	IR	,165077595^165077739-
Chr12	Chr12.974.3,Chr12.974.2/Chr12.974.4/Chr12.974.5/Chr12.974.6/Chr12.974.7/Chr12.974.8	GeneID:Capana12g001790	0,1^2-	IR	,165079966^165080052-
Chr12	Chr12.984.3,Chr12.984.4/Chr12.984.5	GeneID:Capana12g001848	0,1^2-	IR	,173446956^173447368-
Chr12	Chr12.984.2,Chr12.984.3	GeneID:Capana12g001848	0,1^2-	IR	,173446689^173446867-
[truncated: 966 more rows]

## Sheet: Table S7
Table S7. Prediction results of lncRNA based on SMRT data
ID	mRNA_size	ORF_size	Fickett_score	Hexamer_score	coding_prob
Chr00.1.1	278	75	0.6582	-0.173683	0.011981
Chr00.10.1	506	99	1.003	-0.167526	0.0113818
Chr00.100.1	788	111	0.7777	-0.383795	0.00115809
Chr00.1008.1	521	177	0.8444	0.0683435	0.140748
Chr00.1009.1	937	222	1.0789	0.0443614	0.0967682
Chr00.1014.1	941	129	0.4625	-0.118065	0.0134998
Chr00.1017.1	837	141	1.0149	-0.0186407	0.0404043
Chr00.1019.1	2669	195	0.8359	-0.196924	0.00148087
Chr00.1028.1	1015	90	0.698	-0.395283	0.000728681
Chr00.1039.1	547	117	0.8509	-0.300891	0.0033959
Chr00.1058.1	661	138	0.5941	0.0687463	0.102916
Chr00.1065.1	597	123	1.0049	-0.0464746	0.0363861
Chr00.1070.1	657	138	0.6854	-0.104702	0.0215759
Chr00.1075.1	466	69	0.9056	-0.277318	0.00357075
Chr00.1075.2	923	69	0.9056	-0.277318	0.0022045
Chr00.1079.1	1269	96	1.0749	-0.0169693	0.0207829
Chr00.1082.1	575	51	1.1744	-0.386788	0.00101949
Chr00.1089.1	3345	198	0.6733	-0.121096	0.00151593
Chr00.1098.1	1956	120	0.8764	0.00020977	0.0135706
Chr00.11.1	470	135	0.3512	-0.383766	0.00184453
Chr00.1108.1	466	81	0.9257	-0.012989	0.0453723
Chr00.1112.1	2991	219	0.555	-0.00842488	0.00719005
Chr00.1115.1	1292	168	1.0188	0.0909828	0.0788776
Chr00.1115.2	1006	225	0.6188	-0.0638669	0.0347905
Chr00.1124.1	380	135	0.9288	-0.290708	0.00491631
Chr00.1129.1	670	105	0.8602	-0.149832	0.0116941
Chr00.1134.1	2880	168	0.613	0.0286606	0.00872204
Chr00.1154.1	1620	138	0.6011	-0.275668	0.00155687
Chr00.117.1	2452	189	0.6217	-0.00519205	0.0111063
Chr00.1172.1	628	177	0.8325	0.0306333	0.0926371
Chr00.118.1	913	294	0.7985	0.0136577	0.108011
Chr00.1190.1	2493	282	0.5544	-0.243723	0.00182839
Chr00.1207.1	963	99	0.935	0.215598	0.214896
Chr00.1211.1	705	135	0.6817	-0.186121	0.00939993
Chr00.1222.1	611	138	0.9954	-0.0417788	0.0404938
Chr00.1226.1	474	72	0.9735	-0.387693	0.00125959
Chr00.1229.1	738	69	0.4381	-0.0726322	0.0185461
Chr00.1235.1	1095	153	0.8112	-0.326254	0.00181749
Chr00.1251.1	1741	174	0.6054	-0.127428	0.00680518
Chr00.1254.1	1969	225	0.4239	-0.0889485	0.0101347
Chr00.1260.1	575	111	0.8602	0.0270832	0.0680348
Chr00.1273.1	382	48	0.8513	-0.375157	0.00137335
Chr00.1275.1	1174	102	0.8423	-0.0668127	0.0148449
Chr00.1294.1	793	303	0.5555	0.0901504	0.230293
Chr00.1311.1	871	150	0.9565	-0.104141	0.0185243
Chr00.1324.1	1460	120	0.4353	-0.127145	0.00685337
Chr00.1346.1	1093	480	0.8026	0.0939682	0.370988
Chr00.1359.1	2192	276	0.4034	-0.175228	0.00466149
Chr00.136.1	584	306	0.5355	-0.159714	0.0338542
Chr00.1378.1	1076	123	1.0327	-0.18449	0.00606512
Chr00.138.1	811	93	0.6611	-0.0234863	0.0308573
Chr00.1395.1	1670	141	0.6477	-0.246939	0.00197304
Chr00.140.1	1009	81	1.0245	-0.308279	0.0016003
Chr00.1400.1	538	189	0.9849	-0.0380925	0.0586089
Chr00.1404.1	302	78	0.7908	-0.391069	0.0015107
Chr00.1432.1	1074	237	0.8738	-0.077708	0.0304299
Chr00.1449.1	1530	222	0.4923	-0.395081	0.0008653
Chr00.1457.1	1860	165	0.7386	0.000957381	0.0191935
Chr00.1458.1	771	237	1.0043	-0.0289295	0.0644339
Chr00.1458.2	930	237	1.0043	-0.0289295	0.0550036
Chr00.1458.3	661	87	1.147	-0.0491323	0.0275333
Chr00.1462.1	491	57	0.7061	-0.284736	0.00303664
Chr00.1482.1	1900	126	0.7007	-0.158326	0.00331472
Chr00.1484.1	1475	252	0.7276	0.0862012	0.0960255
Chr00.1485.1	386	51	0.9362	-0.450043	0.000681278
Chr00.1488.1	752	294	0.6892	0.0574508	0.178941
Chr00.1491.1	588	231	0.7676	-0.146009	0.0258082
Chr00.1491.2	458	165	0.7509	-0.100808	0.0316707
Chr00.1499.1	1228	105	0.7686	-0.364767	0.000843912
Chr00.152.1	745	225	0.8506	-0.159859	0.0186792
Chr00.1532.1	435	54	0.7404	-0.301895	0.0026928
Chr00.1533.1	415	15	0.6777	-0.728905	3.8088e-05
Chr00.1538.1	901	60	0.6379	-0.205276	0.00425995
Chr00.1561.1	860	192	0.4532	-0.227633	0.00732687
Chr00.1568.1	2576	195	0.8546	-0.0661964	0.0056584
Chr00.1571.1	2584	222	0.7522	-0.0418038	0.00817304
Chr00.1572.1	868	435	0.638	-0.0878385	0.0938719
Chr00.1576.1	1261	177	0.9428	-0.179261	0.00701592
Chr00.1591.1	2039	204	0.7074	-0.105509	0.00719687
Chr00.16.1	658	129	0.8646	-0.0147825	0.0471258
Chr00.1614.1	327	63	0.8293	-0.206302	0.0078455
Chr00.1626.1	738	54	0.4225	-0.313177	0.00175546
Chr00.163.2	700	120	0.8895	-0.00654112	0.0464737
Chr00.163.3	462	126	0.6443	0.033124	0.0863388
Chr00.1630.1	542	129	0.6727	-0.0440752	0.040563
Chr00.1631.1	1638	330	0.4647	-0.0511573	0.0355072
Chr00.1633.1	1327	228	0.6418	0.0356534	0.0631109
Chr00.1639.1	1047	120	0.4718	-0.0147816	0.0302421
Chr00.1649.1	496	84	0.7566	-0.161778	0.0111993
Chr00.1649.2	457	84	0.7566	-0.161778	0.0116657
Chr00.1669.1	691	210	0.6209	-0.290163	0.00533424
Chr00.1688.1	2295	180	0.9907	-0.162567	0.00281119
Chr00.1688.2	2623	180	0.9907	-0.162567	0.00198835
Chr00.170.1	499	45	1.0948	-0.00238577	0.0401143
Chr00.1710.1	1423	369	0.5832	-0.00214846	0.0835143
Chr00.1718.1	1070	123	0.9215	-0.300399	0.00202948
Chr00.1725.1	1654	177	0.6274	-0.101867	0.00964914
Chr00.1726.1	2151	240	0.6751	-0.0122712	0.0186791
Chr00.1729.1	1200	258	0.6365	-0.0827672	0.0284816
Chr00.1730.1	613	159	0.8508	-0.233126	0.00755489
Chr00.1736.1	902	105	0.9093	0.064337	0.066569
Chr00.1739.1	483	105	0.8186	-0.0498443	0.0360591
Chr00.1744.1	950	138	0.715	-0.0600959	0.0241469
Chr00.175.1	1144	96	0.8219	-0.0938875	0.0114975
Chr00.1759.1	1194	186	0.5411	0.00402033	0.043676
Chr00.176.1	865	135	0.731	-0.0868706	0.0202195
Chr00.1769.1	1050	114	0.6728	0.0470318	0.0514721
Chr00.1776.1	653	84	0.6595	-0.291791	0.00276924
Chr00.1777.1	699	66	0.727	-0.0358461	0.0267903
Chr00.1779.1	717	582	0.4542	-0.0438097	0.290842
Chr00.1784.1	1034	102	0.5911	-0.032747	0.023599
Chr00.1786.1	2065	246	0.8545	-0.100878	0.0091723
Chr00.179.1	534	150	1.0483	0.108808	0.170361
Chr00.1790.1	475	120	0.6092	-0.0908819	0.0269174
Chr00.1802.1	821	201	0.6982	0.0773832	0.128915
Chr00.1809.1	2971	165	0.7741	-0.294789	0.000360041
Chr00.1815.1	722	84	0.3976	-0.299342	0.00239523
Chr00.183.1	711	177	0.526	0.0180593	0.0765547
Chr00.186.1	560	147	1.0028	-0.0105405	0.0592616
Chr00.19.1	1125	114	0.8049	-0.141748	0.00822198
Chr00.195.1	2708	261	0.7401	-0.211709	0.00176416
Chr00.196.1	771	222	0.418	-0.18415	0.0142366
Chr00.201.1	1326	132	0.7707	-0.242985	0.00280647
Chr00.201.2	595	246	0.9019	0.00670768	0.109008
Chr00.205.1	2058	228	0.6734	-0.128444	0.0064602
Chr00.209.1	1027	147	0.5525	-0.317256	0.00205852
Chr00.210.1	1653	168	1.2516	-0.0666684	0.0128402
Chr00.212.1	1534	78	0.8754	-0.0725678	0.00848426
Chr00.216.1	2321	117	0.9668	-0.180915	0.0016337
Chr00.219.1	580	153	0.8019	0.0708661	0.121571
Chr00.221.1	833	132	0.877	-0.0857187	0.020799
Chr00.23.1	697	39	0.7134	-0.0275076	0.0251527
Chr00.233.1	1353	228	0.9069	-0.0695739	0.0234794
Chr00.247.1	1405	189	0.8791	-0.217772	0.00446443
Chr00.252.1	451	114	0.5048	0.0260237	0.0772354
Chr00.266.1	1329	177	0.6577	-0.268573	0.00279694
Chr00.267.1	1167	156	1.0643	-0.00026613	0.0369599
Chr00.270.1	2572	294	0.4576	-0.000843659	0.0178839
Chr00.283.1	1666	96	0.6332	0.0537135	0.0266042
Chr00.3.1	634	201	0.5946	0.0106596	0.0871487
Chr00.309.1	2737	210	0.4932	-0.198836	0.00146689
Chr00.316.1	659	69	0.5902	-0.232001	0.00447754
Chr00.326.1	1882	252	0.6244	0.0299773	0.0388248
Chr00.327.1	1200	78	0.3362	-0.215913	0.00309447
Chr00.339.1	3470	300	0.7151	0.0655211	0.0135126
Chr00.350.1	927	108	0.9145	-0.144385	0.00955958
Chr00.361.1	2256	183	0.5601	0.0414461	0.0204389
Chr00.361.2	1210	183	0.5601	0.0414461	0.059375
Chr00.383.1	927	117	0.7388	-0.0964892	0.0157423
Chr00.384.1	1781	300	0.8036	0.05427	0.0684884
Chr00.4.1	318	93	0.8571	-0.279316	0.00466113
Chr00.40.1	705	141	0.9939	-0.481008	0.000589438
Chr00.438.1	530	45	0.5047	-0.272524	0.00306629
Chr00.444.1	2740	198	0.6373	-0.122452	0.00283487
Chr00.450.1	3136	261	0.6857	-0.179617	0.00152318
Chr00.451.1	3009	150	0.8105	-0.387242	0.000132108
Chr00.455.1	360	123	0.777	-0.159378	0.0162638
Chr00.459.1	2364	246	0.7989	-0.185621	0.00299814
Chr00.465.1	1711	189	0.3378	-0.224804	0.0030215
Chr00.473.1	579	75	0.9771	-0.255772	0.00401805
Chr00.474.1	423	93	0.9257	-0.168077	0.0119577
Chr00.484.1	370	135	0.5644	-0.0930705	0.0317925
Chr00.492.1	772	222	0.6578	-0.0898758	0.0342408
Chr00.508.1	555	252	0.6257	-0.0561922	0.0674719
Chr00.508.2	737	252	0.6257	-0.0561922	0.0563167
Chr00.51.1	584	195	0.9794	-0.0472677	0.0531455
Chr00.511.1	757	126	0.8177	0.0142324	0.0546207
Chr00.53.1	283	135	0.7656	-0.155385	0.0194963
Chr00.555.1	2675	270	0.6097	-0.0300627	0.0107379
Chr00.567.1	1360	168	0.5795	-0.0934029	0.0135433
Chr00.572.1	1868	147	0.7624	-0.0888275	0.00742297
Chr00.581.1	445	45	0.9676	-0.0977804	0.0175056
Chr00.584.1	814	108	0.682	-0.0960392	0.0169476
Chr00.584.2	648	117	0.5015	-0.158167	0.0117896
Chr00.584.3	660	162	0.3949	-0.119979	0.0211734
Chr00.584.4	599	162	0.3949	-0.119979	0.0225536
Chr00.584.5	769	108	0.682	-0.0960392	0.0177595
Chr00.584.6	580	117	0.5015	-0.158167	0.0126582
Chr00.585.1	354	57	0.5955	-0.280924	0.00363745
Chr00.590.1	1990	288	0.4501	-0.209499	0.00444483
Chr00.592.1	578	150	1.0553	0.0154562	0.0744977
Chr00.6.1	382	120	0.8754	-0.136786	0.0193331
Chr00.615.1	681	102	0.8917	-0.161621	0.0101796
Chr00.636.1	570	270	0.8848	0.00338781	0.12174
Chr00.641.1	374	18	0.7583	-0.373981	0.00119046
Chr00.645.1	498	222	0.5518	-0.0216284	0.083242
Chr00.65.1	243	36	0.422	-0.337263	0.00213623
Chr00.652.1	1829	108	0.9098	0.0409494	0.021282
Chr00.675.1	840	174	0.8313	0.0629391	0.098456
Chr00.677.1	652	72	1.1135	0.156576	0.15773
Chr00.680.1	421	39	1.0288	-0.936035	5.98749e-06
Chr00.682.1	418	96	0.7642	-0.255257	0.00535583
Chr00.683.1	1640	156	0.7775	-0.220165	0.0028497
Chr00.685.1	501	108	0.6859	-0.292814	0.00366529
Chr00.69.1	492	144	0.9114	-0.122434	0.0224039
Chr00.7.1	390	153	0.9719	0.200159	0.36733
Chr00.720.1	2928	156	0.7	-0.282309	0.000404131
Chr00.722.1	580	150	0.7392	0.0682341	0.117212
Chr00.725.1	376	33	1.0786	-0.200712	0.00668843
Chr00.729.1	1634	201	0.3687	-0.222096	0.00358799
Chr00.734.1	1312	135	0.6874	-0.37473	0.000826037
Chr00.737.1	715	108	1.0246	-0.0782151	0.0221995
Chr00.738.1	918	210	0.8819	-0.151569	0.015569
Chr00.740.1	744	171	0.4662	-0.240625	0.00653683
Chr00.742.1	1387	117	0.6226	-0.270971	0.00185885
Chr00.743.1	605	126	0.8102	-0.213719	0.00766477
Chr00.75.1	1220	180	0.7679	-0.177381	0.0075752
Chr00.754.1	2789	207	0.6232	-0.266854	0.000714909
Chr00.755.1	1812	117	0.7053	-0.147504	0.00383963
Chr00.760.1	2468	300	0.5119	-0.123413	0.00648595
Chr00.761.1	1323	126	0.6757	-0.170194	0.00543957
Chr00.764.1	1305	147	0.5109	-0.350629	0.00111682
Chr00.765.1	624	180	0.6288	-0.165145	0.0158578
Chr00.765.2	474	117	0.7793	-0.0438673	0.0409184
Chr00.766.1	837	240	0.897	-0.151633	0.0198589
Chr00.767.1	1059	219	0.4534	-0.182722	0.0105088
Chr00.771.1	1309	93	0.8814	-0.265878	0.00186161
Chr00.787.1	4359	231	0.4635	0.0604971	0.00349234
Chr00.789.1	675	162	0.386	-0.178739	0.0120131
Chr00.795.1	674	114	0.7216	-0.150895	0.0120957
Chr00.796.1	788	276	0.837	-0.109597	0.0372751
Chr00.8.1	991	165	0.7062	-0.215108	0.00621851
Chr00.802.1	367	102	0.4414	-0.0180057	0.053327
Chr00.805.1	2525	162	0.8758	-0.19846	0.00142142
Chr00.81.1	2531	318	0.4636	-0.270989	0.00164614
Chr00.813.1	1342	159	0.7459	-0.0665273	0.0169324
Chr00.817.1	434	114	0.5594	-0.0309216	0.0471871
Chr00.818.1	2148	207	0.6359	-0.0664413	0.00943673
Chr00.822.1	1328	210	0.637	-0.321666	0.00201988
Chr00.843.1	453	87	0.9542	-0.181059	0.00992884
Chr00.874.1	2261	144	0.987	-0.0140563	0.00980806
Chr00.877.1	463	90	0.5645	-0.084429	0.0246948
Chr00.9.1	204	102	0.9859	-0.0777529	0.0365224
Chr00.907.1	605	48	0.9863	-0.247982	0.00363858
Chr00.91.1	508	27	0.825	-0.653529	7.55892e-05
Chr00.917.1	1560	150	1.0422	0.0877345	0.0536664
Chr00.918.1	478	84	0.6978	-0.242278	0.00532969
Chr00.93.1	695	195	0.6754	-0.166711	0.0157228
Chr00.931.1	288	105	0.6937	0.0207207	0.0826397
Chr00.932.1	517	129	0.7132	-0.0868443	0.0280671
Chr00.934.1	1706	231	0.8111	-0.253258	0.00291065
Chr00.938.1	516	90	0.9229	0.0661748	0.0914651
Chr00.940.1	442	93	0.6244	-0.133921	0.0161527
Chr00.941.1	275	42	0.7356	-0.364406	0.00164868
Chr00.943.1	563	195	0.7225	-0.165716	0.0182077
Chr00.944.1	669	108	0.7822	-0.169589	0.00987256
Chr00.948.1	413	102	0.9265	-0.184345	0.010878
Chr00.95.1	1099	195	0.6793	-0.254684	0.00448278
Chr00.956.1	1240	111	0.7114	-0.0883605	0.0118692
Chr00.957.1	640	201	0.6672	-0.038894	0.0558517
Chr00.958.1	744	57	0.4783	0.0337796	0.0462805
Chr00.960.1	1149	345	0.6853	-0.108281	0.0374263
Chr00.961.1	421	258	0.5718	-0.0605815	0.0762944
Chr00.962.1	1166	105	0.3524	-0.135465	0.00795663
Chr00.965.1	337	39	0.5596	-0.176151	0.00907024
Chr00.968.1	459	57	0.9108	-0.539339	0.000278194
Chr00.970.1	566	288	0.6415	-0.0190686	0.110193
Chr00.972.1	619	186	0.4348	-0.122703	0.0244579
Chr00.979.1	3131	291	0.5977	-0.105829	0.00363225
Chr00.985.1	2154	441	0.571	-0.223462	0.00747449
Chr00.990.1	500	168	0.9053	-0.0914432	0.0336075
Chr01.1006.1	700	81	0.8037	-0.170556	0.00819182
Chr01.1016.1	1052	156	0.8168	-0.057655	0.0244566
Chr01.1044.1	1021	204	0.3754	-0.00952481	0.0504467
Chr01.1053.1	1285	135	0.8046	-0.0900197	0.0126788
Chr01.1053.2	743	108	0.638	0.199763	0.237664
Chr01.1058.1	349	33	0.8388	-0.20809	0.00641391
Chr01.1083.1	584	93	0.8546	0.0406701	0.069471
Chr01.1093.1	1939	315	0.6838	-0.123356	0.0122535
Chr01.1116.1	1346	117	0.4387	-0.102023	0.009639
Chr01.1120.1	475	156	0.7707	-0.130852	0.0224593
Chr01.1139.1	609	171	0.8842	-0.113437	0.0249012
Chr01.1164.1	1025	90	0.9135	0.167471	0.13367
Chr01.1180.1	4116	207	1.1247	-0.0985899	0.000873583
Chr01.1220.2	374	108	0.8013	-0.0827172	0.0302463
Chr01.1223.1	481	93	0.6408	-0.363687	0.00175937
Chr01.1225.1	289	66	0.9614	-0.0683208	0.0302417
Chr01.1236.1	1306	186	0.5725	-0.218474	0.00484065
Chr01.1238.1	612	63	0.8318	-0.215029	0.0053529
Chr01.1245.1	2571	138	0.752	-0.295335	0.000472411
Chr01.1263.2	1225	87	0.6378	-0.313569	0.00125026
Chr01.1266.1	1221	195	0.3928	-0.182656	0.00779862
Chr01.1266.2	659	195	0.3928	-0.182656	0.0140469
Chr01.1282.1	322	141	0.9068	-0.34951	0.00308848
Chr01.1296.1	780	177	0.4715	-0.239008	0.0066011
Chr01.1305.1	509	99	0.627	-0.251551	0.00512158
Chr01.132.1	953	204	0.9245	0.0306243	0.077316
Chr01.1334.1	467	156	0.6875	-0.033615	0.0553032
Chr01.1347.1	2677	195	0.6333	-0.192418	0.0015322
Chr01.1351.1	539	84	0.7917	-0.0484866	0.0308866
Chr01.1360.1	446	72	1.126	-0.210133	0.00701201
Chr01.1366.1	523	111	0.5907	0.0109012	0.0619784
Chr01.1373.1	793	174	0.6076	-0.271249	0.00472085
Chr01.1376.1	643	111	1.1218	-0.373185	0.00149428
Chr01.1390.1	710	75	0.5924	-0.139586	0.0105124
Chr01.1391.1	1463	93	0.9095	-0.0645909	0.0106818
Chr01.1394.1	2514	168	0.9548	-0.121306	0.00309505
Chr01.1396.1	2081	291	0.6055	-0.114205	0.0101219
Chr01.1396.2	586	126	0.3857	-0.146622	0.0147097
Chr01.1402.1	713	102	0.8752	-0.00573937	0.0420885
Chr01.1425.1	3110	123	0.524	-0.12816	0.00121038
Chr01.1428.1	326	54	0.6204	-0.27434	0.00392425
Chr01.1430.1	2707	213	0.691	-0.20922	0.00139457
Chr01.1434.1	339	204	0.8374	-0.177615	0.0215641
Chr01.1443.1	524	141	0.5349	-0.0202332	0.0545597
Chr01.1449.1	516	180	0.6435	-0.0950701	0.0340346
Chr01.1451.1	674	147	0.8879	0.0551776	0.0945716
Chr01.1458.1	481	156	0.7626	0.148106	0.24595
Chr01.1459.1	283	63	0.6373	-0.40492	0.00124525
Chr01.1463.1	1758	144	0.7472	-0.159482	0.00419707
Chr01.1464.1	1467	132	0.3808	-0.452317	0.000329194
Chr01.1466.1	2773	153	0.7265	-0.289988	0.00043543
Chr01.1471.1	332	150	0.9405	-0.0211626	0.068592
Chr01.1474.1	598	102	0.4805	0.0219055	0.0606294
Chr01.1481.1	1285	75	0.5535	-0.273755	0.00160617
Chr01.1484.1	301	45	0.731	-0.201663	0.00764578
Chr01.1492.1	1538	90	0.6219	-0.411829	0.000357897
Chr01.1499.1	392	102	0.7536	-0.0375254	0.0435841
Chr01.1504.1	1817	267	0.5604	-0.00513416	0.0324884
Chr01.1510.2	447	171	1.0586	-0.00673042	0.0773711
Chr01.1513.1	773	237	0.6469	-0.176602	0.0165276
Chr01.1514.1	694	108	0.6377	0.0663967	0.0843171
Chr01.1517.1	561	75	1.0018	-0.0497402	0.0284789
Chr01.1521.1	576	135	0.8186	-0.0706273	0.0316817
Chr01.1521.2	747	138	1.1675	-0.0284059	0.0398713
Chr01.1526.1	499	93	0.7608	-0.0748728	0.026428
Chr01.1537.1	2907	213	0.5995	-0.0165069	0.00704455
Chr01.1543.1	306	51	0.3194	-0.84918	1.64966e-05
Chr01.1545.1	970	135	0.4343	-0.253059	0.00377101
Chr01.1548.1	2273	189	0.9682	0.213806	0.0987428
Chr01.1600.1	809	102	0.435	-0.116058	0.0136665
Chr01.1603.1	755	180	0.8603	0.105734	0.156567
Chr01.1608.1	621	108	0.7141	-0.247849	0.00494972
Chr01.1610.1	575	141	0.8256	0.046024	0.0932849
Chr01.1619.1	1381	93	0.5449	-0.111451	0.00747216
Chr01.1638.1	749	174	0.7511	-0.132751	0.018273
Chr01.1648.1	631	99	0.676	-0.248712	0.00462741
Chr01.166.1	302	0	0	0	0.0395556
Chr01.1663.1	1588	237	0.4775	-0.200796	0.00559918
Chr01.1677.1	578	114	0.8075	0.166848	0.218936
Chr01.1680.1	1477	339	0.6292	-0.00184877	0.0683486
Chr01.1684.1	920	270	0.6128	-0.183172	0.0158992
Chr01.1713.1	658	135	0.5653	-0.243402	0.00574224
Chr01.1721.1	1486	120	0.6001	-0.214221	0.00291933
Chr01.1728.1	556	132	0.8791	-0.285896	0.00420609
Chr01.1744.1	541	87	1.1784	-0.0488025	0.0312423
Chr01.1766.1	978	180	0.8901	-0.0707132	0.0265438
Chr01.1771.1	1163	129	0.622	-0.0117148	0.0289644
Chr01.1809.1	426	126	0.5841	-0.165942	0.0145011
Chr01.1830.1	3226	288	0.658	-0.239696	0.000904577
Chr01.1831.1	1102	174	0.9492	-0.0131991	0.0385159
Chr01.1840.1	3059	237	0.3631	-0.185815	0.00136711
Chr01.1841.1	483	81	0.6033	-0.0432658	0.0337769
Chr01.1843.1	921	165	0.9528	0.0906714	0.110621
Chr01.1846.1	552	144	0.6969	-0.106011	0.0245262
Chr01.1851.1	2342	186	0.9791	-0.0188126	0.0107916
Chr01.1861.1	591	93	1.0356	-0.144814	0.0124908
Chr01.1869.1	452	372	0.4799	-0.033545	0.160955
Chr01.1873.1	382	96	0.8935	-0.207619	0.00873431
Chr01.1875.1	782	126	0.6003	-0.131183	0.0138668
Chr01.1891.1	524	75	0.6043	-0.0996937	0.01857
Chr01.1894.1	630	54	0.9398	-0.0120133	0.0336668
Chr01.1897.1	458	45	0.6121	-0.271555	0.00333948
Chr01.190.1	499	51	0.8192	-0.541734	0.000252267
Chr01.1901.1	579	144	0.6486	-0.142525	0.0169577
Chr01.1920.1	497	78	0.6733	0.0225267	0.0596726
Chr01.1922.1	1316	90	0.938	-0.0373153	0.0158425
Chr01.1925.1	2936	186	0.6214	0.0202968	0.00837107
Chr01.1931.1	567	111	0.3892	-0.277717	0.00400831
Chr01.1938.1	266	33	0.6623	-0.304864	0.00279287
Chr01.1956.1	266	93	0.6619	-0.122338	0.0216125
Chr01.1957.1	421	87	0.422	-0.345423	0.00215817
Chr01.198.1	2714	126	1.0245	-0.0632358	0.00346891
Chr01.212.1	868	96	0.9398	-0.0846771	0.0167255
Chr01.225.1	1170	132	0.8232	0.100534	0.080691
Chr01.241.1	561	234	0.5105	0.00505949	0.10467
Chr01.251.1	683	99	0.4669	-0.155016	0.0106309
Chr01.257.1	438	129	0.5618	-0.0322399	0.0501734
Chr01.257.3	1218	135	0.6158	0.0501582	0.0498243
Chr01.26.1	486	78	0.8439	-0.109986	0.0178334
Chr01.266.1	617	159	0.8923	0.0674317	0.117444
Chr01.278.1	410	60	0.6399	-0.0617935	0.0274717
Chr01.279.1	1942	198	0.5652	-0.490981	0.000197065
Chr01.280.1	563	126	0.7377	-0.2349	0.00655447
Chr01.282.1	305	60	0.8404	-0.0552788	0.0325099
Chr01.309.1	517	69	0.5957	-0.265132	0.00379695
Chr01.310.1	526	90	0.8133	0.0209379	0.0607733
Chr01.317.1	523	144	0.4623	-0.065754	0.0366457
Chr01.329.1	1914	240	0.8242	0.049428	0.0421999
Chr01.333.1	2402	450	0.414	-0.229078	0.00573021
Chr01.338.1	609	78	0.7698	0.0195743	0.051963
Chr01.350.1	1385	111	0.6274	-0.272356	0.00177969
Chr01.384.1	975	120	1.1812	-0.0475047	0.0240726
Chr01.393.1	537	63	0.6864	-0.260755	0.00375258
Chr01.396.1	611	90	0.9702	-0.293757	0.00293639
Chr01.401.1	715	240	1.067	0.0686649	0.158492
Chr01.405.1	522	165	0.4912	0.0269964	0.0936393
Chr01.426.1	1975	459	0.457	-0.16893	0.016592
Chr01.428.1	673	108	0.5421	0.191825	0.237343
Chr01.433.1	1481	165	0.7994	-0.0288342	0.0215287
Chr01.441.1	582	48	0.8584	-0.285129	0.0026185
Chr01.451.1	336	54	0.7668	-0.125418	0.0158709
Chr01.464.1	1173	165	0.7522	-0.167187	0.00808461
Chr01.465.1	702	234	0.654	0.0475576	0.131222
Chr01.473.1	527	141	0.5136	-0.116097	0.0225446
Chr01.473.2	544	75	0.5744	-0.14001	0.0124559
Chr01.473.3	593	93	0.3917	-0.50701	0.000398928
Chr01.474.1	1220	309	0.9398	0.185278	0.327727
Chr01.477.1	636	135	0.6786	-0.0840104	0.0263098
Chr01.483.1	1627	165	0.9088	0.0163746	0.0281969
Chr01.493.1	269	0	0	0	0.0409039
Chr01.495.1	576	75	1.0861	-0.116188	0.0150845
Chr01.499.1	817	132	0.5291	-0.280864	0.00334855
Chr01.502.1	908	69	0.3536	-0.261073	0.00261133
Chr01.503.1	772	129	0.7641	0.0305859	0.0632701
Chr01.515.1	560	90	0.7784	-0.0979536	0.0196976
Chr01.525.2	356	153	0.6528	-0.147835	0.0213367
Chr01.534.1	911	93	0.8406	-0.0208107	0.0285524
Chr01.567.1	566	201	0.6398	0.140959	0.262165
Chr01.579.1	654	57	0.7623	-0.166643	0.00784062
Chr01.589.1	590	156	0.8111	-0.045458	0.0439025
Chr01.610.1	666	195	1.0638	0.187729	0.325969
Chr01.611.1	479	69	1.2661	-0.42037	0.00090356
Chr01.617.1	439	21	0.8189	-0.450657	0.00054422
Chr01.621.1	2064	105	0.7582	0.00126709	0.0112964
Chr01.629.1	660	189	1.0041	-0.0284603	0.056587
Chr01.631.1	652	72	0.921	-0.205424	0.00590179
Chr01.652.1	1988	267	0.8357	-0.0386891	0.0199531
Chr01.659.1	253	45	0.8737	-0.316385	0.00270878
Chr01.660.1	670	123	0.8037	-0.288819	0.00345514
Chr01.676.1	315	126	0.7677	0.0243383	0.0921931
Chr01.677.1	549	99	0.6969	-0.331045	0.0023077
Chr01.685.1	1371	192	0.9295	-0.0737429	0.0183115
Chr01.703.1	774	93	1.1214	-0.155851	0.00929516
Chr01.713.1	850	264	1.0433	-0.0549108	0.0541465
Chr01.726.1	670	129	0.8326	-0.101066	0.0210008
Chr01.732.1	858	48	1.2772	-0.469877	0.000336989
Chr01.74.1	1010	111	0.4589	-0.640521	7.92554e-05
Chr01.75.1	2193	162	0.7317	-0.21485	0.00172668
Chr01.757.1	279	96	0.5808	-0.0901232	0.0292224
Chr01.767.1	419	210	0.4131	-0.143884	0.0280243
Chr01.777.1	935	219	0.4855	-0.146347	0.0168416
Chr01.829.1	1470	138	0.8172	-0.135109	0.00693364
Chr01.836.1	715	150	0.5521	-0.135485	0.0162321
Chr01.838.1	1821	246	0.4165	-0.14003	0.00817762
Chr01.843.1	1485	150	0.5028	-0.0158679	0.0223341
Chr01.844.1	818	270	0.5514	-0.185966	0.0172209
Chr01.856.1	920	240	0.7246	-0.230803	0.00864635
Chr01.860.1	760	144	0.8594	0.0186424	0.0621131
Chr01.863.1	2564	141	0.7023	-0.211792	0.00107197
Chr01.864.1	933	108	0.8503	-0.1133	0.0127332
Chr01.877.1	1083	312	0.3358	-0.124141	0.0290839
Chr01.878.1	2389	129	0.6097	-0.014931	0.00784141
Chr01.886.1	1721	99	0.6964	-0.0461743	0.010013
Chr01.888.1	2189	162	0.5418	-0.0448059	0.00870714
Chr01.889.1	3194	141	0.5307	-0.0278556	0.00317041
Chr01.891.1	3314	165	1.0028	-0.275494	0.000301155
Chr01.910.1	1379	222	0.5625	-0.123939	0.0132975
Chr01.921.1	1655	147	0.7862	0.0402514	0.0310767
Chr01.934.1	1123	162	0.8065	-0.131185	0.0117776
Chr01.937.1	586	102	0.8823	-0.102325	0.0196211
Chr01.954.1	852	21	0.8168	-0.486896	0.000248911
Chr01.959.1	1579	210	0.3619	-0.195012	0.00516126
Chr01.986.1	1122	231	0.9464	-0.232723	0.00654554
Chr01.998.1	501	243	0.8592	0.114428	0.270744
Chr02.1000.1	761	96	0.8059	-0.00395604	0.0394899
Chr02.1007.1	902	264	0.7433	-0.0606531	0.0487672
Chr02.1011.1	473	129	0.6625	0.100543	0.152929
Chr02.1015.1	755	111	0.6074	-0.21236	0.00611501
Chr02.1016.1	574	147	0.8083	-0.068964	0.0343292
Chr02.1026.1	675	120	0.7556	-0.110067	0.018307
Chr02.103.1	543	90	0.9292	-0.425716	0.000898639
Chr02.1037.1	526	111	0.6287	-0.0866597	0.0253287
Chr02.1037.2	441	111	0.6287	-0.0866597	0.0276469
Chr02.1059.1	304	108	0.8805	-0.265265	0.00586009
Chr02.106.1	775	75	0.5401	-0.0241095	0.0289543
Chr02.1080.1	2149	195	0.5316	0.0084716	0.0178843
Chr02.1092.1	1367	153	0.6068	-0.309518	0.0015984
Chr02.1094.1	969	126	0.7758	-0.259727	0.00337721
Chr02.1098.1	715	90	1.1289	0.131878	0.132417
Chr02.111.1	1883	207	0.8795	-0.097856	0.00926445
Chr02.1110.1	782	135	0.9626	0.0026042	0.0502376
Chr02.1122.1	690	285	0.9931	0.0447966	0.164269
Chr02.1141.1	3084	222	1.0452	-0.0565654	0.00420164
Chr02.1147.1	575	141	0.8971	-0.307542	0.00352389
Chr02.115.1	395	24	1.222	-0.337274	0.00170724
Chr02.1150.1	857	99	1.0114	-0.0457113	0.0247358
Chr02.1157.1	236	63	0.5807	-0.417514	0.00116067
Chr02.116.1	561	123	0.4927	-0.0535163	0.0353509
Chr02.1163.1	1010	129	0.8967	-0.0365959	0.0269335
Chr02.1173.1	731	192	0.6997	-0.0245169	0.055433
Chr02.1231.1	1766	135	0.8314	-0.274001	0.00133433
Chr02.1240.1	3088	162	0.6652	-0.321952	0.000241559
Chr02.1241.1	403	210	0.591	-0.173107	0.0217192
Chr02.1250.1	298	42	1.0808	-0.394703	0.00120666
Chr02.127.1	1410	72	0.9696	-0.0488919	0.0116995
Chr02.1283.1	948	264	0.6524	-0.125303	0.025684
Chr02.1296.1	593	150	0.8437	-0.364105	0.00211992
Chr02.1303.1	524	135	0.5786	-0.18149	0.0118666
Chr02.1330.1	1435	114	0.5847	-0.227172	0.00263688
Chr02.1335.1	390	159	0.8904	-0.0351266	0.0598424
Chr02.1339.1	351	72	1.146	-0.303386	0.00319963
Chr02.135.1	685	291	0.8753	0.110374	0.276071
Chr02.1360.1	208	63	0.6845	-0.529054	0.000413222
Chr02.1361.1	477	129	0.9168	-0.175657	0.0127591
Chr02.1369.1	258	0	0	0	0.0413631
Chr02.137.1	570	147	1.0601	0.174579	0.266901
Chr02.1385.1	2461	144	0.7844	-0.101116	0.00348195
Chr02.1403.1	634	78	0.7729	-0.46557	0.000523059
Chr02.1409.1	864	93	0.5687	-0.450376	0.000513924
Chr02.145.1	1141	90	0.7558	-0.0218671	0.0219469
Chr02.1465.1	628	144	0.8205	-0.0626841	0.0338838
Chr02.1499.1	456	264	0.7681	-0.110497	0.0486224
Chr02.1509.1	1120	156	1.0031	-0.162499	0.00851628
Chr02.152.1	304	87	0.887	-0.332391	0.00276638
Chr02.1521.1	1515	198	0.7314	-0.15143	0.00782496
Chr02.1529.1	753	210	0.7441	-0.121075	0.0245616
Chr02.156.1	2872	270	0.4365	-0.15366	0.00270417
Chr02.159.1	1031	126	0.5575	-0.0347938	0.0263653
Chr02.1608.2	408	93	0.9268	-0.332147	0.00256662
Chr02.161.1	1359	315	0.5168	-0.254161	0.00654116
Chr02.1673.1	1000	171	0.8139	-0.0562271	0.0283009
Chr02.1684.1	2091	267	0.7083	-0.178357	0.00479715
Chr02.1685.1	337	111	0.6915	-0.306445	0.00389064
Chr02.1704.1	695	201	0.6349	-0.103096	0.0293722
Chr02.1705.1	1269	93	0.6802	0.0813304	0.0505715
Chr02.1708.1	1439	198	0.5661	-0.125859	0.0107859
Chr02.1711.1	1396	126	0.8321	-0.3765	0.000708016
Chr02.1770.1	1674	264	0.6215	0.0796381	0.0794014
Chr02.1780.1	2142	249	0.8041	-0.0300498	0.0167502
Chr02.18.1	751	234	0.5748	-0.067184	0.0458234
Chr02.182.1	1407	174	1.0517	0.100963	0.0793156
Chr02.184.1	459	81	1.074	0.0821352	0.106034
Chr02.1850.1	1587	315	0.766	0.0469752	0.0836972
Chr02.186.1	1416	117	0.8469	-0.310119	0.00124244
Chr02.204.1	792	135	0.5932	-0.0459809	0.0318652
Chr02.21.1	1004	141	0.8503	-0.033661	0.0296615
Chr02.218.1	1793	132	0.596	-0.096108	0.00691343
Chr02.219.1	636	168	0.5475	-0.0439816	0.0451777
Chr02.233.1	865	153	0.8677	-0.195806	0.00799126
Chr02.243.1	736	141	0.5483	-0.197216	0.00846
Chr02.250.1	457	225	0.4605	-0.0518151	0.0673971
Chr02.269.1	1544	183	0.3566	-0.228207	0.00337774
Chr02.321.1	2482	144	0.7147	-0.285294	0.000589984
Chr02.33.1	541	84	0.8082	0.0556542	0.0790481
Chr02.34.1	766	186	0.8267	-0.237336	0.0071481
Chr02.348.1	735	186	0.677	-0.0152338	0.0582033
Chr02.360.1	2564	222	0.6207	-0.0710804	0.00632516
Chr02.38.1	1034	123	0.5092	-0.124427	0.0111733
Chr02.395.1	1120	81	0.966	-0.172694	0.00516338
Chr02.40.1	655	75	0.8186	-0.453151	0.000566593
Chr02.40.3	748	150	0.5707	0.0253933	0.0687784
Chr02.40.4	878	81	0.5152	-0.0496072	0.0212014
Chr02.401.1	523	99	0.5142	-0.350437	0.00197173
Chr02.404.1	1984	159	0.6988	-0.127465	0.00485971
Chr02.407.1	2673	159	0.7027	-0.162141	0.00168948
Chr02.425.1	853	264	1.0071	0.210423	0.417231
Chr02.439.1	734	243	1.0923	0.178921	0.349281
Chr02.45.1	642	222	0.5171	-0.210099	0.012764
Chr02.478.1	700	93	0.7499	-0.341153	0.00173019
Chr02.50.1	769	126	0.5833	-0.133289	0.0137803
Chr02.538.1	875	111	0.5218	0.0120884	0.0440106
Chr02.544.1	405	102	0.4532	-0.27282	0.00474503
Chr02.556.1	738	135	0.4976	0.207608	0.281029
Chr02.567.1	630	177	1.1123	0.0712977	0.130583
Chr02.60.1	371	69	0.8154	-0.207984	0.00761464
Chr02.604.1	526	138	0.4014	-0.201314	0.00997891
Chr02.61.1	707	108	0.8446	-0.122558	0.0147767
Chr02.62.1	821	132	0.8299	-0.229452	0.00543492
Chr02.623.1	416	27	0.9614	-0.738981	3.69042e-05
Chr02.638.1	731	282	0.8491	-0.00789751	0.100738
Chr02.644.1	402	60	0.6666	-0.203429	0.00732968
Chr02.646.1	534	78	0.6625	-0.293977	0.00297709
Chr02.647.1	406	108	0.8761	-0.196913	0.0100503
Chr02.68.1	1528	441	1.0123	0.188388	0.425745
Chr02.68.2	1325	441	1.0123	0.188388	0.478914
Chr02.688.1	898	135	0.7882	0.0603048	0.07499
Chr02.708.1	1301	183	0.6099	-0.036008	0.0266677
Chr02.719.1	964	189	0.8356	0.00186844	0.0548563
Chr02.74.1	520	84	1.1964	-0.136261	0.0138981
Chr02.764.1	679	117	0.9366	0.0330278	0.0667316
Chr02.770.1	926	105	0.5395	-0.261936	0.00308809
Chr02.8.1	1106	153	0.8805	-0.00988724	0.0354339
Chr02.86.1	597	93	0.7575	-0.342013	0.00191339
Chr02.88.1	613	93	0.9333	-0.0775788	0.0229171
Chr02.887.1	1379	327	0.8156	-0.13026	0.0219347
Chr02.888.1	977	165	0.784	-0.0287857	0.0361666
Chr02.89.1	530	129	0.4677	-0.12972	0.0185671
Chr02.925.1	2625	177	0.3982	-0.367982	0.000275638
Chr02.926.1	2084	228	0.6741	0.00165746	0.0213976
Chr02.929.1	932	93	0.8866	-0.557228	0.000172841
Chr02.932.1	461	168	0.4872	-0.206897	0.0119037
Chr02.933.1	1176	174	0.4153	-0.105405	0.0151321
Chr02.934.1	671	168	0.7704	-0.185408	0.0117068
Chr02.938.1	716	162	1.0903	0.167443	0.240199
Chr02.942.1	673	99	1.1252	-0.200687	0.00698527
Chr02.952.1	672	321	0.876	0.0458749	0.19741
Chr02.954.1	2270	177	0.8321	-0.0206655	0.0108934
Chr02.960.1	596	48	0.6961	-0.0099082	0.0344265
Chr02.968.1	849	201	0.5979	-0.0649714	0.0356573
Chr02.984.1	664	99	1.0397	-0.183859	0.00826732
Chr02.988.1	499	132	0.7713	-0.342112	0.00261781
Chr02.989.1	1995	174	0.889	-0.0128637	0.015377
Chr02.993.1	751	66	0.6426	-0.457113	0.000469315
Chr03.1000.1	282	111	0.9628	-0.0368871	0.0513268
Chr03.1003.1	1746	159	0.9475	-0.0848147	0.00934997
Chr03.1004.1	403	36	0.5128	-0.444078	0.000652509
Chr03.1007.1	1173	180	0.6493	-0.113544	0.0145262
Chr03.1023.2	486	210	1.1035	0.133931	0.275384
Chr03.1040.1	1545	303	0.7787	0.0959333	0.124883
Chr03.1056.1	1468	123	0.3793	-0.160795	0.00502025
Chr03.1080.1	2613	141	0.781	-0.238534	0.000789097
Chr03.1084.1	3057	321	0.4543	-0.144386	0.00320072
Chr03.11.1	640	207	0.7504	-0.189114	0.0143863
Chr03.1113.1	1322	96	0.5813	-0.170429	0.00462083
Chr03.1122.1	1055	258	0.9207	-0.116303	0.0242369
Chr03.1136.1	454	87	0.5962	-0.259974	0.00469598
Chr03.1149.1	253	9	0.6285	-1.91741	5.25306e-10
Chr03.1157.1	408	132	0.7045	-0.173326	0.0142375
Chr03.1178.1	418	48	0.6345	-0.195186	0.00730462
Chr03.1216.1	655	201	0.4199	-0.200725	0.0122892
Chr03.122.1	474	126	0.6119	-0.190404	0.0109558
Chr03.123.1	2350	219	0.6238	-0.238151	0.00159487
Chr03.1312.1	394	147	0.7204	-0.140609	0.0212589
Chr03.1316.1	774	60	1.3239	-0.265688	0.00274691
Chr03.1317.1	2788	156	0.6642	-0.0844196	0.00308307
Chr03.1331.1	697	87	0.7657	-0.0994902	0.0165727
Chr03.1331.2	675	87	0.7657	-0.0994902	0.0169565
Chr03.1381.1	488	93	0.6389	-0.0743046	0.0268648
Chr03.1398.1	2127	153	0.7326	-0.332316	0.000576136
Chr03.140.1	721	84	0.7287	-0.293301	0.00254102
Chr03.1410.1	2275	180	0.7124	-0.42015	0.000246908
Chr03.1411.1	2260	132	0.6043	-0.148502	0.00257057
Chr03.1430.1	570	222	0.929	-0.0854532	0.0438108
Chr03.1451.1	1542	99	0.8247	-0.476364	0.000202366
Chr03.1460.1	723	81	0.9274	-0.276998	0.00291417
Chr03.1468.1	489	180	0.6188	-0.248105	0.00835809
Chr03.1470.1	569	123	0.5397	-0.194205	0.00941452
Chr03.1477.1	529	132	0.8506	-0.0758903	0.0311753
Chr03.1486.1	587	213	0.6266	0.0434503	0.127692
Chr03.149.1	605	60	0.766	-0.0935317	0.0167008
Chr03.1493.1	1636	150	0.7817	-0.13574	0.00617451
Chr03.1509.1	868	105	0.3901	-0.1464	0.00980936
Chr03.1513.1	1833	153	1.0014	-0.00526291	0.0174793
Chr03.1542.1	571	180	0.926	-0.228107	0.00926935
Chr03.1574.1	838	276	0.7694	0.0463721	0.139723
Chr03.1575.1	831	207	0.5559	-0.188852	0.0118094
Chr03.160.1	2269	162	0.6604	-0.1692	0.00245984
Chr03.1613.1	697	129	0.5995	-0.312979	0.00275612
Chr03.1671.1	1287	150	0.7167	-0.258115	0.00279111
Chr03.1677.1	631	240	0.8676	-0.0254991	0.0773701
Chr03.1683.1	566	96	0.7093	-0.378141	0.00142465
Chr03.1694.1	442	228	0.3806	-0.118763	0.0379202
Chr03.1699.1	2470	168	0.388	-0.255811	0.00090059
Chr03.170.1	419	132	0.6634	-0.110211	0.025393
Chr03.1709.1	1169	132	0.7571	-0.106956	0.012008
Chr03.1711.1	474	144	0.5722	-0.111093	0.0253499
Chr03.1722.1	2085	564	1.0504	-0.258501	0.0111813
Chr03.1725.1	273	42	0.9484	-0.437005	0.000827948
Chr03.1732.1	588	216	0.5455	-0.228603	0.0109869
Chr03.1737.1	2245	192	0.9455	-0.0448689	0.00964697
Chr03.1738.1	711	78	0.9336	-0.250632	0.00373059
Chr03.1740.1	495	57	0.9243	-0.304034	0.00251797
Chr03.1755.1	615	216	0.6053	0.0834074	0.174508
Chr03.1756.1	639	432	0.6639	-0.0559009	0.14974
Chr03.1770.1	413	60	0.8953	-0.127018	0.0149018
Chr03.1804.1	455	84	0.5197	-0.426185	0.000949795
Chr03.1814.1	821	126	0.5674	-0.188856	0.0077258
Chr03.1820.1	440	159	0.9625	-0.124513	0.0251051
Chr03.1828.1	539	99	0.8912	-0.161432	0.0116433
Chr03.1836.1	663	264	0.8081	0.0398298	0.146825
Chr03.1858.1	2974	213	0.8062	0.0420673	0.0114237
Chr03.1859.1	609	213	0.8438	0.0447832	0.126561
Chr03.1868.1	1274	141	0.8605	-0.401338	0.000689636
Chr03.1869.1	1393	180	1.1703	-0.671693	5.71358e-05
Chr03.1870.1	421	186	0.7177	-0.0849096	0.0424643
Chr03.1872.1	398	18	0.7944	-1.2263	3.43903e-07
Chr03.1879.1	732	99	0.7052	-0.405071	0.000940124
Chr03.1879.2	726	99	0.7052	-0.405071	0.000946107
Chr03.1881.1	1208	87	0.7548	-0.291794	0.00156646
Chr03.1881.2	752	213	1.1214	0.074236	0.141635
Chr03.1891.1	1876	126	0.633	-0.393511	0.000362239
Chr03.1893.1	722	150	0.4486	-0.267659	0.00462321
Chr03.1914.1	588	300	0.6749	-0.000228504	0.133848
Chr03.1915.1	561	294	0.6611	-0.0272618	0.106307
Chr03.1915.2	588	264	0.7338	-0.0193926	0.0957762
Chr03.1925.1	608	144	0.8163	-0.0119964	0.0548899
Chr03.193.1	547	75	0.8742	-0.464863	0.000568149
Chr03.1934.1	2064	159	0.6894	-0.222506	0.00180998
Chr03.1942.1	1893	159	0.7698	-0.00742365	0.0166085
Chr03.1943.1	2464	246	0.9218	0.0661112	0.0289571
Chr03.1949.1	727	228	0.6949	0.027597	0.105326
Chr03.1956.1	622	57	0.8914	-0.0784718	0.0185982
Chr03.1958.1	573	108	0.6747	-0.272932	0.00410328
Chr03.1959.1	399	90	1.1829	-0.408151	0.00123748
Chr03.1968.1	1315	108	1.0608	-0.262738	0.00206768
Chr03.1977.1	621	186	0.4181	-0.00419618	0.0718619
Chr03.1996.1	277	33	1.207	-0.384296	0.00129778
Chr03.2003.1	512	63	0.7886	-0.300515	0.00264102
Chr03.2020.1	1282	162	0.5072	-0.000830657	0.0337052
Chr03.2024.1	388	162	0.4834	-0.0699979	0.0443994
Chr03.2057.1	669	279	0.7845	0.0910396	0.232076
Chr03.2062.1	1335	141	0.6944	-0.279017	0.00207151
Chr03.207.1	1727	126	0.5987	-0.109129	0.00634233
Chr03.2087.1	2169	192	0.9609	-0.196888	0.00247215
Chr03.2121.1	1393	222	0.6056	-0.12775	0.0126439
Chr03.2121.2	2028	291	0.6943	0.0742409	0.0612185
Chr03.2121.3	1130	291	0.6943	0.0742409	0.144332
Chr03.2123.1	2179	234	0.6784	0.0480697	0.0308166
Chr03.2124.1	766	531	0.6035	0.0682863	0.462402
Chr03.2125.1	880	189	0.5019	-0.058429	0.0344516
Chr03.2126.1	449	96	0.9311	0.0381631	0.0787483
Chr03.2130.1	2750	252	0.6005	-0.345203	0.000450625
Chr03.2138.1	663	48	0.8523	-0.462845	0.00044257
Chr03.2147.1	1069	288	0.7464	-0.041505	0.0554719
Chr03.2148.1	669	183	0.8668	0.175105	0.285899
Chr03.2149.1	785	102	0.6997	-0.240232	0.00433387
Chr03.2171.1	408	84	0.8052	-0.185022	0.00986335
Chr03.2201.1	654	168	1.1002	0.188844	0.299555
Chr03.2204.1	550	36	0.5297	-0.21073	0.00514269
Chr03.2206.1	1033	69	0.5121	-0.59543	9.46923e-05
Chr03.2219.1	690	126	0.5757	-0.0477558	0.0331936
Chr03.224.1	572	171	0.8026	0.00618574	0.0766879
Chr03.241.1	938	183	0.6318	-0.0202413	0.0446697
Chr03.250.1	829	96	0.9459	-0.488436	0.000377416
Chr03.285.1	2248	243	0.5306	-0.00786935	0.0178773
Chr03.286.1	616	147	0.93	-0.0578952	0.0364199
Chr03.296.1	1446	99	1.0117	-0.277369	0.00149185
Chr03.297.1	1196	180	0.5289	-0.1205	0.0132813
Chr03.372.1	664	153	0.6948	-0.00692281	0.056877
Chr03.390.1	612	276	0.5454	-0.0137264	0.104169
Chr03.424.1	371	39	0.7124	-0.0534244	0.0276692
Chr03.426.1	923	237	0.7982	-0.0983055	0.0293659
Chr03.475.1	481	81	0.5343	-0.09097	0.0217448
Chr03.511.1	405	117	0.9489	-0.238543	0.0071253
Chr03.531.1	449	66	0.5734	-0.105717	0.0180863
Chr03.535.1	924	66	0.5685	-0.210188	0.00409864
Chr03.540.1	404	84	0.6527	-0.119714	0.0182987
Chr03.562.1	412	66	0.5433	-0.177851	0.00953776
Chr03.566.1	850	144	0.7989	0.018068	0.0564921
Chr03.57.1	306	111	0.6986	-0.107679	0.0261454
Chr03.572.1	2348	228	0.9148	-0.124724	0.00493413
Chr03.581.1	2159	168	0.7238	-0.0705342	0.00727833
Chr03.594.1	597	48	0.9926	-0.175502	0.00729628
Chr03.595.1	735	180	0.5838	-0.0850284	0.0298317
Chr03.601.1	624	138	0.6447	-0.119534	0.0194378
Chr03.627.1	869	153	0.7585	-0.0719927	0.0254448
Chr03.631.1	2019	195	0.3842	-0.134136	0.00533577
Chr03.636.1	412	0	0	0	0.0353624
Chr03.643.1	640	147	0.8601	0.0108554	0.0662577
Chr03.649.1	2066	120	0.7154	-0.212342	0.00161116
Chr03.657.1	1077	63	0.6013	-0.124839	0.00771022
Chr03.665.1	825	225	0.6675	-0.0233181	0.0603809
Chr03.667.1	1389	201	0.4111	-0.168735	0.00770223
Chr03.682.1	330	93	0.6485	-0.128648	0.0190671
Chr03.688.1	1886	129	0.52	-0.235154	0.00164606
Chr03.696.1	560	108	0.825	-0.167981	0.0112363
Chr03.696.2	472	138	0.998	-0.0988456	0.0275936
Chr03.701.1	979	165	0.6717	-0.0352633	0.0339985
Chr03.703.1	1736	75	1.0101	0.0608849	0.0236932
Chr03.705.1	749	69	0.7977	0.0111085	0.0398693
Chr03.706.1	693	276	0.8611	-0.0784357	0.0544858
Chr03.707.1	733	183	1.1303	0.0454422	0.0980792
Chr03.714.1	522	42	0.3142	-0.702027	5.08344e-05
Chr03.737.1	1123	84	0.7868	-0.123729	0.00831438
Chr03.738.1	469	177	0.4757	-0.157554	0.0196807
Chr03.741.1	1210	183	0.6334	0.0460854	0.0619013
Chr03.747.1	1050	99	1.1757	0.0431055	0.0460137
Chr03.752.1	1530	231	0.6194	0.0717176	0.0722599
Chr03.753.1	471	147	0.7411	-0.136152	0.0204631
Chr03.757.1	908	153	0.4945	-0.11245	0.0167429
Chr03.764.1	1217	174	1.0638	-0.113233	0.0134857
Chr03.770.1	1192	159	1.0862	-0.246817	0.00360855
Chr03.78.1	2733	177	0.7547	-0.156701	0.00184096
Chr03.782.1	771	288	0.8974	0.00931839	0.115612
Chr03.784.1	448	87	0.497	-0.433202	0.000909607
Chr03.790.1	5153	180	0.8133	-0.123252	0.000199101
Chr03.794.1	2206	198	0.8828	-0.36099	0.000514718
Chr03.797.1	693	93	0.5104	-0.0312974	0.0323928
Chr03.797.2	589	93	0.5104	-0.0312974	0.0360259
Chr03.819.1	1990	198	0.9791	0.135383	0.0684599
Chr03.827.1	2506	327	0.8454	-0.00422971	0.0221246
Chr03.831.1	2061	219	0.6161	-0.0399243	0.0141499
Chr03.839.1	702	72	0.4643	-0.257834	0.00340217
Chr03.841.1	689	90	1.2067	0.176873	0.194167
Chr03.852.1	1810	225	0.638	-0.184604	0.00484546
Chr03.854.1	377	147	0.8957	-0.00713706	0.0731841
Chr03.857.1	799	75	1.1032	-0.0220066	0.0288321
Chr03.859.1	841	105	0.695	-0.207762	0.00565002
Chr03.860.1	2275	180	0.744	-0.143816	0.00342972
Chr03.864.1	1565	120	0.7268	-0.354922	0.000703886
Chr03.870.1	1762	210	0.6776	-0.372471	0.00078718
Chr03.872.1	584	87	1.1285	0.062658	0.0818657
Chr03.903.1	587	96	0.9061	0.0623395	0.0850922
Chr03.91.2	500	243	1.0799	0.157786	0.35984
Chr03.919.1	451	132	0.646	-0.234885	0.00761489
Chr03.920.1	2307	201	0.6564	-0.108116	0.00521125
Chr03.948.1	1998	129	0.8224	0.0252846	0.0172439
Chr03.957.1	388	114	0.6124	-0.0334829	0.0482944
Chr03.983.1	526	159	0.9037	-0.0457646	0.0474415
Chr03.993.1	1288	153	0.7737	-0.115592	0.0109379
Chr04.1002.1	705	189	0.7101	0.0764834	0.134538
Chr04.1018.1	1171	333	0.6095	-0.00290712	0.0885767
Chr04.1019.1	454	141	0.6355	-0.0574886	0.041756
Chr04.1022.1	1034	339	0.7152	0.0560782	0.169226
Chr04.1027.1	596	129	0.8174	-0.170092	0.0118708
Chr04.1032.1	471	75	0.7101	-0.178747	0.00933307
Chr04.1042.1	1156	234	1.0337	-0.0682512	0.0300603
Chr04.1043.1	877	120	0.9492	-0.471386	0.000480619
Chr04.106.1	660	111	0.719	0.060076	0.0837115
Chr04.1065.1	624	153	0.6882	-0.0105078	0.0573155
Chr04.1074.1	640	105	0.7943	-0.195801	0.00781782
Chr04.1076.1	847	93	0.7777	0.213545	0.227012
Chr04.1097.1	578	87	1.2369	-0.23157	0.00540155
Chr04.1098.1	3566	222	0.6355	-0.362701	0.000136731
Chr04.1105.1	960	165	1.046	0.176628	0.213143
Chr04.1122.1	1166	105	0.7821	-0.181613	0.00514313
Chr04.1136.1	616	126	0.8861	0.00905323	0.0600187
Chr04.1140.1	795	156	0.5152	-0.00623194	0.0509597
Chr04.1142.1	652	237	0.7204	-0.0584477	0.0556467
Chr04.1153.1	711	96	0.5604	-0.18398	0.00772801
Chr04.1163.1	486	69	0.43	-0.259917	0.00412106
Chr04.1170.1	831	129	0.5878	-0.190306	0.00766388
Chr04.1198.1	869	45	0.7239	-0.4529	0.000384896
Chr04.1200.1	1937	369	0.5804	-0.113759	0.0179243
Chr04.1206.1	268	66	1.0492	-0.112468	0.0205062
Chr04.1215.1	2218	324	0.7473	-0.171345	0.00609922
Chr04.1218.1	823	108	0.8991	-0.0800423	0.019509
Chr04.123.1	1353	165	0.6148	-0.120816	0.0103706
Chr04.1230.1	1516	228	0.5334	-0.0135271	0.0333515
Chr04.1232.1	717	135	0.481	-0.125591	0.0164051
Chr04.124.1	1814	147	0.4723	-0.190663	0.00298874
Chr04.1245.1	1141	108	0.9804	0.0608717	0.051651
Chr04.1269.1	350	51	0.5372	-0.316946	0.00251082
Chr04.1278.1	1014	81	0.6478	-0.0989586	0.0115845
Chr04.1282.1	688	123	0.6538	-0.0959	0.0209465
Chr04.162.1	747	210	0.7883	-0.32392	0.00365121
Chr04.173.1	923	240	0.7773	-0.0251621	0.058162
Chr04.187.1	1141	75	0.5567	-0.224014	0.00300131
Chr04.197.1	1441	162	0.5623	-0.0903057	0.0124074
Chr04.198.1	2173	198	0.6088	-0.0920494	0.00687423
Chr04.201.1	2647	210	0.4009	-0.281522	0.000733957
Chr04.208.1	815	210	0.5826	-0.192098	0.0118362
Chr04.211.1	486	63	1.2401	-0.175456	0.00889419
Chr04.220.1	597	114	0.9328	-0.256571	0.00482888
Chr04.221.1	634	96	0.4724	-0.291283	0.00302821
Chr04.229.1	479	87	0.7647	-0.0863595	0.0234903
Chr04.238.1	1494	156	0.4717	-0.393197	0.000640085
Chr04.244.1	635	120	0.4642	-0.213968	0.00716976
Chr04.254.1	757	429	0.9309	0.0583031	0.312473
Chr04.286.1	297	51	1.0683	-0.223692	0.00644112
Chr04.290.1	576	252	0.5078	-0.165935	0.0242493
Chr04.293.1	1169	342	1.0511	0.221495	0.46501
Chr04.294.1	1165	168	0.4225	-0.0736315	0.0199642
Chr04.294.2	2074	378	0.5284	-0.1262	0.0145083
Chr04.3.1	2325	174	0.5319	-0.0612184	0.00689364
Chr04.311.1	379	27	1.0757	-0.566985	0.000197788
Chr04.315.1	910	111	0.6577	-0.426222	0.000679402
Chr04.323.1	722	78	1.0525	-0.533554	0.000249442
Chr04.330.1	1147	126	0.7671	0.0255951	0.040868
Chr04.355.1	405	45	0.9246	-0.263974	0.00379724
Chr04.358.1	472	126	0.7992	-0.1898	0.0110451
Chr04.375.1	1279	219	0.7122	-0.0347211	0.0333615
Chr04.382.1	493	294	0.592	-0.116616	0.0517093
Chr04.383.1	666	72	0.9059	-0.137956	0.0110061
Chr04.39.1	364	93	1.2191	-0.108622	0.0222132
Chr04.396.1	563	189	0.5809	-0.173766	0.0163499
Chr04.413.1	1970	180	0.386	-0.128849	0.00544815
Chr04.414.1	2484	252	0.8058	-0.159373	0.00350172
Chr04.420.1	201	30	0.9307	-0.508089	0.000425312
Chr04.429.1	598	207	0.7672	-0.0834856	0.0400967
Chr04.438.1	1527	147	0.3565	-0.258347	0.00212549
Chr04.445.1	535	54	0.3793	-0.205987	0.00601994
Chr04.456.1	2365	189	0.7518	-0.0903679	0.00543866
Chr04.458.1	345	57	1.0618	-0.493679	0.000485076
Chr04.458.2	698	213	1.0844	-0.154392	0.0193742
Chr04.461.1	944	159	1.0417	-0.146763	0.0120732
Chr04.475.1	480	132	0.9563	0.029894	0.0850251
Chr04.493.1	278	42	0.4397	-0.391506	0.0012691
Chr04.498.1	847	93	0.7566	-0.0907615	0.0158858
Chr04.498.2	483	96	0.5897	-0.116238	0.0185602
Chr04.510.1	918	210	0.4412	-0.211972	0.00880668
Chr04.511.1	847	117	0.625	-0.0028811	0.0407503
Chr04.525.1	2089	150	0.827	-0.53038	8.9369e-05
Chr04.534.1	2668	180	0.8751	-0.210675	0.00119919
Chr04.537.1	1662	192	0.5468	-0.113323	0.00930626
Chr04.538.1	797	150	0.854	-0.105163	0.0198096
Chr04.54.1	332	216	0.7517	-0.269175	0.00980032
Chr04.548.1	1283	177	0.7049	-0.0488004	0.0233729
Chr04.556.1	532	105	0.5404	-0.00689629	0.0507487
Chr04.572.1	386	183	0.7902	-0.168308	0.0200389
Chr04.578.1	605	177	0.6075	-0.0147723	0.0635202
Chr04.580.1	722	132	0.4352	-0.313599	0.0027114
Chr04.605.1	724	57	0.6967	-0.0137426	0.0305568
Chr04.605.2	1755	120	1.0042	-0.160375	0.00366913
Chr04.613.1	957	204	0.8148	-0.244197	0.00603732
Chr04.614.1	2290	192	0.7582	-0.150095	0.00339343
Chr04.640.1	747	141	0.6582	-0.127	0.016207
Chr04.701.1	508	72	0.704	-0.339332	0.00192456
Chr04.701.2	519	240	1.0371	0.211518	0.474955
Chr04.701.3	679	249	0.9815	0.188236	0.391058
Chr04.701.4	773	240	1.0371	0.211518	0.408765
Chr04.71.1	524	228	0.7704	-0.101527	0.0408795
Chr04.717.1	986	126	0.7319	0.0384601	0.054028
Chr04.740.1	696	72	0.5286	-0.343429	0.00151705
Chr04.747.1	1025	120	0.8483	-0.287337	0.00237073
Chr04.765.1	1788	141	0.6089	-0.353494	0.000631377
Chr04.780.1	879	195	0.9464	0.0046777	0.0631408
Chr04.788.1	664	141	0.7684	-0.181521	0.0105848
Chr04.809.1	2750	261	0.5086	-0.116811	0.00415822
Chr04.852.1	806	138	0.8054	0.00609939	0.0513904
Chr04.893.1	647	330	0.6274	0.0549421	0.224205
Chr04.902.1	1322	225	0.6422	-0.215386	0.00604869
Chr04.904.1	700	132	0.7559	-0.000487249	0.0522147
Chr04.924.1	597	117	0.6062	0.20942	0.295206
Chr04.937.1	389	78	0.8661	-0.187688	0.00950168
Chr04.938.1	313	78	1.0664	-0.258622	0.0052609
Chr04.939.1	752	240	0.4484	-0.0502903	0.0550045
Chr04.940.1	1733	168	0.7787	-0.139765	0.00591342
Chr04.941.1	738	78	0.9783	-0.206285	0.00552366
Chr04.948.1	488	66	0.8549	-0.194368	0.00753788
Chr04.967.1	990	114	0.707	0.00086674	0.0359016
Chr04.974.1	1160	171	0.5963	-0.0740904	0.0203092
Chr04.979.1	550	207	0.7163	-0.0197301	0.0746726
Chr04.979.2	541	225	0.6799	0.000153683	0.0979283
Chr04.982.1	503	150	0.5957	-0.182146	0.0130634
Chr04.998.1	1254	126	0.5656	-0.158091	0.00655861
Chr05.1019.1	548	327	0.863	-0.0270571	0.126296
Chr05.1021.1	353	126	0.6993	-0.345118	0.00287282
Chr05.1043.1	779	168	0.8227	-0.163857	0.0128108
Chr05.1044.1	510	102	0.8342	0.0100321	0.059532
Chr05.1051.1	1259	195	0.6631	-0.0375145	0.0292539
Chr05.1053.1	671	276	0.6304	0.000840548	0.111535
Chr05.1063.1	545	159	1.0193	-0.0950631	0.0296116
Chr05.1069.1	384	72	0.5812	-0.494466	0.000500679
Chr05.1070.1	1181	249	0.5893	-0.391982	0.00149197
Chr05.1075.1	321	132	0.517	-0.175201	0.0153123
Chr05.1077.1	1363	144	0.551	-0.183369	0.00507069
Chr05.1126.1	1282	168	0.6883	-0.175261	0.00678754
Chr05.116.1	602	114	0.6747	-0.126822	0.0163486
Chr05.127.1	1409	117	0.7415	-0.23685	0.00251309
Chr05.128.1	538	39	1.1782	-0.350997	0.00139689
Chr05.135.1	396	75	1.1246	-0.0393891	0.0371053
Chr05.139.1	338	84	0.5327	-0.108801	0.0216941
Chr05.146.2	455	120	0.4529	-0.22078	0.00812097
Chr05.147.1	3327	396	0.6684	0.0128245	0.0159641
Chr05.159.1	1250	99	1.0681	-0.257263	0.0022222
Chr05.160.1	706	123	0.9022	0.170146	0.209664
Chr05.186.1	1948	189	0.3737	-0.183049	0.00349935
Chr05.198.1	1993	126	1.0083	-0.331683	0.00057729
Chr05.202.1	1349	165	0.7712	-0.00850457	0.0297954
Chr05.207.1	746	48	0.8902	0.0495073	0.050889
Chr05.221.1	642	108	0.6683	-0.0703726	0.0257346
Chr05.224.1	757	165	0.781	-0.0925856	0.0251316
Chr05.23.1	1129	96	0.6609	-0.179832	0.0051798
Chr05.230.1	571	180	0.9151	-0.241593	0.00816008
Chr05.231.1	707	96	0.7016	-0.251691	0.00408573
Chr05.239.1	1617	153	0.7129	-0.06174	0.0128761
Chr05.242.1	3664	273	0.6393	0.0251429	0.00651412
Chr05.247.1	1931	360	0.8049	-0.193039	0.00815179
Chr05.257.1	546	177	0.7641	0.0956936	0.171511
Chr05.260.1	491	165	1.0665	0.199511	0.356281
Chr05.266.1	674	81	0.6569	0.105703	0.105693
Chr05.27.1	869	60	0.8904	-0.177325	0.00574622
Chr05.27.2	847	141	0.9348	-0.107602	0.017526
Chr05.27.3	851	90	0.8833	-0.589222	0.000136574
Chr05.270.1	1582	150	0.343	-0.172178	0.00462276
Chr05.273.1	576	96	0.8337	0.216369	0.290041
Chr05.274.1	890	123	0.9954	-0.12014	0.0135347
Chr05.281.1	462	66	0.6871	-0.400116	0.00109657
Chr05.289.1	961	132	0.6616	-0.214515	0.00540228
Chr05.293.1	402	48	0.7922	-0.380079	0.00128293
Chr05.295.1	531	216	1.2477	0.0216587	0.113786
Chr05.299.1	974	264	0.5192	-0.186419	0.0141157
Chr05.309.1	1246	87	0.7498	-0.605486	7.57431e-05
Chr05.316.1	1732	117	1.0572	0.0721025	0.0329361
Chr05.317.1	3002	174	1.0796	0.132041	0.0209721
Chr05.320.1	549	81	0.6565	-0.178825	0.00887426
Chr05.334.1	496	111	0.8717	-0.124537	0.0183596
Chr05.366.1	450	0	0	0	0.0340159
Chr05.368.1	750	141	0.8511	-0.175254	0.0102637
Chr05.37.1	1076	168	0.8314	0.102774	0.107453
Chr05.373.1	901	486	0.5495	-0.0323959	0.182819
Chr05.375.1	1856	285	0.8852	-0.0137057	0.0317162
Chr05.377.1	658	63	0.6395	-0.646733	8.36077e-05
Chr05.386.1	1347	156	0.4368	-0.100934	0.0119908
Chr05.399.1	1280	141	0.5921	0.0692617	0.0573694
Chr05.410.1	1058	129	0.7463	-0.168826	0.00740093
Chr05.412.1	910	132	0.6307	-0.186484	0.0074329
Chr05.412.2	904	132	0.5092	-0.0609289	0.0243327
Chr05.413.1	1552	111	0.6639	-0.206227	0.00279873
Chr05.414.1	876	117	0.7198	0.0060163	0.0429265
Chr05.417.1	424	48	0.7523	-0.269939	0.00357328
Chr05.422.1	2729	402	0.422	-0.246126	0.0026647
Chr05.426.2	335	72	0.8768	-0.0283566	0.0429775
Chr05.452.1	1096	180	0.6661	-0.283938	0.00314107
Chr05.459.1	538	183	1.0206	-0.152245	0.0198954
Chr05.464.1	1383	84	0.7644	-0.195858	0.00319094
Chr05.473.1	843	54	0.716	-0.190353	0.00505174
Chr05.488.1	2458	195	0.4575	-0.00456894	0.0114613
Chr05.491.1	494	108	0.7161	0.180778	0.252964
Chr05.502.1	715	120	0.6032	-0.269613	0.00388948
Chr05.509.1	845	72	0.5247	-0.13435	0.00943385
Chr05.510.1	1682	327	0.6549	-0.110528	0.0192587
Chr05.512.1	1789	96	0.7282	-0.477634	0.000151439
Chr05.52.1	1717	84	0.8867	-0.124662	0.00441299
Chr05.541.1	1248	114	0.7184	-0.326539	0.00124837
Chr05.547.1	3119	174	0.6795	-0.277693	0.000380374
Chr05.557.1	348	57	0.7935	-0.124178	0.0161137
Chr05.581.1	1018	192	0.654	0.0621989	0.0900775
Chr05.615.1	2988	456	0.4201	-0.131948	0.00801861
Chr05.632.1	766	162	0.9767	-0.233744	0.00650083
Chr05.641.1	1361	183	0.8273	-0.305102	0.001974
Chr05.643.1	497	123	0.3782	-0.0940059	0.0259597
Chr05.649.1	572	207	0.7072	-0.12636	0.0277371
Chr05.652.1	1850	168	0.8466	-0.165728	0.00408715
Chr05.657.1	221	105	1.0329	-0.341356	0.00305701
Chr05.685.1	582	180	0.8045	0.0932031	0.16514
Chr05.701.1	3027	177	0.6046	-0.244763	0.000583108
Chr05.706.1	721	90	0.9971	0.00658657	0.0439077
Chr05.722.1	1524	222	0.5944	-0.0464154	0.0236342
Chr05.735.1	723	90	0.3516	-0.328071	0.00188042
Chr05.744.1	2614	477	0.4482	-0.0470372	0.0293467
Chr05.754.1	1001	180	0.5393	-0.150314	0.0122989
Chr05.76.1	1296	282	0.6014	-0.0886953	0.0277144
Chr05.761.1	395	108	0.858	-0.0412245	0.0433457
Chr05.762.1	2283	465	0.814	0.0533119	0.0948132
Chr05.763.1	744	204	0.4052	-0.0510735	0.0457401
Chr05.765.1	504	153	0.7064	-0.238945	0.00776086
Chr05.773.1	892	210	0.9864	0.159389	0.239639
Chr05.784.1	485	102	0.7498	-0.315445	0.00291087
Chr05.797.1	3553	426	0.8693	0.0869664	0.0295771
Chr05.803.1	1252	153	0.5878	-0.151481	0.00809098
Chr05.820.1	437	123	0.5915	-0.219764	0.0084936
Chr05.821.1	648	153	0.6121	-0.100116	0.0246037
Chr05.825.1	2095	228	0.9202	0.0616561	0.0368955
Chr05.826.1	810	264	0.4957	-0.0571644	0.0551737
Chr05.83.1	936	123	0.9175	-0.237641	0.00424459
Chr05.830.3	701	99	0.8842	-0.0680258	0.0236072
Chr05.833.1	1216	225	0.8066	-0.144741	0.0131784
Chr05.84.1	1391	126	1.106	0.152524	0.0994575
Chr05.840.1	422	132	0.3923	-0.280953	0.00507202
Chr05.845.1	600	84	0.7039	-0.0978132	0.0183247
Chr05.848.1	1027	156	1.0472	-0.111546	0.0151725
Chr05.850.1	1105	186	0.5735	0.0398785	0.0659761
Chr05.860.1	277	117	0.8733	-0.13378	0.0218192
Chr05.865.1	634	87	0.9168	-0.109982	0.0160422
Chr05.868.1	2202	225	0.4397	-0.236881	0.00194909
Chr05.878.1	811	237	0.7795	-0.0916582	0.035018
Chr05.88.1	914	150	0.6674	-0.0252826	0.0368193
Chr05.880.1	1139	186	0.645	-0.135741	0.0126137
Chr05.882.1	2326	189	0.6807	-0.189633	0.00220695
Chr05.884.1	514	66	0.7247	-0.406781	0.000974152
Chr05.887.1	693	93	0.7	0.0749353	0.0844152
Chr05.889.1	618	111	0.8565	-0.200669	0.00789191
Chr05.892.1	1716	198	0.8421	-0.179982	0.0048337
Chr05.900.1	2191	111	0.8846	-0.0930308	0.004183
Chr05.902.1	579	126	0.6687	-0.11896	0.0192122
Chr05.903.1	656	105	1.0806	-0.0966673	0.0195533
Chr05.910.1	697	126	0.9796	-0.0431455	0.0344103
Chr05.915.1	575	81	0.9129	-0.206254	0.00666477
Chr05.922.1	439	90	0.8412	-0.144775	0.0144065
Chr05.924.1	616	198	0.5013	0.0527471	0.125088
Chr05.932.1	507	72	1.047	0.0587739	0.0791287
Chr05.943.1	563	87	0.6397	-0.435885	0.000785335
Chr05.953.1	690	213	0.7203	-0.137984	0.0227538
Chr05.998.1	2350	123	1.1078	-0.156992	0.0020556
Chr06.1027.1	550	177	0.9397	0.0685401	0.137319
Chr06.1036.1	457	108	1.1693	0.0994066	0.139598
Chr06.1066.1	2401	222	0.9142	0.0802212	0.0310245
Chr06.1074.1	688	102	0.9698	-0.090336	0.0197466
Chr06.1075.1	513	207	0.7023	-0.14396	0.0250329
Chr06.1086.1	1527	180	0.6022	-0.292788	0.00183172
Chr06.1094.1	445	249	0.7477	0.0351509	0.160431
Chr06.1110.1	904	90	0.3698	-0.46568	0.000418774
Chr06.1116.1	555	75	0.6228	-0.28066	0.00325134
Chr06.1119.1	537	105	1.1091	-0.066392	0.0293049
Chr06.114.1	413	102	0.4794	-0.115136	0.0208141
Chr06.1140.1	696	192	0.5188	-0.129182	0.0219537
Chr06.1150.1	290	132	0.7575	-0.09877	0.0322391
Chr06.1155.1	456	126	0.7705	-0.166544	0.0139796
Chr06.1159.1	824	138	0.4263	-0.208416	0.0068252
Chr06.1162.1	461	126	0.9698	-0.180202	0.012234
Chr06.1163.1	1685	198	0.962	-0.0932813	0.0113431
Chr06.1188.1	1282	150	0.6156	-0.243432	0.00322551
Chr06.1192.1	518	63	1.0344	0.0482083	0.068153
Chr06.1194.1	2389	102	0.8061	-0.109242	0.00277164
Chr06.1194.2	2762	243	0.6489	-0.0963855	0.00452416
Chr06.1194.3	2460	150	0.5216	-0.159491	0.00206603
Chr06.1194.4	1889	150	0.5216	-0.159491	0.00377429
Chr06.1208.1	577	165	0.3658	-0.142297	0.0190338
Chr06.1219.1	243	48	0.8439	-0.35465	0.00193339
Chr06.1221.1	1063	120	0.7314	-0.0993273	0.013516
Chr06.1238.1	573	84	1.0502	0.125988	0.13964
Chr06.1238.2	426	84	1.0502	0.125988	0.159398
Chr06.1253.1	516	102	0.8406	-0.0715606	0.0280848
Chr06.1253.2	488	102	0.8406	-0.0715606	0.028905
Chr06.1255.1	1700	141	0.7972	-0.104156	0.00741715
Chr06.1258.1	1691	198	0.7094	0.0427611	0.0400167
Chr06.1261.1	765	207	1.0131	-0.0202765	0.0601288
Chr06.1261.2	721	177	1.1935	-0.210268	0.00922841
Chr06.127.1	498	159	0.824	-0.229935	0.0087849
Chr06.1274.1	1348	150	0.8604	-0.15874	0.00672308
Chr06.1276.1	755	39	0.8469	-0.415246	0.000601883
Chr06.1289.1	1411	210	0.9327	-0.195845	0.00611707
Chr06.130.2	689	249	0.5152	-0.00617303	0.0904943
Chr06.1301.2	1244	174	0.9027	-0.33461	0.00160689
Chr06.1321.1	637	135	0.8161	-0.030737	0.0429384
Chr06.1323.1	925	114	0.6161	-0.170399	0.00773302
Chr06.1338.1	465	108	0.589	0.0256003	0.0736629
Chr06.134.1	937	72	1.0132	-0.0364499	0.0215169
Chr06.1340.1	1089	144	0.588	-0.0354704	0.0271407
Chr06.136.1	1227	183	0.8911	-0.217758	0.00521431
Chr06.1362.1	852	204	0.9439	0.0552869	0.105519
Chr06.1365.1	767	126	0.7693	-0.0846524	0.0217845
Chr06.1372.1	236	33	0.893	-0.445459	0.000756504
Chr06.1377.1	580	222	0.6715	-0.177885	0.018428
Chr06.1385.1	633	57	1.0498	-0.672942	6.4778e-05
Chr06.1391.1	474	135	0.9606	-0.124489	0.0213505
Chr06.1393.1	1015	147	0.9514	0.041741	0.0602045
Chr06.1402.1	977	90	0.7236	-0.0679764	0.0169066
Chr06.1427.1	400	75	1.0367	0.0278734	0.0679037
Chr06.1429.1	751	255	0.8457	-0.0359758	0.0675946
Chr06.222.1	223	57	0.6164	-0.436302	0.000952559
Chr06.231.1	436	84	0.6905	-0.0678392	0.0287004
Chr06.241.1	560	264	0.6923	-0.0679702	0.0642478
Chr06.277.1	1467	162	0.5464	-0.302449	0.00161482
Chr06.278.1	646	162	0.6691	-0.230594	0.00759364
Chr06.285.1	943	171	0.6554	0.00361671	0.051877
Chr06.326.1	1596	297	0.7449	-0.0531764	0.0306193
Chr06.330.1	436	6	0.3299	-3.11814	2.22045e-16
Chr06.336.1	984	243	0.9931	-0.00177659	0.0685246
Chr06.337.1	1294	177	0.7494	-0.0702609	0.0189155
Chr06.340.1	3406	195	0.4638	-0.272454	0.000330582
Chr06.354.1	824	132	0.4235	-0.172517	0.00927994
Chr06.373.1	1191	141	0.7957	-0.230485	0.0038258
Chr06.373.2	822	141	0.7957	-0.230485	0.00564324
Chr06.385.1	633	135	0.7879	-0.492693	0.000550661
Chr06.386.1	889	129	0.8164	-0.0342329	0.0311697
Chr06.386.2	549	129	0.8164	-0.0342329	0.0440738
Chr06.39.1	1295	273	0.514	-0.153482	0.0144401
Chr06.39.2	2432	150	0.6809	-0.128332	0.00286275
Chr06.416.1	2558	210	0.4205	-0.0848134	0.00523657
Chr06.416.2	550	111	0.8472	0.034596	0.0745218
Chr06.423.1	460	78	0.9684	-0.0736336	0.025721
Chr06.435.1	497	123	0.8764	-0.128927	0.0187629
Chr06.456.1	1432	147	0.5275	-0.256913	0.00238276
Chr06.459.1	577	69	0.493	-0.795851	2.27056e-05
Chr06.460.1	495	168	0.5923	-0.103368	0.0302434
Chr06.474.1	1574	387	0.5015	-0.01847	0.0682737
Chr06.478.1	1864	210	0.8821	0.0579032	0.0410516
Chr06.490.1	1427	114	0.783	-0.260304	0.00194111
Chr06.496.1	617	90	0.4376	0.0379217	0.0645875
Chr06.500.1	592	138	0.7125	-0.597986	0.000214261
Chr06.517.1	766	99	1.0982	-0.177213	0.00791043
Chr06.530.1	2780	204	0.9311	-0.0295024	0.00678584
Chr06.531.1	1063	213	0.9712	-0.189147	0.00954576
Chr06.532.1	1272	120	1.0003	-0.294106	0.00171291
Chr06.535.1	975	174	0.5461	-0.152299	0.0120118
Chr06.536.1	564	66	1.0831	-0.0179893	0.0363048
Chr06.536.2	618	66	1.0831	-0.0179893	0.0343575
Chr06.554.1	518	60	0.8268	-0.299396	0.00260993
Chr06.557.1	509	69	0.9116	-0.392919	0.00113619
Chr06.561.1	1857	264	0.4374	-0.140316	0.00865117
Chr06.563.1	1221	114	0.5665	-0.311307	0.00148457
Chr06.565.1	564	99	1.129	-0.116861	0.0172516
Chr06.576.1	1245	162	0.948	-0.327014	0.00161719
Chr06.591.1	749	291	0.8269	0.0532326	0.171278
Chr06.603.1	601	144	0.5664	-0.049929	0.0391422
Chr06.609.1	501	126	0.665	-0.157713	0.0144899
Chr06.612.1	855	111	0.6421	-0.114571	0.0138652
Chr06.617.1	631	120	0.9332	0.118899	0.147753
Chr06.617.2	938	120	0.9332	0.118899	0.111329
Chr06.617.3	459	87	0.8952	-0.151913	0.0129845
Chr06.62.1	496	165	0.6819	-0.297371	0.0047997
Chr06.621.1	1011	186	0.4255	-0.224749	0.00622005
Chr06.625.1	352	78	0.9061	0.000927633	0.0568185
Chr06.641.1	1168	123	0.5035	-0.208562	0.00437744
Chr06.654.1	415	15	0.5856	-0.513929	0.000295563
Chr06.661.1	467	132	0.555	-0.204359	0.00999046
Chr06.672.1	922	156	0.5509	-0.137549	0.0132473
Chr06.701.1	1167	213	0.5285	-0.0702977	0.0260867
Chr06.702.1	756	156	1.0849	-0.244857	0.00572599
Chr06.702.2	479	132	1.1637	-0.232482	0.00757115
Chr06.707.1	398	102	0.8829	-0.110817	0.0220247
Chr06.708.1	414	57	0.7861	-0.337204	0.00200018
Chr06.711.1	517	147	0.8216	-0.1951	0.0112179
Chr06.722.1	495	165	0.921	-0.198389	0.0122574
Chr06.823.1	982	135	0.826	-0.255277	0.00364848
Chr06.828.1	353	78	1.1443	-0.0211061	0.0465267
Chr06.852.1	627	252	0.884	0.0727862	0.186585
Chr06.856.1	689	339	0.6494	0.0760377	0.261952
Chr06.869.1	1137	147	0.5695	-0.121918	0.0116827
Chr06.878.1	518	135	0.8191	0.0546517	0.103018
Chr06.885.1	657	123	0.7494	-0.655642	0.000106446
Chr06.910.1	620	60	0.3874	-0.464816	0.000484684
Chr06.953.1	1110	141	0.7959	-0.146722	0.00921281
Chr06.966.1	1371	252	0.5573	-0.0703398	0.0259634
Chr06.970.1	1519	216	0.4916	-0.158946	0.00799166
Chr06.987.1	1134	219	0.6527	-0.206516	0.00776121
Chr07.1040.1	2209	279	0.7715	-0.0408263	0.0165684
Chr07.1062.1	913	180	0.5717	-0.101804	0.0212437
Chr07.115.1	434	123	0.7284	0.0227031	0.0798047
Chr07.129.1	476	108	0.8213	-0.0335816	0.0428128
Chr07.134.1	642	174	0.6766	0.0158371	0.0791276
Chr07.136.1	3113	114	0.6135	-0.223198	0.000464805
Chr07.138.1	1429	156	0.8506	-0.0654095	0.0153837
Chr07.139.1	675	135	0.7035	-0.0683257	0.0292311
Chr07.152.1	594	120	0.4923	-0.212773	0.00757084
Chr07.154.1	1152	156	1.242	0.298635	0.402614
Chr07.160.1	628	141	0.6702	-0.12386	0.0188895
Chr07.160.2	492	141	0.8733	-0.135587	0.0195012
Chr07.160.3	629	171	0.9268	0.0108575	0.0755929
Chr07.163.1	1018	84	0.7774	-0.203408	0.00436434
Chr07.164.1	1339	72	0.6386	-0.166127	0.00415406
Chr07.166.1	1468	237	0.6108	-0.172927	0.0082717
Chr07.174.1	640	84	1.0657	0.155136	0.166409
Chr07.188.1	511	102	0.689	-0.0224037	0.044345
Chr07.193.1	457	162	0.6975	-0.117395	0.026763
Chr07.211.1	463	87	0.455	-0.0935678	0.0223193
Chr07.219.1	468	108	0.6475	-0.0700508	0.0308683
Chr07.225.2	512	147	0.8942	-0.0626429	0.0387613
Chr07.225.3	543	147	0.8942	-0.0626429	0.0375573
Chr07.23.1	736	156	0.915	-0.0751996	0.0287834
Chr07.230.1	1170	108	0.8788	-0.0860194	0.0128506
Chr07.264.1	2043	150	0.8147	-0.255116	0.00129256
Chr07.266.1	597	168	0.4866	-0.203089	0.010702
Chr07.269.1	830	132	1.098	0.0396737	0.065812
Chr07.269.3	700	117	0.7202	-0.156031	0.0113969
Chr07.284.1	599	63	0.7246	-0.384251	0.00108574
Chr07.287.1	856	183	0.8191	-0.210055	0.00828341
Chr07.30.1	450	117	0.657	-0.162104	0.0139754
Chr07.309.1	3054	198	0.5725	-0.266323	0.000517027
Chr07.31.1	470	69	0.6599	-0.39692	0.00113924
Chr07.317.1	1105	489	0.6712	-0.075629	0.108231
Chr07.323.1	860	126	0.519	-0.0692631	0.0228277
Chr07.324.1	1049	135	0.6076	-0.00604883	0.0353954
Chr07.330.1	776	234	0.4537	-0.170462	0.0171697
Chr07.337.1	1672	336	0.6903	-0.220199	0.00727191
Chr07.344.1	593	81	0.5902	-0.199639	0.00695864
Chr07.348.1	624	108	1.1061	0.137795	0.163897
Chr07.372.1	1169	153	0.8344	-0.219632	0.00463115
Chr07.374.1	782	264	0.6856	-0.190715	0.0165658
Chr07.385.1	890	159	0.6028	-0.176494	0.00964442
Chr07.389.1	458	204	0.9937	-0.267319	0.00819699
Chr07.403.1	852	237	0.3966	-0.0807467	0.0371013
Chr07.407.1	997	237	0.8159	0.140342	0.213943
Chr07.417.1	739	198	1.0435	0.192394	0.322341
Chr07.419.1	880	96	0.9446	-0.1921	0.00599554
Chr07.420.1	1433	114	0.681	-0.0869573	0.009986
Chr07.429.1	680	105	0.5257	-0.121212	0.0151389
Chr07.43.1	1445	324	0.7352	-0.100057	0.0267053
Chr07.45.1	858	156	0.8019	-0.164632	0.0109799
Chr07.474.1	2725	162	0.9279	-0.253122	0.000683666
Chr07.50.1	873	81	1.0245	0.126886	0.104938
Chr07.541.1	463	87	0.8745	0.0957648	0.121955
Chr07.568.1	853	150	0.4736	-0.107173	0.0183306
Chr07.578.1	2255	318	0.6419	0.00943874	0.0310115
Chr07.579.1	2245	285	0.6619	0.0551987	0.0401599
Chr07.587.1	519	51	1.0863	-0.587081	0.000160386
Chr07.596.1	428	189	0.8149	-0.0326083	0.0686204
Chr07.603.1	1349	120	0.7204	-0.00839446	0.0235203
Chr07.608.1	1444	198	0.8059	-0.0077813	0.0323619
Chr07.609.1	1954	213	0.8188	-0.154545	0.00519207
Chr07.612.1	1290	201	0.7726	0.0379088	0.0582431
Chr07.613.1	1346	174	1.1158	-0.0533251	0.0206764
Chr07.614.1	1190	120	0.7712	-0.00613509	0.0282998
Chr07.617.1	441	63	1.086	-0.164371	0.0103497
Chr07.626.1	3432	282	0.5123	-0.157519	0.00153986
Chr07.626.2	861	240	0.4591	-0.163836	0.0172668
Chr07.634.1	608	108	0.5916	-0.363281	0.00167485
Chr07.64.1	2028	366	0.4218	-0.0159994	0.0397572
Chr07.640.1	673	153	0.5195	-0.141931	0.0162193
Chr07.648.1	762	114	0.9671	0.0574911	0.0752404
Chr07.657.1	906	135	0.7042	-0.418862	0.000833489
Chr07.660.1	1484	144	0.7872	-0.141592	0.00663618
Chr07.668.1	336	51	0.4648	-0.194809	0.00811752
Chr07.677.1	336	99	0.7904	-0.0678866	0.0343941
Chr07.694.1	369	132	0.6999	0.0126604	0.0814188
Chr07.713.1	590	36	0.8347	-0.254762	0.00324761
Chr07.723.1	1854	165	0.567	-0.276929	0.00139022
Chr07.733.1	737	117	0.9094	-0.0466424	0.0305029
Chr07.733.2	1022	156	0.8429	-0.314209	0.00223768
Chr07.745.1	532	126	0.8636	0.120993	0.168653
Chr07.748.1	783	6	0.5841	-3.68558	2.22045e-16
Chr07.749.1	2083	216	0.5487	-0.0221092	0.0160855
Chr07.753.1	421	207	0.7789	0.0474162	0.149277
Chr07.756.1	370	39	0.3194	-0.517133	0.000342246
Chr07.76.1	889	171	0.7752	-0.0617782	0.0301291
Chr07.769.1	403	201	0.7821	-0.139233	0.0283846
Chr07.773.1	391	111	0.7874	0.00487261	0.0669562
Chr07.779.1	714	90	0.9769	-0.0156096	0.0360896
Chr07.794.1	1780	279	0.5213	-0.0120956	0.0336966
Chr07.801.1	1262	147	0.771	-0.283414	0.00221694
Chr07.803.1	662	150	1.1713	0.0878755	0.128099
Chr07.808.1	676	168	0.6395	-0.173595	0.0130128
Chr07.811.1	1166	183	0.8891	-0.0461743	0.0279002
Chr07.82.1	1304	165	0.5906	-0.373642	0.000990035
Chr07.830.1	1581	135	0.9348	-0.26684	0.00173719
Chr07.836.1	427	90	0.7573	-0.222399	0.00701255
Chr07.843.1	849	27	0.3712	-0.401445	0.000581891
Chr07.848.1	703	75	0.7326	-0.282275	0.00273944
Chr07.85.1	1128	198	0.7899	0.0853061	0.101921
Chr07.850.1	2223	153	0.7729	-0.389578	0.000301631
Chr07.868.1	1418	276	0.6138	-0.30912	0.00295686
Chr07.868.2	449	153	0.7487	-0.245737	0.00771123
Chr07.876.1	2250	141	0.9009	-0.0746243	0.00550339
Chr07.877.1	517	99	0.6429	-0.611036	0.000165788
Chr07.909.1	575	27	0.9637	-0.137769	0.00952804
Chr07.911.1	1389	105	0.6227	-0.190942	0.00372053
Chr07.928.1	2027	375	0.7878	-0.0857189	0.0219121
Chr07.941.1	495	270	0.9086	0.0265634	0.157665
Chr07.95.1	1658	204	0.6898	-0.191451	0.00475875
Chr07.96.1	895	63	0.7777	-0.215269	0.00396358
Chr07.974.1	516	147	0.678	-0.0661055	0.0373835
Chr08.1028.1	1872	249	0.6114	-0.0325697	0.0216456
Chr08.104.1	997	81	0.6589	-0.309331	0.00160353
Chr08.1044.1	392	69	0.7822	-0.0350285	0.0375609
Chr08.1056.1	988	81	0.8043	0.013871	0.0341248
Chr08.1059.1	708	102	0.484	-0.237451	0.00482392
Chr08.1065.1	621	180	0.7563	-0.310728	0.00401945
Chr08.107.1	444	141	0.682	0.000766746	0.0712772
Chr08.1071.1	1055	99	0.6095	-0.0752868	0.0152672
Chr08.1087.1	340	63	0.9299	-0.527566	0.000364658
Chr08.1131.1	1298	99	0.6797	-0.202771	0.00354368
Chr08.1185.1	624	282	0.9012	0.17817	0.425093
Chr08.119.1	706	123	0.9043	-0.189538	0.00852751
Chr08.120.1	441	84	0.695	-0.136621	0.0150277
Chr08.1204.1	1814	180	0.6164	-0.381709	0.000579903
Chr08.1235.1	774	78	0.8477	-0.174069	0.00721476
Chr08.1248.1	857	90	1.178	0.0393602	0.0515666
Chr08.125.1	783	180	1.0125	-0.115454	0.0214156
Chr08.1263.1	1656	174	0.7784	-0.131198	0.00718232
Chr08.1273.1	527	90	0.8164	-0.263966	0.00425664
Chr08.1294.1	2526	195	0.3646	-0.318524	0.000540549
Chr08.1296.1	798	225	0.8513	0.134289	0.229099
Chr08.1297.1	3219	279	1.1347	-0.0311782	0.00630666
Chr08.1310.1	1152	108	0.9453	-0.275514	0.00217457
Chr08.1310.2	1238	108	0.9453	-0.275514	0.00198577
Chr08.132.1	767	138	0.7292	0.0743705	0.0976543
Chr08.1348.1	696	171	0.6364	-0.0905268	0.028148
Chr08.1353.1	395	138	1.0744	-0.108634	0.0272817
Chr08.1357.1	2744	186	0.6753	-0.237674	0.000883649
Chr08.1358.1	1236	252	0.616	0.0380192	0.079528
Chr08.1359.1	730	120	0.6494	-0.159177	0.0108942
Chr08.136.1	507	204	0.5443	-0.230804	0.0109837
Chr08.1377.1	1528	126	1.0104	-0.275141	0.00161719
Chr08.1378.1	216	129	0.5223	-0.122854	0.0273912
Chr08.1379.1	506	153	1.0602	0.164975	0.268606
Chr08.1381.1	542	165	0.8088	0.0930014	0.159581
Chr08.1383.1	590	60	0.9149	-0.391436	0.00100747
Chr08.1390.1	537	102	0.5133	-0.504608	0.000454811
Chr08.142.1	829	159	0.5793	-0.238408	0.00572366
Chr08.1420.1	547	165	0.67	-0.222699	0.00922539
Chr08.1421.1	1131	120	0.6289	-0.134362	0.00904541
Chr08.1423.1	816	177	0.6816	-0.0920674	0.0253126
Chr08.149.1	303	75	0.7752	-0.0268047	0.0457205
Chr08.157.1	598	33	0.9899	-0.2834	0.00241402
Chr08.157.2	297	93	1.1322	-0.110616	0.0233655
Chr08.178.1	620	117	0.616	-0.280371	0.00381938
Chr08.179.1	505	84	0.6423	-0.135489	0.0142064
Chr08.204.1	778	183	0.9108	-0.10429	0.0242642
Chr08.213.1	645	108	0.5481	-0.0871708	0.0219375
Chr08.22.1	2562	219	0.6855	0.0374736	0.0173606
Chr08.255.1	1045	126	0.7237	-0.0230417	0.0289875
Chr08.262.1	2026	108	0.6765	-0.0887684	0.00509744
Chr08.266.1	825	219	0.7316	-0.173132	0.0146954
Chr08.296.1	547	198	0.7881	0.0771386	0.162595
Chr08.3.1	620	234	0.8184	-0.238017	0.0107126
Chr08.30.1	655	63	0.9231	-0.22004	0.0048793
Chr08.301.1	786	159	0.6473	0.153458	0.201646
Chr08.314.1	1458	120	0.4504	-0.162566	0.00490945
Chr08.321.1	750	132	0.5002	-0.157829	0.0115197
Chr08.334.1	314	54	0.8929	-0.103518	0.0199381
Chr08.338.1	517	93	0.7513	0.126829	0.154107
Chr08.34.1	430	72	0.6551	-0.165236	0.0108898
Chr08.351.1	1147	105	0.5098	-0.234079	0.00318701
Chr08.354.1	621	75	1.0668	-0.0724986	0.0216673
Chr08.39.1	800	135	0.7093	-0.195172	0.00781093
Chr08.409.1	1037	123	0.6423	-0.12559	0.0110193
Chr08.449.1	889	180	0.6809	-0.0220185	0.0454763
Chr08.466.1	345	66	0.6931	-0.246716	0.00533432
Chr08.47.1	626	105	0.6838	-0.200665	0.00757532
Chr08.480.1	1181	150	0.6265	-0.0963964	0.0144173
Chr08.487.1	326	60	1.1811	0.138192	0.172162
Chr08.521.1	665	126	0.6715	-0.0421481	0.0358621
Chr08.525.1	572	168	0.3322	-0.0932701	0.0306662
Chr08.558.1	712	78	1.0313	0.00090209	0.0395282
Chr08.558.2	709	78	1.0313	0.00090209	0.0396489
Chr08.590.1	913	141	0.689	-0.194414	0.00721564
Chr08.592.1	929	195	0.6653	-0.0306122	0.0436464
Chr08.61.1	304	108	0.4951	-0.218264	0.00913626
Chr08.63.1	708	75	0.8276	-0.323671	0.0018384
Chr08.69.1	450	66	0.9508	-0.147742	0.012184
Chr08.709.1	303	75	0.7785	-0.0909393	0.0253373
Chr08.796.1	552	99	0.7933	-0.0653822	0.0282067
Chr08.800.1	985	159	0.5402	-0.143142	0.0119573
Chr08.82.1	618	132	0.6712	-0.180956	0.0106385
Chr08.83.1	1124	156	0.5956	-0.317607	0.00194439
Chr08.84.1	913	171	0.5562	0.0963741	0.120282
Chr08.847.1	2054	231	0.6116	-0.0671437	0.0117644
Chr08.854.1	577	162	0.6413	-0.0330614	0.0513327
Chr08.858.1	657	105	0.9053	-0.115317	0.0163986
Chr08.859.1	467	93	0.6758	-0.0858275	0.0246682
Chr08.87.1	504	75	0.8332	-0.25828	0.00424511
Chr08.883.1	600	240	0.7924	-0.114053	0.0359104
Chr08.888.1	769	213	0.8371	-0.1858	0.0133968
Chr08.892.1	2738	195	0.4664	-0.157756	0.00199736
Chr08.899.1	1393	294	0.5346	0.0135337	0.0678078
Chr08.913.1	3438	183	0.8243	-0.0749254	0.00196654
Chr08.922.1	460	111	0.7985	0.0294791	0.0777843
Chr08.923.1	891	78	0.7995	-0.663645	6.03359e-05
Chr08.925.1	839	78	0.4649	-0.27767	0.00251868
Chr08.941.1	829	171	1.0312	0.0609558	0.0964184
Chr08.944.1	449	180	0.757	-0.270887	0.00702838
Chr08.960.1	294	120	0.5685	0.00553265	0.0774812
Chr08.984.1	685	174	0.5172	-0.155677	0.0157486
Chr08.991.1	753	102	0.5744	-0.223461	0.00525436
Chr09.100.1	721	144	0.953	-0.258089	0.00491094
Chr09.1006.1	343	51	0.8789	-0.109053	0.0180796
Chr09.109.1	2050	162	0.6	-0.251304	0.00141919
Chr09.111.1	1080	177	0.6819	-0.0386886	0.0316353
Chr09.118.1	581	150	0.9654	0.144202	0.214916
Chr09.127.1	594	150	1.2542	0.267874	0.467596
Chr09.133.1	656	39	0.7093	-0.12373	0.0106526
Chr09.141.1	410	90	0.3692	-0.230944	0.00657969
Chr09.146.1	590	72	0.8017	-0.275284	0.00324573
Chr09.15.1	478	159	0.9714	0.109013	0.186455
Chr09.164.1	547	138	0.7941	-0.312109	0.00341892
Chr09.186.1	974	168	0.821	-0.0883351	0.021228
Chr09.186.2	935	168	0.821	-0.0883351	0.0221027
Chr09.186.3	527	168	0.821	-0.0883351	0.033637
Chr09.189.1	664	213	0.5477	-0.0550445	0.0501102
Chr09.194.1	503	54	0.974	-0.4717	0.0004978
Chr09.198.1	670	54	0.6494	-0.241933	0.00371478
Chr09.199.1	2337	123	0.7228	-0.1402	0.00244329
Chr09.199.2	924	156	0.797	-0.150905	0.0116627
Chr09.202.1	1030	180	0.7969	-0.0123267	0.0430808
Chr09.203.1	2180	309	0.7312	-0.136559	0.00813859
Chr09.205.1	1246	123	0.8339	-0.110346	0.0102259
Chr09.207.1	494	126	0.4543	0.0975244	0.144372
Chr09.215.1	504	102	0.8458	-0.0631821	0.0307254
Chr09.218.1	546	177	0.9918	0.140061	0.240198
Chr09.232.1	921	114	0.846	-0.450271	0.000542963
Chr09.241.1	680	261	0.6243	0.0169298	0.117885
Chr09.245.1	308	150	0.9098	0.061986	0.143011
Chr09.248.1	819	90	0.8619	-0.3001	0.00221911
Chr09.258.1	503	66	0.9643	0.00757993	0.0487663
Chr09.265.1	745	129	0.7616	-0.100729	0.0194882
Chr09.28.1	332	102	0.937	0.11952	0.178355
Chr09.284.1	431	117	1.0534	0.110181	0.162489
Chr09.29.1	1580	234	0.7046	-0.120712	0.0118506
Chr09.291.1	1433	135	0.8957	0.0192049	0.0301701
Chr09.295.1	213	105	0.5939	-0.268748	0.0061363
Chr09.30.2	914	192	0.4646	0.0109361	0.0634674
Chr09.30.3	1469	192	0.4646	0.0109361	0.036298
Chr09.30.4	1288	195	0.4847	-0.00153069	0.039543
Chr09.302.1	2600	219	0.8879	0.057897	0.0202094
Chr09.303.1	1998	261	0.5938	-0.196945	0.00429314
Chr09.315.1	757	162	0.8691	0.146218	0.198178
Chr09.315.2	813	162	0.8691	0.146218	0.188929
Chr09.33.1	2362	297	0.6797	-0.0999923	0.00890573
Chr09.336.1	1910	459	0.837	0.0372553	0.114353
Chr09.342.1	431	186	0.7842	-0.0653839	0.0502102
Chr09.344.1	339	48	1.0895	0.255249	0.369721
Chr09.346.1	1827	138	0.891	-0.2126	0.00228105
Chr09.35.3	1893	192	0.4345	-0.0786953	0.010128
Chr09.35.4	571	75	0.7708	-0.430264	0.000770037
Chr09.35.5	1093	117	1.0458	-0.0449381	0.0214736
Chr09.358.1	2236	414	0.441	-0.382912	0.00130248
Chr09.368.1	2217	249	0.4603	-0.20767	0.0028839
Chr09.375.1	1874	189	0.6472	0.0392488	0.0306598
Chr09.381.1	2697	135	0.611	-0.330955	0.000289629
Chr09.387.1	919	126	0.5452	-0.266161	0.00334762
Chr09.397.1	580	237	0.5011	0.0150397	0.113538
Chr09.403.1	2537	99	0.4801	-0.204137	0.000944731
Chr09.408.1	535	90	1.0188	-0.132063	0.014692
Chr09.408.2	541	90	1.0188	-0.132063	0.0146004
Chr09.411.1	405	168	0.8902	-0.172179	0.0174986
Chr09.421.1	212	51	0.7901	-0.4106	0.00119197
Chr09.421.2	2578	231	0.6323	-0.0983085	0.00505424
Chr09.422.1	749	240	0.5808	0.0777104	0.165191
Chr09.423.1	1070	225	0.521	-0.019044	0.0490976
Chr09.428.1	542	249	0.629	0.0259728	0.136415
Chr09.430.1	1257	270	0.6338	-0.179667	0.0115591
Chr09.431.1	798	123	0.6797	-0.193893	0.00742705
Chr09.434.1	393	99	0.8369	-0.392757	0.00151298
Chr09.468.1	2650	213	0.7179	-0.30052	0.000620859
Chr09.473.1	374	117	0.8722	-0.218404	0.00890417
Chr09.479.1	345	66	0.472	-0.132062	0.015741
Chr09.488.1	214	84	0.4345	-0.366559	0.00216107
Chr09.498.1	1228	135	0.4567	-0.283396	0.00215276
Chr09.498.2	290	150	0.3923	-0.351553	0.00328624
Chr09.502.1	443	186	0.7115	0.0758858	0.167131
Chr09.504.1	1166	222	0.6302	-0.222762	0.00653938
Chr09.515.1	558	105	0.9232	-0.295264	0.00331924
Chr09.519.1	1023	117	0.8144	-0.151067	0.00851558
Chr09.523.1	619	267	0.7252	-0.151805	0.0286386
Chr09.526.1	968	69	0.4818	-0.411757	0.000583983
Chr09.527.1	706	165	1.0377	-0.14836	0.0157435
Chr09.569.2	480	81	0.8227	0.196691	0.256833
Chr09.587.1	876	96	0.7975	0.0412169	0.0530255
Chr09.592.1	518	267	0.6413	-0.0190118	0.104214
Chr09.600.1	1097	129	0.599	-0.190474	0.00578532
Chr09.624.1	650	177	1.1313	-0.129143	0.0212943
Chr09.631.1	1983	204	0.9952	-0.00612181	0.0194622
Chr09.646.2	1393	177	0.6256	-0.104338	0.0123884
Chr09.646.3	1493	174	0.6636	-0.152623	0.00695806
Chr09.654.1	2224	159	0.7845	-0.230309	0.00141929
Chr09.655.1	1157	123	0.77	-0.167704	0.00652686
Chr09.662.1	890	42	1.0243	-0.510852	0.000213304
Chr09.663.1	831	18	0.5614	-0.408678	0.000527417
Chr09.679.3	1039	108	0.9335	-0.354934	0.00115061
Chr09.680.1	472	141	0.7247	-0.200759	0.0107934
Chr09.684.1	2890	141	0.4593	-0.179295	0.00103448
Chr09.685.1	385	150	0.6328	0.00645379	0.0830291
Chr09.693.1	786	63	0.9733	0.170903	0.150655
Chr09.693.2	823	114	0.5681	-0.0314522	0.0316142
Chr09.694.1	498	153	0.9205	-0.165375	0.0156304
Chr09.695.1	591	21	0.7221	-0.836206	1.17439e-05
Chr09.697.1	1798	438	0.8028	0.0356207	0.11325
Chr09.703.1	640	192	0.7033	-0.23318	0.0087626
Chr09.706.1	608	93	0.7515	0.0405727	0.0677767
Chr09.732.1	449	183	0.9604	0.175714	0.337024
Chr09.738.1	1041	87	0.9177	0.0613843	0.0514938
Chr09.740.1	323	42	0.6147	-0.0687428	0.0256176
Chr09.742.1	713	147	0.8425	-0.292287	0.00363734
Chr09.743.1	896	297	0.617	-0.0185415	0.0843812
Chr09.757.1	1848	390	0.5655	-0.165139	0.0135819
Chr09.763.1	763	162	0.7352	-0.149584	0.0144253
Chr09.766.1	403	78	1.0524	-0.295064	0.00338552
Chr09.772.1	808	63	0.5522	-0.112431	0.0114916
Chr09.778.1	717	153	1.0227	-0.0978758	0.0234104
Chr09.780.1	1515	207	0.9591	0.0717269	0.0650099
Chr09.800.1	1811	207	0.6467	-0.105474	0.00929352
Chr09.812.1	1939	300	0.5069	-0.121955	0.0114543
Chr09.817.1	2613	135	0.4698	-0.266692	0.000583812
Chr09.825.1	1817	108	0.7386	-0.417496	0.000278326
Chr09.836.1	1237	390	0.6837	-0.149792	0.029535
Chr09.841.1	2074	168	0.9108	0.0229626	0.019191
Chr09.849.1	754	84	0.9217	-0.208157	0.00551071
Chr09.850.1	592	120	0.9268	-0.177075	0.0106377
Chr09.863.1	2871	261	0.6624	-0.264764	0.000895937
Chr09.875.1	703	228	0.4977	-0.416063	0.00175445
Chr09.881.1	985	123	0.8049	-0.279943	0.00269626
Chr09.888.1	2337	291	0.7762	0.10228	0.0578829
Chr09.889.1	708	87	1.0245	-0.103451	0.0157937
Chr09.934.1	536	126	0.6275	-0.220046	0.00775952
Chr09.935.1	768	177	0.4988	-0.0035163	0.0597396
Chr09.953.1	1157	99	0.4299	-0.0721166	0.0141372
Chr09.957.1	4035	216	0.7045	-0.23226	0.000279403
Chr09.967.1	594	81	0.5271	-0.245019	0.00452058
Chr09.985.1	1567	162	0.8161	0.0632556	0.0453931
Chr09.988.1	633	210	0.8366	-0.128343	0.0259869
Chr09.991.1	682	87	0.9886	-0.324785	0.00199564
Chr10.1006.1	3636	219	0.8822	-0.034476	0.00284818
Chr10.1013.1	696	30	0.8908	-0.315912	0.00157151
Chr10.105.1	665	153	1.009	-0.0688471	0.0323223
Chr10.105.2	585	132	0.9389	-0.0128903	0.0524025
Chr10.1060.1	375	102	0.6714	-0.327134	0.00292494
Chr10.1060.2	1146	102	0.6714	-0.327134	0.00129557
Chr10.1074.1	385	90	0.5901	-0.304129	0.00337491
Chr10.1076.1	3077	183	0.6417	-0.121821	0.00184239
Chr10.1078.1	1548	144	1.0805	0.108249	0.0633288
Chr10.108.1	504	69	0.7905	-0.108445	0.0169245
Chr10.1082.1	562	186	0.7712	-0.0303624	0.0603801
Chr10.1116.1	320	60	0.8087	-0.553376	0.000286482
Chr10.117.1	2855	174	0.6074	-0.137007	0.00191999
Chr10.118.1	2522	222	0.894	0.0603264	0.0227714
Chr10.135.1	720	159	1.1043	0.174688	0.24918
Chr10.147.1	2134	258	0.5636	-0.163713	0.00501711
Chr10.151.1	843	150	0.8742	-0.240731	0.00525855
Chr10.156.1	339	39	0.8276	-0.0501193	0.0294892
Chr10.160.1	2224	246	0.8947	-0.068681	0.010523
Chr10.180.1	722	177	0.6907	-0.109289	0.023765
Chr10.205.1	395	153	0.999	-0.0664048	0.043516
Chr10.205.2	504	153	0.999	-0.0664048	0.0389596
Chr10.206.2	465	102	0.8119	-0.266383	0.00473795
Chr10.231.1	737	168	0.4816	-0.229789	0.00717987
Chr10.244.1	4848	288	0.5549	0.115516	0.00478442
Chr10.245.1	778	69	0.8847	-0.392528	0.000858087
Chr10.246.1	431	105	0.9614	-0.0337169	0.0440728
Chr10.255.1	778	144	1.0166	-0.134021	0.0149377
Chr10.258.1	277	66	0.8124	-0.519741	0.000426758
Chr10.262.1	588	120	0.5736	-0.616553	0.000163477
Chr10.263.1	526	90	0.6014	-0.055481	0.0302718
Chr10.263.2	609	90	0.6014	-0.055481	0.027797
Chr10.265.1	468	54	0.7409	-0.251685	0.00419049
Chr10.267.1	646	204	0.6021	0.0570126	0.129714
Chr10.271.1	1520	213	0.5719	-0.312859	0.00182239
Chr10.272.1	793	417	0.6689	-0.0677202	0.109721
Chr10.274.2	601	138	0.8598	-0.171679	0.012209
Chr10.285.1	431	165	0.413	-0.332765	0.00367143
Chr10.297.1	493	90	0.9139	-0.215158	0.00700882
Chr10.300.1	2475	150	0.5467	-0.112224	0.00318763
Chr10.304.1	832	120	0.4298	-0.0970712	0.0175528
Chr10.308.1	3991	207	0.5211	-0.0196274	0.00211191
Chr10.311.1	2668	213	0.9884	-0.171689	0.00207817
Chr10.313.1	417	90	0.9905	-0.461298	0.000731643
Chr10.319.1	399	72	0.8025	-0.114446	0.018133
Chr10.337.1	525	105	1.1512	-0.0960365	0.0225307
Chr10.354.1	2406	213	0.4358	-0.236391	0.0014793
Chr10.355.1	650	246	0.6476	-0.139288	0.0278853
Chr10.362.1	755	135	0.3919	-0.239298	0.00538903
Chr10.377.1	733	114	0.5932	-0.288151	0.00309802
Chr10.378.1	607	153	0.4051	-0.420073	0.00124529
Chr10.379.1	850	120	0.9303	-0.102119	0.0164455
Chr10.383.1	675	54	0.6981	-0.323901	0.00169507
Chr10.384.1	3491	171	0.7582	-0.268281	0.000276216
Chr10.388.1	1701	168	0.8204	-0.224379	0.00273931
Chr10.389.1	3223	294	0.597	-0.226527	0.00106256
Chr10.4.1	1482	186	0.3202	-0.156596	0.00722705
Chr10.410.1	1048	198	0.4717	-0.196686	0.00832409
Chr10.413.1	395	78	0.5543	-0.373966	0.00161072
Chr10.442.1	501	54	0.7341	-0.45326	0.000594416
Chr10.45.1	351	51	0.461	-0.108236	0.0180545
Chr10.479.1	882	264	1.0872	0.052094	0.13307
Chr10.510.1	2111	258	0.6062	-0.264027	0.00198181
Chr10.513.1	485	264	0.8209	-0.20259	0.0201863
Chr10.519.1	934	141	0.6419	-0.344339	0.0016993
Chr10.557.1	538	54	0.6525	-0.433166	0.000692107
Chr10.557.2	435	12	0.705	-0.79786	1.90141e-05
Chr10.581.1	2628	120	0.7941	-0.101351	0.00255865
Chr10.587.1	502	87	0.7187	-0.0738402	0.0257691
Chr10.609.1	631	171	0.5607	-0.0611634	0.0394245
Chr10.612.1	1258	129	0.8505	-0.250543	0.00276147
Chr10.613.1	1665	141	0.7711	-0.13533	0.0057276
Chr10.619.1	946	30	0.5952	-0.265205	0.00195416
Chr10.620.1	929	147	0.676	-0.0350855	0.032616
Chr10.625.1	806	108	0.6527	-0.0771996	0.0203818
Chr10.634.1	792	189	0.965	-0.076701	0.0318799
Chr10.636.1	944	198	0.4648	-0.245904	0.0058271
Chr10.639.1	2591	159	0.8851	-0.153794	0.00199529
Chr10.639.2	943	222	0.8978	0.176347	0.272478
Chr10.640.1	465	138	0.6886	-0.389329	0.00178854
Chr10.655.1	473	45	0.7676	-0.30908	0.00230142
Chr10.671.1	1525	219	0.6489	0.0273987	0.0458836
Chr10.672.1	443	84	0.6466	-0.217861	0.00696823
Chr10.676.1	1898	363	0.689	-0.188428	0.00895635
Chr10.682.1	546	69	0.5427	-0.129294	0.0133137
Chr10.687.1	371	93	0.6877	-0.315252	0.00313246
Chr10.690.1	366	75	0.8741	-0.216603	0.00728741
Chr10.706.1	528	150	0.7662	-0.00981634	0.0624975
Chr10.715.1	1061	279	0.8471	0.131078	0.226238
Chr10.717.1	434	105	0.5805	-0.13839	0.0166499
Chr10.718.2	478	177	0.8274	-0.11153	0.0299334
Chr10.729.1	1890	204	0.4943	-0.029012	0.0172879
Chr10.731.1	2449	192	0.3948	-0.186589	0.00202666
Chr10.732.1	246	135	0.5373	-0.201456	0.0131474
Chr10.736.1	1892	204	0.6626	-0.0841173	0.0102776
Chr10.739.1	683	114	0.8361	0.0976481	0.114798
Chr10.746.1	732	159	0.9546	0.122449	0.166039
Chr10.748.1	1641	324	0.4018	-0.0724135	0.0281867
Chr10.760.1	799	171	0.9226	-0.0958558	0.0241028
Chr10.762.1	620	33	0.6202	-0.137157	0.0094353
Chr10.763.1	1114	90	0.8076	-0.120591	0.00892949
Chr10.774.1	523	78	1.0294	-0.143691	0.0125076
Chr10.775.1	405	90	0.7934	-0.394671	0.00139709
Chr10.781.1	518	84	0.7683	-0.105342	0.0185988
Chr10.786.1	2117	126	0.8221	-0.136634	0.00324075
Chr10.795.1	1522	150	0.4705	-0.0101627	0.0226678
Chr10.797.1	429	273	0.7439	-0.0905034	0.0626257
Chr10.799.1	621	81	0.5967	-0.179292	0.00819146
Chr10.800.1	1069	123	0.8718	-0.088745	0.0150794
Chr10.800.3	796	105	1.0438	-0.148954	0.0103378
Chr10.800.4	1082	123	0.8718	-0.088745	0.0148764
Chr10.801.1	2672	228	0.9766	-0.0393659	0.00787872
Chr10.805.1	561	210	0.6528	-0.0754598	0.0454854
Chr10.805.2	588	210	0.6528	-0.0754598	0.0442608
Chr10.805.3	594	210	0.6528	-0.0754598	0.043993
Chr10.805.4	470	159	0.6855	-0.0763421	0.037969
Chr10.827.1	291	93	0.8752	-0.157131	0.0152111
Chr10.849.1	410	0	0	0	0.0354347
Chr10.851.1	761	168	1.101	-0.0926944	0.0254163
Chr10.877.1	526	156	0.7929	-0.136735	0.0201668
Chr10.88.1	609	75	0.5542	-0.171745	0.0086253
Chr10.883.1	1491	117	0.614	-0.185571	0.00375136
Chr10.884.1	880	270	0.635	-0.0245811	0.0710146
Chr10.885.1	2172	204	0.5621	-0.14968	0.00411504
Chr10.89.1	366	144	0.8001	-0.254098	0.007407
Chr10.900.1	749	147	0.7453	0.00513579	0.0564798
Chr10.901.1	1185	228	0.6167	-0.129141	0.0160092
Chr10.904.1	584	174	0.4297	-0.162174	0.0164583
Chr10.915.1	622	135	0.511	-0.129644	0.0174354
Chr10.93.1	1321	144	0.6518	-0.288072	0.00196025
Chr10.933.1	1413	159	0.8394	-0.107432	0.010704
Chr10.939.1	1592	159	0.437	-0.267551	0.0019403
Chr10.960.1	518	132	0.7536	-0.10675	0.0236794
Chr10.964.1	1702	219	0.8547	-0.0826983	0.0137725
Chr10.964.2	370	162	0.8091	-0.216245	0.011616
Chr10.965.1	2007	192	0.554	-0.227991	0.0021806
Chr10.976.1	567	120	0.6722	-0.0178062	0.0479572
Chr10.981.1	620	114	0.9155	-0.114006	0.0181001
Chr10.989.1	475	99	0.9843	-0.11769	0.0187723
Chr10.990.1	536	99	0.9243	-0.114075	0.018224
Chr10.995.1	379	132	0.991	0.112987	0.185903
Chr11.1016.1	335	48	0.5493	-0.297304	0.00302521
Chr11.1046.1	1433	156	0.8714	-0.185989	0.00490469
Chr11.120.1	1285	126	0.7383	-0.0490136	0.0177574
Chr11.140.1	996	135	0.8529	-0.284032	0.00273556
Chr11.168.1	1102	156	0.7001	-0.303125	0.00228448
Chr11.170.1	1388	186	0.8113	-0.0145364	0.0302355
Chr11.174.1	2158	270	0.6146	-0.101909	0.00936891
Chr11.187.1	1311	198	0.4461	-0.185026	0.0070513
Chr11.19.1	1085	66	0.9216	-0.206077	0.00359873
Chr11.190.1	648	210	0.4745	-0.120526	0.0274962
Chr11.191.1	2435	219	0.9507	0.0347909	0.019327
Chr11.193.1	450	126	0.5359	-0.208817	0.00944162
Chr11.194.1	2103	192	0.8817	0.0341302	0.0234733
Chr11.194.2	1321	192	0.8817	0.0341302	0.052127
Chr11.197.1	1593	189	0.7169	-0.077907	0.0137479
Chr11.199.2	479	144	0.9387	-0.0346859	0.0509055
Chr11.205.1	880	114	0.9439	-0.222231	0.00496475
Chr11.206.1	982	123	0.9667	-0.118676	0.0124644
Chr11.207.1	568	177	0.7323	-0.110581	0.0275248
Chr11.209.1	746	111	0.7368	-0.302552	0.00262264
Chr11.209.2	608	111	0.7368	-0.302552	0.00303381
Chr11.214.1	488	132	0.934	-0.242388	0.00682594
Chr11.221.1	1571	201	0.767	0.0533567	0.0505342
Chr11.222.1	746	144	0.7538	0.00767552	0.0570765
Chr11.226.1	610	78	0.4714	-0.0834445	0.0200839
Chr11.229.1	647	90	0.5267	-0.0892096	0.0195214
Chr11.232.1	703	93	1.0842	-0.249965	0.00410655
Chr11.236.1	417	147	0.7038	-0.177413	0.0147054
Chr11.241.1	1237	162	1.13	0.00676052	0.0378798
Chr11.243.1	845	150	0.866	0.0818727	0.102541
Chr11.244.1	1208	186	0.572	-0.0255824	0.0328225
Chr11.244.3	448	186	0.572	-0.0255824	0.0705053
Chr11.245.1	828	222	0.5155	-0.0441237	0.0491327
Chr11.251.1	646	153	0.9484	-0.0806275	0.0295566
Chr11.255.1	3382	252	0.6696	-0.098453	0.00242176
Chr11.257.1	541	105	0.5692	-0.337434	0.00226178
Chr11.262.1	1002	150	0.9112	-0.0263295	0.0333461
Chr11.274.1	3465	111	0.9662	-0.359374	8.61118e-05
Chr11.277.1	598	81	0.6071	-0.291968	0.0028824
Chr11.277.2	413	90	0.9163	-0.251468	0.00540489
Chr11.3.1	301	78	0.9029	-0.0829676	0.0277813
Chr11.308.1	533	102	0.4707	-0.0852771	0.0242817
Chr11.310.1	391	87	0.8822	-0.183456	0.0103568
Chr11.312.1	1051	84	0.7766	-0.398186	0.0006606
Chr11.313.1	1644	153	0.3558	-0.141437	0.00589112
Chr11.314.1	793	102	0.728	-0.198843	0.00636344
Chr11.339.1	1449	333	1.075	-0.056174	0.0417933
Chr11.34.1	442	78	0.4835	-0.154799	0.0122492
Chr11.344.1	612	111	0.7718	-0.0231715	0.0416593
Chr11.344.2	545	114	0.8283	-0.02529	0.0444209
Chr11.354.1	467	147	0.8922	-0.282954	0.00515073
Chr11.358.1	2866	282	0.6194	-0.0284002	0.00952365
Chr11.364.1	570	120	0.8291	-0.259565	0.00498694
Chr11.367.1	1057	150	0.5622	-0.103495	0.0153472
Chr11.370.1	852	126	0.4263	-0.114323	0.0150984
Chr11.373.1	324	150	0.5932	-0.317912	0.00436554
Chr11.382.1	898	168	1.1294	-0.00725225	0.0484749
Chr11.384.1	1515	132	0.6406	-0.183704	0.00403728
Chr11.386.1	1086	96	1.0062	-0.243684	0.00295768
Chr11.398.1	854	147	0.9216	-0.00285603	0.0473026
Chr11.403.1	592	306	0.8347	-0.209197	0.0212292
Chr11.404.1	471	126	0.5002	-0.181601	0.0119385
Chr11.404.2	572	129	0.5972	-0.18677	0.0103977
Chr11.407.1	1739	126	0.8467	0.0359359	0.0245191
Chr11.414.1	925	123	0.7104	0.010117	0.0437448
Chr11.418.1	492	141	0.5603	-0.157989	0.0158019
Chr11.422.1	457	153	0.747	-0.328769	0.00347957
Chr11.428.1	463	294	0.6724	-0.0472418	0.0983428
Chr11.437.1	5316	231	0.5956	-0.226734	8.23468e-05
Chr11.448.1	985	99	0.7154	-0.146885	0.00836789
Chr11.450.1	671	198	0.751	0.042067	0.108642
Chr11.46.2	1840	174	0.9062	-0.136423	0.00563426
Chr11.465.1	399	57	1.0847	-0.0554026	0.0290389
Chr11.471.1	592	105	0.3917	-0.318301	0.0025701
Chr11.478.1	573	33	0.9258	-0.0603048	0.0204144
Chr11.556.1	1635	165	0.7001	-0.108899	0.00863688
Chr11.579.1	1092	117	0.4451	-0.281181	0.00230266
Chr11.584.1	774	123	0.8857	-0.11835	0.0155314
Chr11.590.1	2409	132	0.722	-0.196894	0.00138612
Chr11.592.1	275	108	0.9524	0.0742624	0.133992
Chr11.602.1	1136	423	0.5309	0.0401378	0.198439
Chr11.633.1	476	66	0.6401	-0.100279	0.0185064
Chr11.648.1	1101	96	0.9819	0.11949	0.085169
Chr11.649.1	1510	102	0.7814	-0.234884	0.00212237
Chr11.650.1	546	207	0.9071	0.0982075	0.199705
Chr11.655.1	742	252	0.6369	-0.01248	0.0826136
Chr11.668.1	550	90	0.7874	0.109135	0.127578
Chr11.669.1	586	279	0.7769	-0.141819	0.0346002
Chr11.670.1	610	105	1.1155	-0.143064	0.013276
Chr11.703.1	1159	156	0.5625	-0.208623	0.00527762
Chr11.704.1	740	81	0.7688	-0.235426	0.00424732
Chr11.715.1	1373	108	0.9806	-0.417594	0.000444974
Chr11.723.1	1247	198	0.5753	-0.248655	0.0041269
Chr11.730.1	470	99	0.9019	-0.279278	0.00410382
Chr11.759.1	710	108	0.7176	-0.405797	0.00100336
Chr11.76.1	2300	189	0.5126	-0.0562322	0.00804218
Chr11.764.1	448	243	0.9914	0.0193948	0.136993
Chr11.770.1	374	39	0.6677	-0.509606	0.000366369
Chr11.778.1	631	141	0.9487	-0.0765688	0.0292577
Chr11.782.1	3575	183	0.6729	-0.31084	0.000179745
Chr11.784.1	578	207	0.9061	-0.157732	0.0205944
Chr11.789.1	604	105	1.0722	-0.143017	0.0133643
Chr11.792.1	503	120	1.0399	-0.0905571	0.0262505
Chr11.793.1	785	498	0.4955	-0.0427838	0.196441
Chr11.803.1	1025	105	0.6991	-0.194817	0.00526318
Chr11.803.2	1180	126	0.736	-0.125248	0.00967317
Chr11.81.1	953	138	0.6742	-0.167059	0.00881802
Chr11.815.1	571	195	0.8458	-0.137057	0.0236013
Chr11.816.1	1608	216	0.695	-0.350029	0.00118504
Chr11.822.1	818	93	0.6372	-0.393916	0.000924003
Chr11.843.1	719	138	0.8049	0.0329279	0.0712455
Chr11.845.1	1840	213	0.5191	-0.137965	0.00684589
Chr11.845.2	578	45	1.1271	-0.0615621	0.0213992
Chr11.863.1	776	138	0.8338	-0.126611	0.0155365
Chr11.87.1	575	96	0.8023	-0.285011	0.00342258
Chr11.883.1	751	117	0.5871	-0.0301351	0.0349934
Chr11.891.1	1075	120	0.7646	-0.268511	0.0026893
Chr11.893.1	1281	207	0.6585	-0.0409277	0.0295166
Chr11.893.2	861	207	0.6585	-0.0409277	0.0452886
Chr11.90.1	309	105	0.4055	-0.21554	0.00917486
Chr11.902.1	1346	264	0.6412	-0.220833	0.00691036
Chr11.920.1	563	105	0.9798	-0.117595	0.0177036
Chr11.93.1	304	69	0.9561	0.0164066	0.0653921
Chr11.931.1	357	87	0.5178	-0.069555	0.031113
Chr11.963.1	567	219	0.5624	-0.0456146	0.0619765
Chr11.968.1	474	153	0.7556	-0.024927	0.058483
Chr11.969.1	880	201	0.9405	0.0939847	0.140115
Chr11.980.1	584	81	1.2426	-0.0443264	0.0301931
Chr11.981.1	1125	141	1.0422	-0.0508449	0.0223281
Chr11.989.1	1593	186	0.6098	-0.0821887	0.0129927
Chr11.99.1	600	123	0.7544	-0.0690888	0.0294346
Chr11.998.1	2734	150	0.8333	-0.267999	0.000550619
Chr11.999.1	1628	300	0.7386	-0.101153	0.019265
Chr12.1017.1	2291	135	0.6712	-0.319318	0.000497257
Chr12.1019.1	415	6	0.797	-0.167223	0.00761862
Chr12.1025.1	441	60	0.8191	-0.445965	0.000701482
Chr12.1031.1	1212	150	0.7587	-0.0935124	0.0143453
Chr12.1048.1	734	171	0.6434	-0.155785	0.0147152
Chr12.1063.1	869	171	0.5299	-0.192916	0.00900345
Chr12.1067.1	1002	153	0.8503	-0.170845	0.00876275
Chr12.1068.1	723	126	1.1647	-0.139495	0.0136524
Chr12.1069.1	3407	282	0.7898	-0.019861	0.00585117
Chr12.108.1	868	363	0.4268	-0.162196	0.0333515
Chr12.1082.1	335	45	0.7562	-0.129928	0.0145143
Chr12.1091.1	646	75	0.6571	-0.151628	0.010035
Chr12.1101.1	652	72	0.563	-0.232544	0.00456051
Chr12.1114.1	403	120	1.1608	-0.00226133	0.0650291
Chr12.115.1	2194	258	0.4904	-0.0696606	0.0114656
Chr12.118.1	452	234	0.9822	-0.0948412	0.0482201
Chr12.1191.1	1544	183	0.8694	0.136069	0.0985409
Chr12.121.1	1804	168	0.8226	-0.0342604	0.0148636
Chr12.127.1	607	135	0.7422	-0.434572	0.000984568
Chr12.131.1	1693	267	0.9114	-0.0148122	0.0337561
Chr12.134.1	1316	117	0.8162	-0.00838969	0.0239578
Chr12.145.1	2790	249	0.6204	-0.244198	0.00111245
Chr12.15.1	612	126	0.6135	-0.0918726	0.023902
Chr12.15.2	1198	144	0.5673	0.0250438	0.0423828
Chr12.150.1	1388	195	0.5904	-0.136905	0.0100886
Chr12.162.1	502	204	0.8301	-0.0585301	0.0545686
Chr12.162.2	459	147	0.9639	0.180707	0.302656
Chr12.162.3	416	141	0.9904	0.252579	0.465933
Chr12.173.1	1202	150	0.6885	-0.214256	0.00463028
Chr12.184.1	2190	417	0.6831	-0.105083	0.0192991
Chr12.190.1	274	57	0.6429	-0.41844	0.00106998
Chr12.199.1	692	294	0.7806	-0.0205892	0.0994051
Chr12.201.1	2892	150	0.7811	-0.208465	0.000821408
Chr12.201.2	986	138	0.7649	-0.160211	0.00908874
Chr12.202.1	467	174	0.6941	-0.363061	0.00278383
Chr12.207.1	458	99	1.2839	0.057508	0.0938339
Chr12.213.1	544	63	1.1178	-0.340352	0.00174892
Chr12.237.1	793	129	0.4782	-0.0594539	0.0272233
Chr12.241.1	497	204	0.7259	-0.00525157	0.0879312
Chr12.246.1	538	102	1.0482	0.0807924	0.107691
Chr12.259.1	2388	375	0.5144	-0.0220082	0.0272857
Chr12.268.1	522	72	0.8305	-0.148313	0.0116043
Chr12.279.1	415	90	0.8598	-0.308969	0.00312429
Chr12.284.1	1549	150	0.7724	-0.142684	0.00633524
Chr12.286.1	277	81	0.4441	-0.352621	0.00227153
Chr12.29.1	1169	63	1.0108	-0.166142	0.0047358
Chr12.300.1	375	63	0.7185	-0.447407	0.000753946
Chr12.314.1	457	93	0.6785	0.054788	0.0889793
Chr12.329.1	616	99	1.2112	-0.0826632	0.0225036
Chr12.33.1	2412	162	1.1371	0.111483	0.0298901
Chr12.332.1	570	93	0.9026	-0.270678	0.00387981
Chr12.346.1	775	156	0.9342	-0.0984949	0.0222684
Chr12.351.1	307	195	0.6378	-0.10145	0.0429385
Chr12.352.1	2077	171	0.8841	-0.130145	0.00458437
Chr12.354.1	846	147	0.9743	-0.295714	0.00306071
Chr12.36.1	1204	177	0.7935	-0.0546396	0.0240229
Chr12.361.1	865	84	0.7658	-0.11736	0.01157
Chr12.364.1	873	90	0.7134	-0.160014	0.00792032
Chr12.372.1	732	108	1.2081	0.0744544	0.0872667
Chr12.377.1	829	138	1.0518	0.00525659	0.0498555
Chr12.381.1	2647	363	0.4692	-0.222512	0.00294589
Chr12.387.1	535	192	0.6209	-0.125239	0.0268971
Chr12.392.1	875	150	0.765	-0.0229406	0.039149
Chr12.409.1	1942	180	0.5449	-0.122399	0.00596652
Chr12.410.1	1352	180	0.7357	-0.121641	0.0111661
Chr12.411.1	511	273	0.6853	-0.114644	0.0464008
Chr12.424.1	1120	135	0.824	-0.0830624	0.0160782
Chr12.468.1	320	120	0.556	-0.191179	0.0123716
Chr12.470.1	431	120	1.0299	-0.106233	0.0244415
Chr12.475.1	545	39	0.9771	-0.361274	0.0012569
Chr12.482.1	763	96	0.9491	-0.127756	0.0124502
Chr12.493.1	2433	153	0.5774	-0.0892509	0.00421234
Chr12.522.1	1228	147	0.7813	-0.171948	0.0066216
Chr12.523.1	2060	327	0.4929	-0.142634	0.00959614
Chr12.543.1	915	90	1.0318	-0.0523916	0.0208717
Chr12.545.1	425	168	0.8242	-0.0230294	0.0673965
Chr12.563.1	211	60	0.5449	-0.232551	0.0067989
Chr12.605.1	1117	234	0.5239	-0.0913513	0.0252371
Chr12.627.1	2496	225	0.9028	-0.383343	0.0003543
Chr12.638.1	544	90	0.7243	-0.187867	0.00859712
Chr12.655.1	2661	366	0.4873	-0.181335	0.00436236
Chr12.66.1	921	24	1.205	-0.693553	3.28228e-05
Chr12.66.2	2250	180	0.7242	-0.273789	0.0010225
Chr12.671.1	604	309	0.5654	-0.11036	0.0528697
Chr12.673.1	898	195	1.0754	-0.14659	0.0153811
Chr12.673.2	630	294	0.6862	-0.103006	0.0509751
Chr12.681.1	695	288	1.1269	0.0492504	0.171769
Chr12.69.1	976	69	0.9159	-0.289619	0.00185431
Chr12.696.1	922	75	0.7848	-0.00551039	0.0295842
Chr12.70.1	2392	342	0.6098	-0.172956	0.00551
Chr12.717.1	338	42	0.6628	-0.422462	0.000887342
Chr12.748.1	900	129	0.6713	-0.236159	0.00461626
Chr12.748.2	3165	273	0.6783	0.0401701	0.0126693
Chr12.748.3	2458	252	0.7779	0.064355	0.0295785
Chr12.748.4	2636	273	0.6783	0.0401701	0.0219675
Chr12.748.5	2660	273	0.6783	0.0401701	0.0214284
Chr12.75.1	1018	177	0.7663	0.0941038	0.110109
Chr12.75.2	768	276	0.8518	0.120249	0.261327
Chr12.75.3	648	276	0.8321	0.123657	0.293255
Chr12.75.4	514	195	0.8666	0.0573982	0.140828
Chr12.757.1	383	54	0.5194	0.0499787	0.0754836
Chr12.762.1	616	84	1.086	-0.506017	0.000374793
Chr12.764.1	582	63	0.8086	-0.0362601	0.0296326
Chr12.777.1	1770	234	0.4404	0.00640258	0.0318856
Chr12.777.2	579	141	0.8179	-0.0746556	0.0314049
Chr12.781.1	1010	174	0.6278	-0.481537	0.000507568
Chr12.782.1	2315	321	0.5997	-0.0909236	0.0115897
Chr12.785.1	884	153	0.9439	0.0918333	0.109172
Chr12.799.1	1372	102	0.8681	-0.0628242	0.012535
Chr12.80.1	1557	192	0.651	0.181962	0.149136
Chr12.803.1	623	99	0.5557	-0.0440047	0.0319427
Chr12.804.1	2960	138	1.0342	-0.0766463	0.00251347
Chr12.825.1	576	90	0.4037	-0.127271	0.0147093
Chr12.837.1	573	138	1.0064	-0.208673	0.0088709
Chr12.837.2	496	153	0.6051	-0.246739	0.00726871
Chr12.845.1	613	75	0.6444	-0.00226155	0.0417767
Chr12.846.1	1478	213	0.8922	0.0386007	0.0516499
Chr12.862.1	597	165	0.5841	-0.245946	0.00702514
Chr12.865.1	683	57	0.8597	-0.114348	0.0124619
Chr12.871.1	869	96	0.7882	0.160444	0.149505
Chr12.873.1	1052	192	0.6648	-0.112849	0.0176811
Chr12.874.1	1455	81	0.8213	-0.0393685	0.0128085
Chr12.876.1	752	57	0.6093	-0.0700743	0.0175682
Chr12.881.1	1004	81	1.0606	-0.143668	0.00768067
Chr12.890.1	1147	75	0.8383	-0.250569	0.00231807
Chr12.901.1	477	132	0.6075	0.0480818	0.09975
Chr12.905.1	689	309	0.8158	0.0979521	0.271063
Chr12.909.1	1631	111	0.4832	-0.238665	0.00189063
Chr12.935.1	2838	213	0.6602	-0.136673	0.00242168
Chr12.941.2	1252	303	0.5549	-0.0345722	0.0530793
Chr12.946.1	517	129	0.8947	0.0626594	0.107253
Chr12.947.1	1877	156	0.8058	-0.178079	0.00331082
Chr12.948.1	413	108	0.5867	-0.186153	0.0110371
Chr12.955.1	534	84	0.8075	-0.0928986	0.02055
Chr12.961.1	479	111	1.0248	-0.0760416	0.0293551
Chr12.964.1	804	231	1.1788	-0.141347	0.0215763
Chr12.964.3	773	231	1.1788	-0.141347	0.0222798
Chr12.966.1	461	114	0.8742	0.0496557	0.0940502
Chr12.969.1	661	84	0.8541	-0.347549	0.00161616
Chr12.993.1	973	228	0.7358	-0.142042	0.0176906
Chr00.1174.1	2449	174	0.5865	-0.0504136	0.00670371
Chr00.1195.2	702	198	0.63	-0.145761	0.0192972
Chr00.1309.1	474	237	0.8001	0.0314208	0.143536
Chr00.1309.2	1832	189	0.8897	0.164865	0.098744
Chr00.132.1	433	225	1.0383	-0.0247899	0.0875984
Chr00.1340.1	638	135	0.9741	-0.0786406	0.0276107
Chr00.1370.1	1220	201	0.7904	-0.0642983	0.0245217
Chr00.1469.1	1316	87	0.8991	-0.40595	0.000471233
Chr00.1685.1	2973	234	0.4981	-0.115232	0.00288366
Chr00.1685.2	1829	234	0.4981	-0.115232	0.00961184
Chr00.1685.3	2101	234	0.4981	-0.115232	0.00722497
Chr00.1685.4	2676	234	0.4981	-0.115232	0.00394446
Chr00.1738.1	1846	159	0.4987	-0.144124	0.00479667
Chr00.226.1	1560	147	0.7507	-0.155839	0.00543946
Chr00.397.1	918	285	0.5556	-0.0262548	0.0726809
Chr00.449.1	429	84	0.6717	0.166741	0.217882
Chr00.500.1	248	57	0.3142	-0.575265	0.000246682
Chr00.509.4	604	258	1.2859	-0.353819	0.00414503
Chr00.509.5	477	171	1.0046	0.0691049	0.143379
Chr00.542.1	2924	228	0.7452	-0.338202	0.000351958
Chr01.1025.1	550	150	0.7657	-0.189718	0.0115848
Chr01.1137.1	499	99	0.6393	-0.0631906	0.0303873
Chr01.1209.1	3116	375	1.0446	0.0263578	0.0201903
Chr01.1389.1	2691	240	0.7924	-0.0298205	0.00901261
Chr01.1406.1	1066	114	0.6286	-0.348799	0.00122398
Chr01.158.1	2049	189	0.8646	-0.137692	0.00484334
Chr01.1798.1	1882	186	0.5528	-0.227551	0.00241892
Chr01.1933.1	470	6	0.5841	-3.68558	2.22045e-16
Chr01.248.1	1294	168	0.6701	-0.0550052	0.0207923
[truncated: 229 more rows]

## Sheet: Table S8
Table S8. Statistics of alternative polyadenylation (APA) identification results
gene	strand	aligned reads	num sites	locations
GENEID:CAPANA12G000556	-	18	2	1228853912288550
GENEID:CAPANA02G000650	-	3	1	81542299
GENEID:CAPANA07G000070	+	18	2	40933864094235
GENEID:CAPANA08G000039	+	10	2	771815771871
GENEID:CAPANA12G000764	-	2	1	22638538
GENEID:CAPANA01G002007	-	47	7	9.16677e+55
GENEID:CAPANA11G002345	-	2	1	219220749
GENEID:CAPANA07G000538	-	14	2	4237170042371770
GENEID:CAPANA07G002241	-	29	2	2.16907e+17
GENEID:CAPANA02G000830	-	6	2	9542255695422580
GENEID:CAPANA01G001082	-	9	2	2989808829898030
CHR03.1306	+	2	1	8107853
GENEID:CAPANA10G001620	+	4	1	168520094
GENEID:CAPANA12G000503	-	3	1	9890013
GENEID:CAPANA11G000061	-	15	2	20122572012280
GENEID:CAPANA04G000479	+	17	1	7763077
GENEID:CAPANA00G004736	-	3	1	667016792
GENEID:CAPANA05G001810	+	5	1	175969809
GENEID:CAPANA01G000020	-	4	1	324277
GENEID:CAPANA09G001701	+	8	2	1.96279e+17
CHR00.780	-	6	1	646626195
GENEID:CAPANA02G002963	-	9	1	153392032
GENEID:CAPANA01G001563	-	4	1	51515820
CHR01.1342	+	3	1	51537693
GENEID:CAPANA08G001425	+	4	1	130711163
CHR09.35	-	13	3	1.5072e+20
GENEID:CAPANA10G002301	-	14	3	2.02224e+26
GENEID:CAPANA04G001645	-	7	2	7470624874706550
GENEID:CAPANA05G000387	-	9	2	85821698582279
GENEID:CAPANA08G001195	-	5	1	126367858
GENEID:CAPANA09G000303	-	4	1	9772676
GENEID:CAPANA04G001479	-	6	2	5822075058220770
GENEID:CAPANA05G001033	-	3	1	51874509
GENEID:CAPANA08G002532	-	22	5	1.4834e+44
GENEID:CAPANA08G002063	-	23	3	1.40585e+26
GENEID:CAPANA12G000197	-	6	1	3250703
GENEID:CAPANA01G001318	+	6	2	4426081944260860
GENEID:CAPANA04G000192	-	128	5	2.48094e+34
GENEID:CAPANA08G000181	+	3	1	10613437
GENEID:CAPANA03G003631	-	10	2	2.32104e+17
GENEID:CAPANA01G002517	-	6	1	164543243
GENEID:CAPANA02G002875	+	3	1	151853826
GENEID:CAPANA00G001089	+	3	1	343178684
CHR01.1076	+	5	2	69697476969774
GENEID:CAPANA03G002051	+	4	1	43413555
GENEID:CAPANA01G003548	-	4	1	229072832
GENEID:CAPANA05G002425	+	9	1	214963639
GENEID:CAPANA01G000387	+	6	1	7074038
CHR00.75	-	2	1	287194205
GENEID:CAPANA04G002698	+	9	1	211921038
GENEID:CAPANA05G000210	+	21	2	36801633680210
GENEID:CAPANA03G003412	-	7	2	2.1868e+17
GENEID:CAPANA04G001925	-	2	1	138274361
GENEID:CAPANA12G000350	+	9	1	7125800
GENEID:CAPANA05G001648	-	2	1	160188314
GENEID:CAPANA01G000983	+	8	2	2465970824659760
GENEID:CAPANA01G004425	+	5	1	299735255
GENEID:CAPANA04G002861	+	4	1	215381345
GENEID:CAPANA06G000811	-	10	1	12913049
GENEID:CAPANA06G001122	+	10	1	20369011
GENEID:CAPANA02G003587	+	7	2	1.62569e+17
GENEID:CAPANA01G003395	-	17	3	2.25635e+26
GENEID:CAPANA02G002257	+	3	1	142581731
GENEID:CAPANA12G002113	-	2	1	198831062
GENEID:CAPANA01G001380	-	7	1	45180103
GENEID:CAPANA05G002486	+	4	1	216050877
GENEID:CAPANA01G001444	-	12	3	4.60165e+23
GENEID:CAPANA07G002275	+	4	1	217798579
GENEID:CAPANA05G002436	-	4	1	215074869
GENEID:CAPANA02G003039	+	7	1	154484471
GENEID:CAPANA08G001733	-	17	3	1.3547e+26
CHR11.214	-	4	1	61814274
GENEID:CAPANA07G001944	-	22	3	2.09479e+26
GENEID:CAPANA00G002809	-	5	2	4.99576e+17
GENEID:CAPANA06G001411	+	25	2	3152017031520070
GENEID:CAPANA10G002512	+	5	1	205244570
CHR00.1503	+	3	1	575064413
GENEID:CAPANA03G002025	+	4	1	41790237
GENEID:CAPANA05G001001	+	100	8	4.71062e+63
CHR11.598	+	3	1	7353589
GENEID:CAPANA02G003284	+	7	1	158374390
GENEID:CAPANA10G002507	-	59	3	2.05196e+26
GENEID:CAPANA06G000709	-	10	1	11270078
GENEID:CAPANA00G001896	+	4	1	438941113
GENEID:CAPANA01G001814	+	10	2	7121994271219790
GENEID:CAPANA01G001001	+	56	4	2.66452e+31
GENEID:CAPANA00G003958	-	8	1	596928413
GENEID:CAPANA01G000726	-	11	2	1459278814592720
CHR01.1122	+	4	1	11521850
CHR01.462	-	6	2	8585070685850770
GENEID:CAPANA04G000076	+	4	1	839316
GENEID:CAPANA01G004365	+	6	1	297660497
GENEID:CAPANA10G000326	+	27	2	76803407680291
GENEID:CAPANA03G001220	+	25	1	20606659
GENEID:CAPANA03G000025	+	12	3	4.78072e+17
GENEID:CAPANA04G000252	+	9	2	38874643887489
GENEID:CAPANA09G000986	-	4	1	79490572
GENEID:CAPANA03G000145	-	9	2	20218772021754
GENEID:CAPANA02G002331	+	21	4	1.43323e+35
GENEID:CAPANA04G000024	-	3	1	381085
GENEID:CAPANA04G002509	+	9	2	2.05142e+17
GENEID:CAPANA04G002354	+	2	1	199676978
GENEID:CAPANA05G001298	-	6	2	9947922599479240
GENEID:CAPANA08G002083	+	22	3	1.40842e+26
GENEID:CAPANA09G001772	+	4	1	202831108
GENEID:CAPANA06G001289	-	10	2	2746122627461240
GENEID:CAPANA00G001263	-	64	3	3.70528e+26
GENEID:CAPANA03G000070	+	8	2	983514983533
GENEID:CAPANA04G000524	+	4	1	8400123
GENEID:CAPANA08G001910	-	4	1	138229757
GENEID:CAPANA05G001188	-	5	1	81678015
GENEID:CAPANA06G001577	+	2	1	38857382
GENEID:CAPANA09G000378	-	2	1	12014752
GENEID:CAPANA01G001720	-	54	6	6.13161e+47
GENEID:CAPANA09G000200	-	5	1	6596110
GENEID:CAPANA06G002072	-	4	1	85801932
GENEID:CAPANA00G005033	+	7	1	696319566
GENEID:CAPANA04G000413	-	3	1	6248747
GENEID:CAPANA08G001807	-	10	2	1.36712e+17
CHR02.361	-	4	1	129168397
GENEID:CAPANA01G003345	-	20	1	224312875
GENEID:CAPANA02G001556	+	33	5	1.27656e+44
GENEID:CAPANA02G002927	+	10	3	1.52808e+26
GENEID:CAPANA04G000478	-	4	1	7738183
GENEID:CAPANA02G001193	+	3	1	114044443
GENEID:CAPANA05G000908	-	7	1	35162758
GENEID:CAPANA11G002262	+	10	1	216708820
GENEID:CAPANA04G001619	+	17	4	7.19637e+31
GENEID:CAPANA05G002555	-	11	2	2.17119e+17
GENEID:CAPANA03G001825	+	17	3	3.64637e+23
GENEID:CAPANA01G000354	-	12	1	6531612
GENEID:CAPANA08G002006	-	21	3	1.39797e+26
GENEID:CAPANA09G002440	-	12	3	2.3867e+26
GENEID:CAPANA12G000520	-	4	1	10311662
GENEID:CAPANA12G001540	-	7	2	1.17696e+17
GENEID:CAPANA00G004193	+	7	1	618825819
CHR05.702	+	59	4	1.58247e+31
GENEID:CAPANA04G001434	-	11	3	5.37073e+23
GENEID:CAPANA08G000312	-	6	2	3499601534995980
GENEID:CAPANA10G000065	+	71	2	758734758661
GENEID:CAPANA12G000121	+	14	2	21046642104733
GENEID:CAPANA06G002901	+	18	3	2.11274e+26
GENEID:CAPANA06G001663	+	3	1	44084855
GENEID:CAPANA12G000497	+	6	1	9812508
GENEID:CAPANA11G000681	-	12	2	2681815926818180
GENEID:CAPANA02G003045	+	5	2	1.54558e+17
GENEID:CAPANA03G001703	-	25	2	3355329733553210
GENEID:CAPANA07G001410	+	6	2	1.81248e+17
GENEID:CAPANA06G002959	-	9	1	214412325
GENEID:CAPANA01G001473	-	7	2	4658160646581700
GENEID:CAPANA09G000125	-	9	2	50896165089408
GENEID:CAPANA03G001775	+	6	1	34966233
GENEID:CAPANA09G001761	+	37	2	2.02088e+17
CHR00.284	-	6	1	452136634
GENEID:CAPANA10G002379	-	3	1	203268098
GENEID:CAPANA10G002124	+	15	2	1.99008e+17
GENEID:CAPANA09G000251	-	3	1	7655906
GENEID:CAPANA01G003587	+	10	1	230017069
GENEID:CAPANA06G000734	+	11	1	11696640
GENEID:CAPANA11G001994	+	4	1	204922215
GENEID:CAPANA01G003514	+	21	3	2.2837e+26
GENEID:CAPANA01G002986	-	19	2	1.93542e+17
GENEID:CAPANA02G002072	+	3	1	139186572
GENEID:CAPANA04G002602	-	104	6	2.07816e+53
GENEID:CAPANA08G001868	-	22	2	1.37537e+17
GENEID:CAPANA03G003626	+	18	2	2.31909e+17
GENEID:CAPANA06G001552	-	11	2	3761497537615050
GENEID:CAPANA09G001589	-	4	1	184482921
GENEID:CAPANA10G002144	-	6	1	199353900
GENEID:CAPANA08G001323	+	8	1	128778562
GENEID:CAPANA01G000010	-	30	2	205310205364
GENEID:CAPANA01G002012	+	6	1	91904598
GENEID:CAPANA00G002544	-	4	1	480924741
GENEID:CAPANA07G000456	+	6	1	31298555
GENEID:CAPANA07G000034	-	6	1	1604688
GENEID:CAPANA00G004904	+	4	1	672773911
GENEID:CAPANA00G003077	-	3	1	522463323
GENEID:CAPANA05G002104	-	21	2	1.986e+17
GENEID:CAPANA03G001261	+	16	2	2183507021835080
GENEID:CAPANA07G000032	-	21	3	1.59011e+20
GENEID:CAPANA02G002918	-	8	2	1.52556e+17
GENEID:CAPANA02G000833	-	29	4	9.54932e+31
GENEID:CAPANA00G002254	-	5	1	460669690
GENEID:CAPANA00G002438	+	11	2	4.75978e+17
GENEID:CAPANA01G000301	+	2	1	5797838
GENEID:CAPANA10G001991	+	8	1	194280455
GENEID:CAPANA00G002164	+	7	2	4.55861e+17
GENEID:CAPANA08G001079	-	3	1	124649945
GENEID:CAPANA08G002761	+	5	1	151881707
GENEID:CAPANA08G001190	-	14	4	1.26235e+35
GENEID:CAPANA08G002565	-	6	1	148898660
GENEID:CAPANA01G002189	+	4	1	125814505
GENEID:CAPANA06G000799	-	7	1	12723377
GENEID:CAPANA10G000009	-	11	1	113320
CHR00.1169	+	17	2	4.52268e+17
CHR06.545	-	5	2	1.15912e+17
GENEID:CAPANA10G000781	-	69	3	4.92054e+23
GENEID:CAPANA12G002684	-	6	2	2.25479e+17
GENEID:CAPANA09G000170	-	7	1	5819003
GENEID:CAPANA08G002184	-	4	1	142245110
GENEID:CAPANA05G001023	+	4	1	51049047
GENEID:CAPANA09G001643	+	81	4	1.90173e+35
CHR06.1267	+	16	3	1.1242e+26
GENEID:CAPANA03G000714	+	3	1	10640582
CHR03.862	-	7	1	213325037
GENEID:CAPANA08G001068	+	5	1	124450896
GENEID:CAPANA03G000240	+	12	1	3393604
GENEID:CAPANA11G000555	-	27	2	1809157118091590
GENEID:CAPANA00G002754	+	10	3	4.96571e+26
GENEID:CAPANA04G002375	+	5	1	200360351
CHR09.266	-	3	1	93206578
GENEID:CAPANA11G001582	+	3	1	181847022
GENEID:CAPANA10G002092	-	121	4	1.97631e+35
GENEID:CAPANA08G001842	-	2	1	137254217
GENEID:CAPANA09G001462	-	15	2	1.67012e+17
GENEID:CAPANA03G000972	+	8	2	1596608015966130
GENEID:CAPANA08G002759	+	17	2	1.51854e+17
GENEID:CAPANA04G000756	-	2	1	13828156
GENEID:CAPANA06G002326	-	3	1	143963712
GENEID:CAPANA06G001059	+	3	1	18912878
GENEID:CAPANA06G001148	+	5	1	20770156
GENEID:CAPANA08G000542	+	32	4	8.40037e+31
GENEID:CAPANA10G000991	+	3	1	82958112
GENEID:CAPANA06G001826	-	16	4	5.51502e+31
GENEID:CAPANA12G000419	-	5	1	8230238
GENEID:CAPANA08G001164	-	6	2	1.25844e+17
GENEID:CAPANA00G003122	+	6	1	525105203
CHR03.1202	+	9	2	32521283252172
GENEID:CAPANA03G000572	+	3	1	7978621
GENEID:CAPANA09G000644	+	2	1	29577609
GENEID:CAPANA06G001714	-	139	6	4.77144e+47
GENEID:CAPANA06G000769	-	7	2	1229112512291020
GENEID:CAPANA03G000064	-	8	2	897556897585
GENEID:CAPANA03G000504	-	3	1	6952195
GENEID:CAPANA01G001191	-	5	1	36044648
GENEID:CAPANA01G001059	-	5	2	2920045929200510
GENEID:CAPANA03G002109	+	4	1	46885609
GENEID:CAPANA00G003131	-	20	2	5.25319e+17
GENEID:CAPANA00G001858	-	3	1	435370271
GENEID:CAPANA10G002490	-	11	1	204910655
GENEID:CAPANA03G002561	+	2	1	84665822
GENEID:CAPANA08G002064	+	9	2	1.40623e+17
GENEID:CAPANA01G003194	+	6	2	2.174e+17
GENEID:CAPANA06G000234	+	7	1	3074534
GENEID:CAPANA11G001409	+	11	1	167839688
CHR01.1130	+	6	1	12261347
GENEID:CAPANA10G000062	+	13	3	7.20489e+17
GENEID:CAPANA08G000049	-	2	1	859862
GENEID:CAPANA04G000624	+	7	2	1000442310014360
GENEID:CAPANA11G000118	+	30	3	3.42624e+20
CHR12.955	+	2	1	145914301
GENEID:CAPANA01G002516	+	17	4	1.64542e+35
GENEID:CAPANA08G002351	+	6	1	145385421
GENEID:CAPANA10G002196	-	52	4	2.00511e+35
GENEID:CAPANA01G000599	-	15	2	1147565211475690
GENEID:CAPANA12G002639	+	4	1	224516673
GENEID:CAPANA00G004693	-	4	1	666069850
GENEID:CAPANA00G004662	+	4	1	665375217
GENEID:CAPANA01G000252	+	4	1	4312945
GENEID:CAPANA02G003414	+	4	2	1.60408e+17
GENEID:CAPANA01G002765	-	7	2	1.75651e+17
GENEID:CAPANA05G000446	-	2	1	10094230
GENEID:CAPANA00G004768	-	3	1	667960375
GENEID:CAPANA08G001542	+	8	1	132426484
GENEID:CAPANA04G000209	+	4	1	2874318
GENEID:CAPANA08G001489	+	6	1	131544673
GENEID:CAPANA00G003111	+	178	5	5.24833e+44
GENEID:CAPANA03G002624	+	3	1	92808819
GENEID:CAPANA06G000016	-	9	2	183253183130
GENEID:CAPANA01G003112	+	28	2	2.07677e+17
GENEID:CAPANA05G002541	+	5	2	2.16755e+17
GENEID:CAPANA12G000207	-	26	4	3.43086e+27
GENEID:CAPANA08G002122	+	3	1	141560730
GENEID:CAPANA04G000066	-	4	1	703366
GENEID:CAPANA07G002182	-	19	4	2.15822e+35
GENEID:CAPANA08G000936	+	76	3	1.22352e+26
GENEID:CAPANA04G002610	+	4	1	207924813
GENEID:CAPANA01G002794	-	11	4	1.77416e+35
CHR12.5	-	4	1	274762
GENEID:CAPANA03G001991	-	4	1	40856817
CHR02.437	-	3	1	137098274
GENEID:CAPANA08G002611	+	2	1	149747626
GENEID:CAPANA08G002536	+	3	1	148409749
GENEID:CAPANA02G002166	+	4	2	1.41163e+17
GENEID:CAPANA05G000546	-	8	2	1463694614637040
GENEID:CAPANA03G002242	+	10	1	54869768
GENEID:CAPANA02G003689	+	3	1	163820090
GENEID:CAPANA05G000358	+	3	1	7834715
GENEID:CAPANA00G001883	+	13	3	4.36963e+26
GENEID:CAPANA07G002361	-	20	3	2.19197e+26
GENEID:CAPANA11G000137	+	13	3	3.66313e+20
GENEID:CAPANA04G001795	-	22	3	1.06891e+26
GENEID:CAPANA08G002247	+	7	2	1.43596e+17
GENEID:CAPANA00G004303	-	3	1	628810061
GENEID:CAPANA10G000809	+	8	1	53317500
GENEID:CAPANA10G001496	-	7	1	160561962
GENEID:CAPANA03G000363	-	2	1	5002331
GENEID:CAPANA04G002356	-	3	1	199718286
GENEID:CAPANA01G000192	+	2	1	2746006
GENEID:CAPANA04G001142	-	4	1	32911590
GENEID:CAPANA00G003967	+	4	1	597838087
GENEID:CAPANA10G000098	-	16	3	1.36215e+20
GENEID:CAPANA08G000907	-	4	1	121628306
GENEID:CAPANA01G001586	+	4	1	52901263
GENEID:CAPANA11G000842	-	3	1	49676785
GENEID:CAPANA03G002188	-	5	1	52710799
GENEID:CAPANA01G003392	+	11	2	2.25576e+17
GENEID:CAPANA07G002142	+	10	2	2.14503e+17
GENEID:CAPANA10G001701	-	6	1	173757745
GENEID:CAPANA00G001661	+	61	3	4.17561e+26
GENEID:CAPANA06G000161	+	27	3	2.22055e+20
GENEID:CAPANA12G002659	-	2	1	224994014
GENEID:CAPANA09G002427	-	23	3	2.38553e+26
GENEID:CAPANA08G002268	-	25	4	1.43779e+35
GENEID:CAPANA07G002004	+	13	2	2.10868e+17
GENEID:CAPANA05G000020	-	6	1	117758
GENEID:CAPANA04G000278	+	28	4	4.36558e+27
GENEID:CAPANA04G000118	+	2	1	1338572
GENEID:CAPANA10G002116	-	2	1	198898604
GENEID:CAPANA02G003623	-	3	1	163004158
GENEID:CAPANA03G001134	-	7	2	1932991719333310
GENEID:CAPANA09G000825	-	2	1	54117967
GENEID:CAPANA00G003775	-	5	1	580291224
GENEID:CAPANA04G000995	-	26	3	2.43808e+23
GENEID:CAPANA08G001331	+	8	2	1.28863e+17
GENEID:CAPANA01G002823	+	66	3	1.80081e+26
GENEID:CAPANA02G002036	-	9	1	138280399
GENEID:CAPANA06G001383	+	31	2	3050983730509810
GENEID:CAPANA04G000998	-	3	1	24430605
GENEID:CAPANA10G001102	-	10	3	1.08062e+26
GENEID:CAPANA04G000808	-	35	5	1.52795e+39
GENEID:CAPANA12G001930	+	4	1	181676049
GENEID:CAPANA04G000074	+	3	1	818345
GENEID:CAPANA04G000876	-	2	1	18019287
GENEID:CAPANA08G001155	+	7	1	125781399
GENEID:CAPANA01G004493	-	166	6	3.01016e+53
GENEID:CAPANA01G001374	-	6	1	45112559
GENEID:CAPANA04G000783	-	37	2	1454632414546180
GENEID:CAPANA00G001764	-	49	2	4.2775e+17
GENEID:CAPANA03G003382	-	2	1	214691765
GENEID:CAPANA11G001940	+	22	2	2.03031e+17
GENEID:CAPANA06G002883	+	31	3	2.10768e+26
GENEID:CAPANA12G000536	-	6	1	11929440
GENEID:CAPANA10G000170	-	29	3	2.99291e+20
GENEID:CAPANA08G000951	+	12	2	1.22676e+17
GENEID:CAPANA00G001500	-	10	2	4.00444e+17
GENEID:CAPANA03G002040	+	7	1	42603396
GENEID:CAPANA07G001755	+	6	2	1.99836e+17
GENEID:CAPANA04G000386	-	4	1	5906680
CHR02.185	-	3	1	94356893
GENEID:CAPANA09G002152	+	6	1	232265229
GENEID:CAPANA04G000290	+	70	3	4.63102e+20
CHR03.1558	+	7	2	2847438428474400
GENEID:CAPANA05G000746	-	7	2	2854294928543080
GENEID:CAPANA01G000518	+	5	1	9025003
GENEID:CAPANA01G000193	-	6	1	2748572
GENEID:CAPANA12G000027	-	7	1	353882
GENEID:CAPANA11G001219	+	4	1	144105408
GENEID:CAPANA05G002495	-	2	1	216239018
GENEID:CAPANA03G003730	+	7	2	2.35806e+17
GENEID:CAPANA11G000077	-	8	2	22493852249467
GENEID:CAPANA06G000166	-	4	1	2265354
GENEID:CAPANA07G002512	-	4	1	222081440
GENEID:CAPANA04G000239	+	10	1	3761481
GENEID:CAPANA02G000930	-	2	1	103033834
GENEID:CAPANA06G000115	+	230	5	1.55334e+34
GENEID:CAPANA00G003487	-	3	1	551131734
CHR07.374	-	2	1	206581484
GENEID:CAPANA06G000022	+	3	1	253957
GENEID:CAPANA00G002033	-	7	2	4.49163e+17
GENEID:CAPANA05G002235	-	2	1	204913930
GENEID:CAPANA06G001054	+	4	1	18844444
GENEID:CAPANA12G002135	+	6	1	200098624
GENEID:CAPANA08G002318	-	8	2	1.44745e+17
GENEID:CAPANA02G000672	-	2	1	83058124
GENEID:CAPANA06G001108	+	15	3	2.00361e+23
GENEID:CAPANA10G001238	+	12	1	131228120
GENEID:CAPANA08G001198	+	3	1	126419409
GENEID:CAPANA01G002312	+	4	1	145939864
GENEID:CAPANA04G000054	-	11	3	5.88651e+17
CHR10.14	-	62	3	3.38481e+17
GENEID:CAPANA05G002548	+	2	1	217002727
CHR10.784	+	7	1	105160208
GENEID:CAPANA09G001774	+	5	1	203250930
GENEID:CAPANA04G000016	+	6	1	314510
GENEID:CAPANA04G000486	+	4	1	7820190
GENEID:CAPANA01G000851	-	3	1	18727916
GENEID:CAPANA07G002184	-	7	2	2.1588e+17
GENEID:CAPANA03G003460	-	2	1	222808305
GENEID:CAPANA06G000891	+	12	1	15342329
GENEID:CAPANA10G001585	+	6	2	1.66646e+17
GENEID:CAPANA05G000819	-	3	1	31846704
GENEID:CAPANA05G000347	-	18	2	75880667588098
GENEID:CAPANA02G001453	-	4	1	125295746
GENEID:CAPANA10G001824	-	22	2	1.87207e+17
GENEID:CAPANA06G001286	+	7	2	2736247027362390
GENEID:CAPANA08G001920	-	41	2	1.38387e+17
GENEID:CAPANA03G000845	-	10	2	1263529312635350
GENEID:CAPANA09G001219	-	4	1	125941414
GENEID:CAPANA01G000317	+	3	1	6079455
CHR11.1000	+	6	1	215432935
GENEID:CAPANA08G001956	-	11	2	1.38991e+17
GENEID:CAPANA09G000545	-	6	1	20812633
GENEID:CAPANA06G002690	-	27	2	1.93426e+17
GENEID:CAPANA00G004724	-	9	1	666680975
GENEID:CAPANA02G003486	+	13	4	1.61327e+35
GENEID:CAPANA07G001493	-	30	3	1.87546e+26
GENEID:CAPANA08G000986	-	7	1	123270490
GENEID:CAPANA08G000963	+	31	6	1.22911e+53
GENEID:CAPANA05G001691	-	4	1	166933443
GENEID:CAPANA03G002244	-	4	1	54882458
GENEID:CAPANA12G002319	+	8	2	2.1095e+17
GENEID:CAPANA07G000020	+	5	1	1503144
GENEID:CAPANA10G001755	+	24	5	1.79381e+44
GENEID:CAPANA01G001981	+	14	4	8.86076e+31
GENEID:CAPANA09G001511	+	6	2	1.73932e+17
GENEID:CAPANA02G002182	+	10	2	1.41402e+17
GENEID:CAPANA09G002414	+	2	1	238117442
GENEID:CAPANA04G001443	-	2	1	54290188
GENEID:CAPANA03G004401	-	5	1	253257743
GENEID:CAPANA03G001597	+	2	1	30483118
GENEID:CAPANA06G000272	+	11	2	35017153501739
GENEID:CAPANA08G002754	-	6	2	1.51794e+17
CHR07.216	-	2	1	138135970
GENEID:CAPANA00G003085	-	7	1	523439462
GENEID:CAPANA11G002156	-	145	3	2.13899e+26
CHR02.532	-	3	1	143127272
GENEID:CAPANA05G002559	-	4	2	2.17172e+17
GENEID:CAPANA06G003059	+	6	1	218214994
GENEID:CAPANA12G002473	-	6	2	2.18508e+17
GENEID:CAPANA00G000900	+	6	1	311538583
GENEID:CAPANA05G000895	+	7	2	3458790334587920
CHR08.20	-	9	2	10725971072620
GENEID:CAPANA07G001064	-	28	2	1.46527e+17
GENEID:CAPANA09G001797	+	5	1	206283683
GENEID:CAPANA04G000387	+	4	1	5936409
GENEID:CAPANA04G000324	-	27	2	51675485167572
GENEID:CAPANA04G000087	+	3	1	964331
GENEID:CAPANA10G001067	+	2	1	102218675
GENEID:CAPANA03G004582	-	16	3	2.59486e+26
GENEID:CAPANA11G000243	-	6	1	6100341
GENEID:CAPANA10G002278	-	3	1	201911953
GENEID:CAPANA12G000533	+	4	1	11912170
GENEID:CAPANA09G001131	-	5	1	105501183
GENEID:CAPANA05G001195	+	4	1	84629126
GENEID:CAPANA06G000960	-	6	2	1686509116865110
GENEID:CAPANA11G000190	+	3	1	4787780
GENEID:CAPANA10G000171	+	446	7	3.06214e+48
GENEID:CAPANA10G002172	-	3	1	200087269
GENEID:CAPANA03G000028	-	33	3	5.01471e+17
CHR04.374	-	13	2	6509681465096850
GENEID:CAPANA03G000698	+	23	4	1.03044e+31
GENEID:CAPANA12G000885	+	9	1	31417074
GENEID:CAPANA12G002820	+	70	4	2.28375e+35
GENEID:CAPANA08G001861	-	29	4	1.37437e+35
GENEID:CAPANA01G002441	+	29	4	1.56921e+35
GENEID:CAPANA06G001305	-	5	1	27762764
GENEID:CAPANA04G001800	-	16	2	1.09184e+17
GENEID:CAPANA03G001080	+	7	1	18404180
GENEID:CAPANA06G002096	-	6	1	89065102
GENEID:CAPANA01G002141	-	2	1	117403805
GENEID:CAPANA09G001388	-	21	2	1.52324e+17
GENEID:CAPANA11G000358	+	5	2	96119629611992
GENEID:CAPANA03G004198	-	8	3	2.48617e+26
GENEID:CAPANA07G001257	-	10	1	167419305
GENEID:CAPANA03G001982	+	6	1	40717246
GENEID:CAPANA04G001207	-	2	1	37103358
GENEID:CAPANA08G001895	-	4	1	138027586
GENEID:CAPANA11G000253	-	18	2	65954166595623
GENEID:CAPANA01G002339	+	8	2	1.48776e+17
GENEID:CAPANA10G002178	+	11	2	2.00209e+17
GENEID:CAPANA03G004084	-	104	2	2.45559e+17
CHR12.795	+	3	1	30595414
GENEID:CAPANA08G001171	+	7	1	125962694
GENEID:CAPANA00G002566	+	3	1	483662167
GENEID:CAPANA00G003256	-	6	2	5.38566e+17
GENEID:CAPANA05G000126	-	22	3	1.96939e+20
GENEID:CAPANA03G002073	+	3	1	44289244
GENEID:CAPANA11G001458	+	6	3	1.73413e+26
GENEID:CAPANA07G002065	+	17	3	2.12594e+26
GENEID:CAPANA00G004100	+	4	1	611875008
GENEID:CAPANA03G000324	-	8	1	4554281
GENEID:CAPANA03G001113	+	5	1	18960097
GENEID:CAPANA03G001431	+	2	1	27009814
GENEID:CAPANA03G002354	-	2	1	62196323
GENEID:CAPANA09G001548	+	101	8	1.79352e+71
GENEID:CAPANA04G001731	-	17	2	9373527793735160
GENEID:CAPANA00G003128	+	6	1	525307468
GENEID:CAPANA01G003132	+	3	1	208660928
GENEID:CAPANA03G000790	-	10	2	1193189011931920
GENEID:CAPANA11G000968	-	7	2	8008431780083490
GENEID:CAPANA08G000890	-	4	1	121465227
GENEID:CAPANA04G000600	+	11	1	9558098
GENEID:CAPANA09G000698	-	5	1	35398100
GENEID:CAPANA04G000181	-	2	1	2258869
GENEID:CAPANA03G003347	+	4	1	210719601
GENEID:CAPANA00G001863	-	519	11	4.35718e+98
GENEID:CAPANA00G002538	+	12	2	4.80806e+17
CHR00.371	-	23	4	4.86169e+35
GENEID:CAPANA02G001414	+	3	1	123735929
CHR11.123	-	12	2	1512474515124560
GENEID:CAPANA01G003235	+	7	2	2.2016e+17
GENEID:CAPANA04G001369	+	3	1	48522628
GENEID:CAPANA01G004230	-	2	1	288783750
GENEID:CAPANA12G002864	-	3	1	229341161
GENEID:CAPANA12G002160	-	3	1	201852506
GENEID:CAPANA00G001854	+	7	1	433753514
GENEID:CAPANA07G000457	-	3	1	31700380
GENEID:CAPANA06G000077	-	6	2	931998932057
GENEID:CAPANA05G000774	-	3	1	30167131
GENEID:CAPANA06G001884	-	11	2	6028424560284050
GENEID:CAPANA10G001330	+	6	1	143023346
GENEID:CAPANA05G000953	-	10	2	3918856639188620
GENEID:CAPANA03G000015	-	3	1	247523
GENEID:CAPANA03G000282	-	4	1	4108226
GENEID:CAPANA00G003548	+	5	1	558438004
GENEID:CAPANA11G000785	-	2	1	39896350
GENEID:CAPANA09G001321	-	5	1	138178252
GENEID:CAPANA07G002317	+	4	1	218720697
GENEID:CAPANA11G001170	+	3	1	136911945
GENEID:CAPANA07G001827	+	3	1	204563247
GENEID:CAPANA00G003808	+	2	1	581448676
GENEID:CAPANA02G002266	-	5	1	142705913
CHR08.267	-	13	1	125183245
GENEID:CAPANA08G001084	-	19	4	1.24703e+35
CHR10.658	+	3	1	16018628
GENEID:CAPANA01G002802	-	7	2	1.78577e+17
GENEID:CAPANA08G001865	-	3	1	137519586
GENEID:CAPANA06G000432	+	5	1	6325839
GENEID:CAPANA06G002718	+	7	1	198014487
GENEID:CAPANA12G002800	-	5	1	228074062
GENEID:CAPANA03G000137	+	6	1	1976311
GENEID:CAPANA01G001400	+	2	1	45388715
GENEID:CAPANA02G002896	-	9	2	1.52118e+17
GENEID:CAPANA02G000552	-	18	3	7.07807e+23
GENEID:CAPANA02G003442	+	21	3	1.60795e+26
GENEID:CAPANA11G000125	-	26	2	35225283522509
GENEID:CAPANA06G001966	+	11	3	6.73643e+23
GENEID:CAPANA12G001368	-	6	2	8405310184053210
GENEID:CAPANA04G000637	+	5	2	1033885110338900
GENEID:CAPANA09G001184	-	12	2	1.18891e+17
CHR00.551	-	6	1	545870448
CHR07.322	-	4	1	194799396
GENEID:CAPANA01G002930	+	4	1	186684161
GENEID:CAPANA10G000088	+	4	1	1247582
GENEID:CAPANA04G002693	+	2	1	211859717
GENEID:CAPANA11G001672	+	22	3	1.88331e+26
GENEID:CAPANA05G001052	-	9	3	5.60955e+23
GENEID:CAPANA09G002331	-	14	1	236531560
GENEID:CAPANA06G002250	-	19	2	1.2069e+17
GENEID:CAPANA06G001128	-	10	1	20418382
GENEID:CAPANA03G001696	+	10	1	33411546
GENEID:CAPANA08G002231	+	10	2	1.43382e+17
CHR00.33	-	82	2	2.25863e+17
GENEID:CAPANA04G001076	+	3	1	28571411
CHR06.1428	+	2	1	218501775
CHR06.16	-	6	2	375694375978
GENEID:CAPANA04G000256	+	18	3	3.93332e+20
GENEID:CAPANA08G000660	+	17	4	9.95022e+31
GENEID:CAPANA11G001160	+	23	5	1.34865e+44
CHR04.1265	+	11	2	2.07349e+17
GENEID:CAPANA11G000110	-	6	1	3150822
GENEID:CAPANA12G000555	-	99	5	1.22833e+39
GENEID:CAPANA04G001508	-	59	3	6.14204e+23
CHR02.595	-	7	1	147309465
GENEID:CAPANA05G001169	+	3	1	76514392
CHR01.998	+	9	2	13496031349635
GENEID:CAPANA08G002579	+	7	1	149157859
GENEID:CAPANA08G000157	-	3	1	4695471
GENEID:CAPANA12G001469	+	5	1	105065739
GENEID:CAPANA03G001035	+	8	2	1740926817407430
CHR01.230	-	2	1	17147022
GENEID:CAPANA12G002184	-	2	1	203936818
GENEID:CAPANA00G002600	+	9	2	4.85993e+17
GENEID:CAPANA06G000087	-	7	2	10438811043934
GENEID:CAPANA10G000617	-	2	1	30745979
GENEID:CAPANA09G002049	-	11	2	2.26843e+17
GENEID:CAPANA00G003818	-	12	1	581966578
GENEID:CAPANA09G001789	-	4	1	205277279
GENEID:CAPANA01G002928	-	26	4	1.85776e+35
GENEID:CAPANA04G000185	-	6	1	2352473
GENEID:CAPANA06G001869	-	8	2	5956926159569390
GENEID:CAPANA10G000821	-	2	1	55325189
GENEID:CAPANA00G001432	-	5	2	3.93528e+17
GENEID:CAPANA11G001524	+	13	1	178111898
GENEID:CAPANA08G000107	+	4	2	18632421863209
GENEID:CAPANA09G000017	+	2	1	275210
GENEID:CAPANA03G003158	+	8	1	183606442
GENEID:CAPANA10G001848	-	6	1	188161802
CHR08.1337	+	4	1	144106799
GENEID:CAPANA01G004281	+	15	3	2.94841e+26
GENEID:CAPANA06G002032	+	8	2	7987683579876850
GENEID:CAPANA05G000131	+	6	1	2130116
GENEID:CAPANA12G001312	-	20	3	7.47234e+23
CHR06.183	-	107	6	1.12673e+47
GENEID:CAPANA09G000682	-	6	2	3279220732792320
CHR04.832	+	3	1	10539586
GENEID:CAPANA03G000455	-	6	2	62191976219232
GENEID:CAPANA04G002402	-	3	1	201569090
GENEID:CAPANA02G001108	-	5	2	1.09932e+17
GENEID:CAPANA06G002989	+	30	2	2.16128e+17
GENEID:CAPANA11G000216	-	9	1	5523959
GENEID:CAPANA02G003223	-	4	1	157448409
GENEID:CAPANA12G000247	-	11	2	39196263919504
CHR07.871	+	2	1	189300888
GENEID:CAPANA11G000237	+	26	3	6.04376e+20
GENEID:CAPANA04G001196	-	4	1	36829893
GENEID:CAPANA06G001479	+	7	1	33819007
GENEID:CAPANA01G002486	+	6	2	1.60612e+17
GENEID:CAPANA06G002078	-	4	1	86220735
GENEID:CAPANA11G001944	+	8	1	203122386
GENEID:CAPANA06G002508	+	5	1	169792727
GENEID:CAPANA01G003073	-	3	1	204024076
GENEID:CAPANA00G001201	-	2	1	360650787
GENEID:CAPANA10G000310	+	29	4	7.38043e+27
GENEID:CAPANA01G000304	-	10	2	58442025844229
GENEID:CAPANA09G001336	-	3	1	141546039
GENEID:CAPANA08G002740	-	7	1	151682224
GENEID:CAPANA02G000424	-	4	1	56229422
GENEID:CAPANA10G000802	+	8	1	51636982
GENEID:CAPANA08G001366	+	6	1	129361343
GENEID:CAPANA04G000206	+	13	2	28558072855826
GENEID:CAPANA01G000816	-	9	2	1703457817034590
GENEID:CAPANA09G002246	+	5	1	235131796
GENEID:CAPANA08G001009	-	7	1	123550226
GENEID:CAPANA02G002523	-	3	1	146107775
GENEID:CAPANA10G000328	+	10	2	77476277747571
CHR03.368	-	5	1	20488817
GENEID:CAPANA08G002830	-	4	1	152810640
GENEID:CAPANA06G000259	+	19	3	3.36508e+20
GENEID:CAPANA10G000185	-	2	1	3432043
GENEID:CAPANA02G000251	+	12	3	3.1767e+23
GENEID:CAPANA12G002063	+	6	2	1.94938e+17
GENEID:CAPANA01G001682	+	6	1	59688411
GENEID:CAPANA10G002051	+	4	1	196671594
GENEID:CAPANA03G001425	-	5	1	26954765
GENEID:CAPANA04G000081	-	26	3	8.87156e+17
GENEID:CAPANA01G002411	-	63	4	1.55401e+35
GENEID:CAPANA07G001166	+	4	1	160784342
GENEID:CAPANA03G001467	-	284	7	2.7628e+55
GENEID:CAPANA03G000493	-	3	1	6824122
GENEID:CAPANA03G002267	-	170	5	5.63203e+39
GENEID:CAPANA05G000240	-	10	5	3.91164e+34
GENEID:CAPANA07G002410	-	101	4	2.20003e+35
CHR04.701	+	5	1	2174169
GENEID:CAPANA06G003055	+	2	1	218124598
GENEID:CAPANA00G003282	-	7	2	5.39002e+17
GENEID:CAPANA07G001954	-	7	1	209702851
CHR11.305	-	18	1	149530721
GENEID:CAPANA06G000074	-	3	1	906889
GENEID:CAPANA02G001618	-	2	1	129049410
GENEID:CAPANA08G000839	-	7	1	119315432
GENEID:CAPANA05G000063	+	4	1	643593
GENEID:CAPANA02G002430	+	3	1	144958285
GENEID:CAPANA02G003664	+	3	1	163411824
GENEID:CAPANA01G002187	-	6	2	1.25638e+17
GENEID:CAPANA08G001035	-	21	3	1.23934e+26
GENEID:CAPANA12G002011	+	4	1	189230815
GENEID:CAPANA02G002261	-	7	2	1.42627e+17
GENEID:CAPANA11G001386	-	4	1	164588824
GENEID:CAPANA01G002674	+	6	3	1.71342e+26
GENEID:CAPANA02G001708	+	3	1	131058636
GENEID:CAPANA03G002178	-	2	1	52049817
GENEID:CAPANA00G002361	+	11	2	4.70901e+17
GENEID:CAPANA09G001192	+	24	3	1.22012e+26
GENEID:CAPANA06G002544	-	4	1	175364372
GENEID:CAPANA06G002889	-	4	1	210950883
GENEID:CAPANA03G000376	-	6	1	5236083
GENEID:CAPANA04G000056	-	16	2	606543606510
GENEID:CAPANA12G001296	-	7	1	72477004
GENEID:CAPANA08G001154	+	3	1	125767395
GENEID:CAPANA06G000665	-	4	2	1031216610312270
GENEID:CAPANA00G003571	+	7	2	5.61454e+17
GENEID:CAPANA11G002249	-	4	2	2.16356e+17
GENEID:CAPANA01G002750	+	4	1	175029617
GENEID:CAPANA12G000229	+	8	1	3613658
GENEID:CAPANA03G003762	+	4	2	2.37354e+17
GENEID:CAPANA08G000068	+	23	2	10928681092848
GENEID:CAPANA12G002888	-	8	1	229579923
GENEID:CAPANA07G001995	+	10	2	2.10615e+17
GENEID:CAPANA04G002459	+	52	6	2.03377e+53
GENEID:CAPANA03G000797	-	222	7	1.20261e+55
GENEID:CAPANA03G000536	+	5	1	7432146
GENEID:CAPANA01G003313	-	4	1	223064660
CHR12.308	-	3	1	97887394
GENEID:CAPANA09G001733	+	3	1	198505817
GENEID:CAPANA03G004083	-	44	5	2.45526e+44
GENEID:CAPANA00G004190	+	2	1	618798683
GENEID:CAPANA08G000824	-	4	1	115960899
GENEID:CAPANA12G002707	-	56	5	2.26186e+44
GENEID:CAPANA03G001619	+	3	1	30803993
GENEID:CAPANA01G001221	-	2	1	38153756
GENEID:CAPANA00G000465	-	50	6	2.51165e+53
GENEID:CAPANA03G000798	-	6	1	12037861
GENEID:CAPANA08G002004	+	3	1	139792294
GENEID:CAPANA02G003669	-	4	1	163437038
CHR12.162	-	8	1	19418841
GENEID:CAPANA10G001749	-	9	2	1.78027e+17
GENEID:CAPANA12G002744	+	3	1	226868343
GENEID:CAPANA10G000709	-	5	2	4205217542052700
GENEID:CAPANA10G002413	+	4	1	203726540
GENEID:CAPANA06G000735	-	20	3	1.16971e+23
GENEID:CAPANA10G001829	-	10	3	1.87351e+26
GENEID:CAPANA00G003955	+	3	1	596719953
GENEID:CAPANA11G000278	-	3	1	7295359
GENEID:CAPANA06G000196	+	11	1	2620494
GENEID:CAPANA07G001600	+	6	1	192038381
GENEID:CAPANA08G001916	+	4	1	138343478
GENEID:CAPANA02G003105	-	6	1	155785755
GENEID:CAPANA10G002489	-	5	1	204902968
GENEID:CAPANA06G000177	+	5	1	2421719
GENEID:CAPANA03G001311	+	5	1	22943973
GENEID:CAPANA11G000862	-	10	1	53159448
GENEID:CAPANA05G001450	+	4	1	128087416
GENEID:CAPANA00G004616	-	4	1	659003154
CHR12.584	-	58	2	2.28202e+17
GENEID:CAPANA03G004303	-	28	3	2.50368e+26
GENEID:CAPANA04G002508	+	11	3	2.05048e+26
GENEID:CAPANA12G002572	+	6	2	2.22616e+17
GENEID:CAPANA00G003616	+	3	1	568681995
GENEID:CAPANA07G000669	+	30	4	6.17961e+31
GENEID:CAPANA00G003237	+	8	1	536498906
GENEID:CAPANA06G000068	+	3	1	861848
CHR03.2195	+	2	1	256864516
GENEID:CAPANA02G001940	-	3	1	136359708
GENEID:CAPANA02G000108	+	3	1	16817387
GENEID:CAPANA00G004883	+	29	6	6.72074e+53
GENEID:CAPANA05G000704	+	4	1	25473799
GENEID:CAPANA12G002638	-	17	3	2.24466e+26
GENEID:CAPANA08G002391	+	3	1	146015907
GENEID:CAPANA06G002986	+	3	1	216099658
GENEID:CAPANA11G002346	-	6	1	219242120
GENEID:CAPANA09G000354	+	96	3	1.13645e+23
GENEID:CAPANA03G003641	-	4	1	232533714
GENEID:CAPANA12G000407	+	6	2	81258588125907
GENEID:CAPANA10G002188	+	3	1	200353176
GENEID:CAPANA08G002573	-	29	2	1.49073e+17
GENEID:CAPANA09G001897	-	3	1	214699536
GENEID:CAPANA02G003174	-	3	1	156761943
GENEID:CAPANA05G001806	+	3	1	175854753
GENEID:CAPANA00G002459	+	33	5	4.76697e+44
GENEID:CAPANA01G002050	-	38	5	9.67023e+39
GENEID:CAPANA03G001607	+	4	1	30671464
GENEID:CAPANA04G001246	-	15	2	3969399339694020
CHR04.167	-	4	1	10231062
GENEID:CAPANA12G001377	+	12	2	8514181685141770
GENEID:CAPANA00G002843	+	4	2	5.01916e+17
GENEID:CAPANA03G000767	-	9	3	1.12764e+23
GENEID:CAPANA03G000579	-	31	3	8.06553e+20
GENEID:CAPANA00G004915	-	13	2	6.72932e+17
GENEID:CAPANA03G000526	+	12	3	7.33862e+20
GENEID:CAPANA02G003680	-	5	2	1.63701e+17
GENEID:CAPANA11G001132	+	3	1	131069097
CHR02.1098	+	2	1	97502117
GENEID:CAPANA02G003335	+	5	1	159208629
GENEID:CAPANA10G002038	+	3	1	196423557
GENEID:CAPANA06G000258	+	24	5	3.36245e+34
GENEID:CAPANA00G002736	+	68	4	4.94882e+35
GENEID:CAPANA01G003036	-	5	1	199866842
GENEID:CAPANA12G000179	-	5	1	2987557
GENEID:CAPANA03G003268	-	12	1	201349152
GENEID:CAPANA03G000568	-	7	1	7881934
GENEID:CAPANA04G001106	+	6	1	30885897
CHR09.80	-	8	1	6728508
GENEID:CAPANA02G003158	+	2	1	156609554
GENEID:CAPANA08G002570	+	3	1	149057846
CHR06.254	-	4	1	16883411
CHR00.122	-	12	1	332528763
GENEID:CAPANA04G001816	-	3	1	114971783
GENEID:CAPANA01G003640	+	4	1	231667074
GENEID:CAPANA09G000221	-	9	2	70163927016498
GENEID:CAPANA09G000232	-	4	1	7170098
GENEID:CAPANA10G000690	+	87	7	4.06392e+55
GENEID:CAPANA06G000979	+	9	2	1719000017190020
GENEID:CAPANA11G000013	-	4	1	174526
GENEID:CAPANA04G000095	+	3	1	1044013
GENEID:CAPANA11G001771	-	16	2	1.95947e+17
GENEID:CAPANA01G001153	+	4	1	34090025
GENEID:CAPANA01G001092	-	2	1	30301103
GENEID:CAPANA02G003641	-	16	3	1.63195e+26
GENEID:CAPANA02G002508	-	4	1	145877431
CHR00.1569	+	21	4	6.06764e+35
GENEID:CAPANA04G001895	-	3	1	132438970
GENEID:CAPANA06G001150	-	12	2	2078462720784710
GENEID:CAPANA06G000981	-	3	1	17195687
CHR00.712	-	24	1	618826101
GENEID:CAPANA03G001376	+	5	2	2496860224968630
GENEID:CAPANA08G002605	-	37	6	1.49652e+53
GENEID:CAPANA01G000575	-	5	1	10869633
GENEID:CAPANA06G002228	-	5	1	115922411
GENEID:CAPANA02G000506	-	8	2	6589938665899400
GENEID:CAPANA08G001424	-	5	1	130697390
GENEID:CAPANA07G000319	+	316	5	1.61148e+39
GENEID:CAPANA08G002577	-	4	1	149115414
GENEID:CAPANA09G002116	+	31	4	2.29503e+35
GENEID:CAPANA01G002363	-	7	1	150518653
GENEID:CAPANA03G000868	-	5	1	12889938
GENEID:CAPANA01G003486	-	7	1	227870376
GENEID:CAPANA00G005054	+	15	2	7.02155e+17
GENEID:CAPANA10G000176	+	16	2	33702703370249
GENEID:CAPANA11G001281	+	78	4	1.52493e+35
GENEID:CAPANA04G002416	+	2	1	201926250
GENEID:CAPANA08G001905	+	13	3	1.3817e+26
GENEID:CAPANA11G000345	-	6	1	9193283
GENEID:CAPANA01G003144	+	2	1	210303781
GENEID:CAPANA12G000802	+	4	1	26035157
GENEID:CAPANA08G001175	-	5	1	125978871
GENEID:CAPANA02G003691	+	5	1	163844481
GENEID:CAPANA06G000768	+	4	1	12290728
GENEID:CAPANA08G002124	-	18	4	1.41569e+35
GENEID:CAPANA06G001397	-	9	2	3082824330828260
GENEID:CAPANA01G004118	+	19	3	2.8425e+26
GENEID:CAPANA07G001287	-	7	1	169553480
CHR02.1101	+	3	1	98341464
GENEID:CAPANA02G002949	-	2	1	153174168
GENEID:CAPANA04G001693	+	10	1	82222533
GENEID:CAPANA04G000638	+	2	1	10387207
GENEID:CAPANA11G000414	+	5	1	11758427
GENEID:CAPANA12G002537	-	2	1	221202917
GENEID:CAPANA06G000897	+	7	1	15414392
GENEID:CAPANA11G000793	-	11	2	4062907040629090
GENEID:CAPANA10G001247	+	7	1	132430120
GENEID:CAPANA12G000166	+	9	1	2804036
GENEID:CAPANA08G001991	-	13	3	1.39589e+26
GENEID:CAPANA11G000891	+	8	1	60037623
GENEID:CAPANA04G001519	+	18	4	6.26615e+31
GENEID:CAPANA10G002451	-	6	1	204265816
GENEID:CAPANA03G000851	+	2	1	12725104
GENEID:CAPANA03G001056	+	6	2	1777003617770070
GENEID:CAPANA05G000740	-	13	1	28225061
GENEID:CAPANA08G001827	+	5	1	136918912
GENEID:CAPANA10G001796	-	3	1	184351776
GENEID:CAPANA12G000420	-	5	1	8243326
CHR07.541	-	32	2	2.2124e+17
GENEID:CAPANA06G000268	+	9	2	34365983436644
GENEID:CAPANA11G002061	+	3	1	208576142
CHR09.850	+	2	1	161540708
GENEID:CAPANA04G002058	+	11	2	1.59741e+17
GENEID:CAPANA03G001772	+	57	3	3.48946e+23
CHR02.1628	+	108	6	1.54129e+53
GENEID:CAPANA09G000876	+	3	1	64619068
GENEID:CAPANA08G000327	+	5	1	43061947
GENEID:CAPANA00G002648	+	6	2	4.87542e+17
GENEID:CAPANA08G000486	-	3	1	74589307
GENEID:CAPANA07G002190	+	2	1	215979307
GENEID:CAPANA10G000333	+	6	1	8349220
GENEID:CAPANA11G001363	+	8	1	161844256
GENEID:CAPANA09G002325	-	2	1	236455448
GENEID:CAPANA07G001783	-	3	1	203251424
GENEID:CAPANA03G003230	+	9	1	196210696
GENEID:CAPANA02G001266	-	6	2	1.17903e+17
GENEID:CAPANA01G003232	+	10	3	2.20079e+26
GENEID:CAPANA04G001973	-	2	1	147286320
CHR05.596	+	10	1	389004
GENEID:CAPANA12G000255	+	4	1	4071355
GENEID:CAPANA12G001128	+	82	3	4.798e+23
GENEID:CAPANA06G001396	-	11	1	30795123
GENEID:CAPANA06G001513	+	2	1	35866773
GENEID:CAPANA06G000782	+	3	1	12466338
GENEID:CAPANA05G001403	-	2	1	121502980
GENEID:CAPANA05G000078	+	3	1	926971
GENEID:CAPANA12G000506	-	12	2	99380189938081
GENEID:CAPANA11G001320	-	4	1	158706354
GENEID:CAPANA09G001431	+	32	3	1.60426e+26
GENEID:CAPANA08G001567	+	4	1	132842173
GENEID:CAPANA09G001924	+	3	1	216232691
GENEID:CAPANA04G000392	+	4	1	5994554
GENEID:CAPANA11G000685	-	2	1	27522761
GENEID:CAPANA01G004030	-	34	7	2.78244e+62
GENEID:CAPANA09G002082	-	20	2	2.28386e+17
GENEID:CAPANA08G001631	-	23	2	1.33699e+17
GENEID:CAPANA08G001067	-	4	2	1.24421e+17
GENEID:CAPANA06G001579	+	7	1	38930009
GENEID:CAPANA00G002281	-	12	2	4.6245e+17
GENEID:CAPANA06G001445	+	2	1	32743461
CHR03.324	-	15	2	1732570417325680
GENEID:CAPANA02G003521	-	4	1	161758112
GENEID:CAPANA11G001145	+	4	1	132872178
GENEID:CAPANA03G001164	-	3	1	19683985
GENEID:CAPANA05G000542	-	10	2	1459069014590730
GENEID:CAPANA02G000485	-	4	1	61724130
GENEID:CAPANA00G003682	-	4	1	574945258
GENEID:CAPANA06G000134	-	5	1	1838807
GENEID:CAPANA04G000697	-	7	1	11902988
GENEID:CAPANA05G000631	+	4	1	20431538
GENEID:CAPANA05G000138	+	24	4	2.17556e+27
GENEID:CAPANA07G001125	-	6	1	156743301
CHR04.834	+	18	2	1069086310690880
GENEID:CAPANA01G002684	-	12	2	1.71915e+17
CHR02.68	-	4	1	42713153
GENEID:CAPANA00G001947	+	4	1	443029593
GENEID:CAPANA08G000956	+	8	1	122789029
GENEID:CAPANA11G001238	-	7	1	146686030
GENEID:CAPANA01G001079	-	13	3	2.9803e+23
CHR12.846	+	31	3	5.77134e+23
GENEID:CAPANA07G002435	-	3	1	220349668
GENEID:CAPANA06G000708	-	7	1	11228862
GENEID:CAPANA11G001889	-	2	1	201522599
GENEID:CAPANA04G002546	+	11	2	2.06429e+17
GENEID:CAPANA06G000813	+	48	5	1.29553e+39
GENEID:CAPANA03G004550	+	28	4	2.57337e+35
GENEID:CAPANA08G001395	+	10	2	1.29933e+17
GENEID:CAPANA00G002242	-	3	1	459648436
GENEID:CAPANA08G001293	+	9	2	1.27486e+17
GENEID:CAPANA07G001247	-	5	1	166374704
CHR02.712	-	4	1	154200485
GENEID:CAPANA04G000286	+	5	1	4534507
GENEID:CAPANA02G000737	-	17	3	8.78976e+23
GENEID:CAPANA10G002177	+	10	1	200181957
GENEID:CAPANA01G004097	+	55	7	2.83325e+62
GENEID:CAPANA00G002393	+	9	1	473263428
GENEID:CAPANA01G002969	-	3	1	191891826
GENEID:CAPANA04G000918	+	6	1	21396165
GENEID:CAPANA03G000732	+	2	1	10833928
GENEID:CAPANA09G001054	+	2	1	92699298
CHR07.943	+	13	1	209532073
GENEID:CAPANA07G001009	-	4	1	140597337
GENEID:CAPANA02G000893	+	7	1	100666837
GENEID:CAPANA09G002222	+	4	1	234544872
GENEID:CAPANA10G002473	-	6	2	2.04488e+17
GENEID:CAPANA05G000115	-	4	1	1864244
GENEID:CAPANA12G002168	-	10	2	2.02299e+17
GENEID:CAPANA08G002576	+	2	1	149114808
GENEID:CAPANA05G000755	-	3	1	29096259
GENEID:CAPANA08G000537	+	7	2	8262348482625460
GENEID:CAPANA11G002067	-	5	2	2.08631e+17
GENEID:CAPANA11G002299	+	8	1	218259180
GENEID:CAPANA10G000007	-	11	2	8475484575
GENEID:CAPANA02G000240	-	4	1	30357318
GENEID:CAPANA12G001013	-	26	3	4.08851e+23
CHR01.1048	+	6	2	43798034379837
GENEID:CAPANA00G004916	-	5	1	672960417
GENEID:CAPANA01G000097	-	8	1	1501446
GENEID:CAPANA03G000853	-	4	1	12730461
GENEID:CAPANA03G003241	-	17	2	1.97605e+17
GENEID:CAPANA01G000419	+	3	1	7594605
GENEID:CAPANA10G001715	-	2	1	175479426
GENEID:CAPANA02G003350	+	2	1	159440514
GENEID:CAPANA03G000902	-	3	1	14506180
GENEID:CAPANA00G003435	-	15	2	5.45492e+17
GENEID:CAPANA03G000766	-	4	1	11243600
GENEID:CAPANA12G000408	+	11	2	81323208132364
GENEID:CAPANA03G003843	+	3	1	239117613
GENEID:CAPANA01G003040	-	4	1	200770327
GENEID:CAPANA02G003708	-	13	2	1.63934e+17
GENEID:CAPANA02G001381	-	11	1	123187049
GENEID:CAPANA09G001696	+	3	1	195843622
CHR04.441	-	3	1	105725833
CHR10.656	+	7	1	15717464
GENEID:CAPANA11G001964	-	2	1	203899226
GENEID:CAPANA00G002440	-	3	1	475980692
GENEID:CAPANA01G004298	-	2	1	295686745
GENEID:CAPANA04G000138	+	39	4	1.69435e+27
GENEID:CAPANA03G002469	-	14	3	7.38175e+23
GENEID:CAPANA02G001395	-	3	1	123397159
GENEID:CAPANA10G002129	+	7	1	199105049
GENEID:CAPANA02G001935	-	109	6	1.36255e+53
GENEID:CAPANA01G000645	-	19	2	1236930812369370
GENEID:CAPANA01G004286	-	7	2	2.95023e+17
GENEID:CAPANA05G002398	-	3	1	214401399
GENEID:CAPANA06G000421	+	7	2	62527726253015
GENEID:CAPANA06G001506	+	12	3	3.56245e+23
GENEID:CAPANA03G000641	-	3	1	9137966
GENEID:CAPANA01G001489	+	9	1	47745419
GENEID:CAPANA00G003388	-	2	1	544876904
GENEID:CAPANA01G004029	-	4	1	278057223
GENEID:CAPANA01G000204	+	3	1	2964112
GENEID:CAPANA03G000994	+	9	2	1664327916643300
GENEID:CAPANA00G003005	-	5	1	512622810
GENEID:CAPANA06G001112	-	7	2	2009934720099290
GENEID:CAPANA10G000139	+	3	1	2366524
GENEID:CAPANA08G002631	+	44	3	1.50003e+26
CHR01.673	-	4	1	200334121
GENEID:CAPANA04G000899	+	4	1	19197340
GENEID:CAPANA00G003801	-	4	1	581042969
GENEID:CAPANA08G000628	+	29	2	9657122996571180
GENEID:CAPANA07G002042	-	7	1	212332031
GENEID:CAPANA02G001966	+	15	3	1.36863e+26
GENEID:CAPANA12G000446	+	37	3	8.82515e+20
GENEID:CAPANA06G001752	+	11	3	5.00406e+23
GENEID:CAPANA08G001261	-	5	1	127249394
GENEID:CAPANA02G000894	+	27	1	100670120
GENEID:CAPANA00G004152	+	54	5	6.1826e+44
GENEID:CAPANA07G000830	+	6	1	102097177
GENEID:CAPANA00G002830	+	41	3	5.01606e+26
GENEID:CAPANA00G003297	+	3	1	539113152
GENEID:CAPANA07G001595	-	5	1	191900960
GENEID:CAPANA10G000173	+	2	1	3348530
GENEID:CAPANA04G001621	-	33	4	7.26078e+31
GENEID:CAPANA00G002501	-	11	1	478856670
GENEID:CAPANA08G002794	+	9	1	152302864
GENEID:CAPANA03G002234	-	3	1	54730269
GENEID:CAPANA01G000860	-	20	3	1.89522e+23
GENEID:CAPANA02G002075	-	4	1	139202397
GENEID:CAPANA04G002823	+	11	2	2.14711e+17
GENEID:CAPANA08G000943	+	2	1	122615310
GENEID:CAPANA01G003359	+	4	1	224848097
GENEID:CAPANA05G001388	+	7	2	1.17797e+17
GENEID:CAPANA05G000154	+	5	1	2641902
GENEID:CAPANA07G001987	-	4	1	210482993
GENEID:CAPANA12G002224	+	5	2	2.07425e+17
CHR05.651	+	5	1	7026778
GENEID:CAPANA00G002320	-	4	1	465395618
CHR01.273	-	8	2	2784701527847070
GENEID:CAPANA08G002274	-	18	2	1.4406e+17
GENEID:CAPANA00G002159	+	9	2	4.55279e+17
GENEID:CAPANA08G002281	+	3	1	144180041
GENEID:CAPANA01G000219	+	4	1	3174182
GENEID:CAPANA08G002199	-	5	1	142744275
GENEID:CAPANA05G000817	+	10	3	3.18398e+23
GENEID:CAPANA00G003079	+	4	1	522619145
CHR03.913	-	5	1	230544279
GENEID:CAPANA05G002535	+	23	3	2.16673e+26
GENEID:CAPANA02G003113	-	6	1	155910344
GENEID:CAPANA04G001501	+	28	1	60948567
CHR05.240	-	3	1	59273548
GENEID:CAPANA11G000276	+	4	1	7288511
GENEID:CAPANA05G000288	-	4	1	5512146
GENEID:CAPANA09G001527	-	5	1	176168040
GENEID:CAPANA09G002400	-	3	1	237951503
GENEID:CAPANA10G002054	+	5	1	196692406
GENEID:CAPANA07G000377	-	7	1	23078879
GENEID:CAPANA01G001382	-	12	2	4519136645191380
GENEID:CAPANA06G001870	+	17	2	5999195559991900
GENEID:CAPANA08G000736	+	33	4	1.05968e+35
GENEID:CAPANA10G002253	+	4	1	201464133
GENEID:CAPANA12G002652	+	2	1	224884659
GENEID:CAPANA05G000157	-	5	1	2652034
GENEID:CAPANA12G001573	-	4	1	124286138
GENEID:CAPANA02G003491	+	2	1	161396127
GENEID:CAPANA09G000789	-	7	1	48871727
GENEID:CAPANA00G002686	-	9	2	4.90088e+17
GENEID:CAPANA05G000607	-	3	1	18749552
GENEID:CAPANA09G002162	+	72	2	2.32464e+17
GENEID:CAPANA05G000973	+	4	2	4255044942550470
GENEID:CAPANA00G001529	+	36	5	4.02161e+44
CHR03.1494	+	277	7	2.18248e+55
GENEID:CAPANA04G000036	+	4	1	471214
GENEID:CAPANA04G001288	+	222	6	4.31134e+47
GENEID:CAPANA00G004909	-	4	1	672828809
GENEID:CAPANA10G001248	+	11	2	1.32523e+17
GENEID:CAPANA06G002646	-	5	1	188607368
GENEID:CAPANA05G002274	-	149	7	2.06018e+62
GENEID:CAPANA06G002107	+	11	4	9.04768e+31
GENEID:CAPANA03G000757	+	6	2	1109733111097500
GENEID:CAPANA00G003097	-	5	2	5.23824e+17
GENEID:CAPANA10G001437	+	9	2	1.56028e+17
GENEID:CAPANA02G000043	-	12	2	63851066385538
GENEID:CAPANA06G000233	-	12	3	3.05336e+20
GENEID:CAPANA07G001985	+	19	1	210480006
GENEID:CAPANA05G000130	+	3	1	2120157
GENEID:CAPANA11G001426	-	7	1	169397848
GENEID:CAPANA12G002108	+	2	1	198119205
GENEID:CAPANA03G000211	+	5	1	2948468
GENEID:CAPANA04G001887	+	3	1	132055122
GENEID:CAPANA02G001335	-	7	1	120430265
GENEID:CAPANA03G003924	-	11	2	2.41728e+17
GENEID:CAPANA04G001994	+	4	1	150025143
GENEID:CAPANA08G001422	-	8	1	130688401
GENEID:CAPANA08G000942	+	8	1	122594133
GENEID:CAPANA02G000217	+	9	2	2752052927520500
GENEID:CAPANA12G001145	-	2	1	49436351
GENEID:CAPANA03G001523	-	2	1	28517132
GENEID:CAPANA10G000296	-	20	2	69780206977969
GENEID:CAPANA06G000069	+	5	1	865887
GENEID:CAPANA07G002060	-	10	3	2.12515e+26
GENEID:CAPANA10G002423	-	4	1	203924845
GENEID:CAPANA07G000553	-	11	1	44541645
GENEID:CAPANA01G001378	+	4	1	45164430
GENEID:CAPANA10G001911	+	5	1	190949569
GENEID:CAPANA01G000303	-	11	2	58326725832628
GENEID:CAPANA12G000700	-	6	1	19881394
CHR11.879	+	7	2	1.82023e+17
GENEID:CAPANA07G002340	-	27	3	2.18938e+26
GENEID:CAPANA12G000142	-	2	1	2398689
GENEID:CAPANA10G002009	-	50	4	1.9566e+35
GENEID:CAPANA03G000257	+	5	1	3785161
GENEID:CAPANA05G000452	-	5	1	10237455
GENEID:CAPANA06G003000	+	6	1	216348882
GENEID:CAPANA04G000866	-	11	2	1761097417610940
GENEID:CAPANA06G002976	-	5	1	215790212
GENEID:CAPANA03G001971	+	6	1	40472820
GENEID:CAPANA03G000098	-	21	3	1.33545e+20
GENEID:CAPANA01G002676	+	4	1	171540012
GENEID:CAPANA10G001963	-	4	1	192995107
GENEID:CAPANA12G000464	+	3	1	9443295
GENEID:CAPANA12G002310	-	2	1	210740666
GENEID:CAPANA12G000444	-	4	1	8725869
GENEID:CAPANA02G001274	-	41	3	1.18198e+26
GENEID:CAPANA04G000197	-	17	4	2.67718e+27
GENEID:CAPANA11G001026	+	3	1	98622490
CHR06.30	-	8	2	12116511211587
GENEID:CAPANA00G001353	+	5	1	384090369
GENEID:CAPANA05G000331	-	7	2	70820517082090
GENEID:CAPANA09G001445	+	104	4	1.64322e+35
GENEID:CAPANA04G001165	-	2	1	35049010
GENEID:CAPANA04G000403	-	3	1	6135640
GENEID:CAPANA03G001717	+	5	2	3392983933929860
GENEID:CAPANA12G002883	+	3	1	229556868
GENEID:CAPANA12G002859	-	11	3	2.29316e+26
GENEID:CAPANA05G002312	+	5	1	206903327
GENEID:CAPANA01G001639	+	6	1	55898635
GENEID:CAPANA04G001136	+	6	1	32797999
GENEID:CAPANA00G005031	+	8	2	6.95704e+17
GENEID:CAPANA12G002925	+	5	1	229929324
GENEID:CAPANA07G000463	-	3	1	32087981
GENEID:CAPANA03G000915	-	4	1	14780286
GENEID:CAPANA03G001700	+	4	1	33490303
GENEID:CAPANA09G001071	-	5	1	94544357
GENEID:CAPANA07G001591	-	3	1	191818230
GENEID:CAPANA00G002943	-	5	1	507472819
GENEID:CAPANA07G001752	-	10	2	1.99717e+17
CHR11.666	+	2	1	21399883
GENEID:CAPANA09G001435	-	7	1	160991892
GENEID:CAPANA06G002219	+	4	1	111512773
GENEID:CAPANA08G001566	-	5	1	132769412
GENEID:CAPANA06G000535	+	8	2	80461108046061
GENEID:CAPANA04G000493	-	4	1	7892504
GENEID:CAPANA03G002500	-	22	4	7.83821e+31
GENEID:CAPANA09G000692	+	57	1	33594220
GENEID:CAPANA03G001259	-	10	1	21597496
GENEID:CAPANA02G002921	+	30	2	1.52616e+17
GENEID:CAPANA08G001246	+	85	5	1.27112e+44
GENEID:CAPANA06G000828	-	23	6	1.3146e+47
GENEID:CAPANA03G000387	-	3	1	5350087
GENEID:CAPANA09G002242	+	10	3	2.35017e+26
GENEID:CAPANA08G001565	+	3	1	132767914
GENEID:CAPANA07G002221	-	7	1	216615604
GENEID:CAPANA06G000795	+	6	1	12704999
GENEID:CAPANA09G000138	+	25	2	54177705417741
GENEID:CAPANA08G002013	-	6	1	139897063
GENEID:CAPANA03G004323	-	2	1	250648558
GENEID:CAPANA09G000448	-	3	1	15430643
CHR10.91	-	15	2	53946865394718
GENEID:CAPANA08G001703	-	10	2	1.35035e+17
GENEID:CAPANA01G001826	+	3	1	71903669
GENEID:CAPANA03G000633	-	13	2	90154119015322
GENEID:CAPANA10G000648	+	4	1	35393725
GENEID:CAPANA01G000326	+	5	1	6161559
GENEID:CAPANA03G001781	-	6	1	35166767
GENEID:CAPANA08G000082	+	3	1	1552766
GENEID:CAPANA08G002581	+	4	1	149172939
GENEID:CAPANA07G000817	-	80	4	9.80933e+31
CHR05.577	-	2	1	216954987
GENEID:CAPANA08G002728	-	4	1	151476236
GENEID:CAPANA06G002561	+	124	5	1.76304e+44
GENEID:CAPANA02G003148	-	7	2	1.56491e+17
GENEID:CAPANA10G002424	+	6	2	2.0394e+17
CHR06.976	+	21	2	1290183812901850
GENEID:CAPANA03G000056	+	14	3	8.4977e+17
GENEID:CAPANA08G002751	+	3	1	151784725
GENEID:CAPANA03G001145	-	5	1	19407121
GENEID:CAPANA03G000514	+	7	2	71183687118400
GENEID:CAPANA09G002097	+	3	1	228920360
CHR05.219	-	2	1	37191675
GENEID:CAPANA05G000802	+	5	1	31460014
GENEID:CAPANA08G002141	+	41	5	1.4181e+44
GENEID:CAPANA06G001365	+	3	1	29881163
GENEID:CAPANA09G000231	+	3	1	7169828
GENEID:CAPANA05G000183	+	10	2	29158822910359
GENEID:CAPANA11G000330	-	3	1	8652946
GENEID:CAPANA01G001115	+	4	1	31374356
GENEID:CAPANA00G002649	+	4	1	487549365
GENEID:CAPANA09G000763	+	6	1	43785475
GENEID:CAPANA07G001814	+	4	1	204194258
GENEID:CAPANA02G000063	+	16	2	1014492310145190
GENEID:CAPANA00G004369	-	3	1	636059588
CHR10.1060	+	3	1	201129800
GENEID:CAPANA04G000070	+	5	1	761990
GENEID:CAPANA10G002506	-	7	1	205182293
GENEID:CAPANA10G001286	+	19	2	1.38275e+17
GENEID:CAPANA01G003049	+	180	6	2.02632e+53
GENEID:CAPANA02G001187	-	9	2	1.13557e+17
GENEID:CAPANA08G002228	+	3	1	143292475
GENEID:CAPANA09G000123	+	15	3	5.07777e+20
GENEID:CAPANA03G000865	-	32	4	1.28767e+31
GENEID:CAPANA04G001057	-	18	2	2805137128051440
GENEID:CAPANA09G000131	-	6	2	52139495213972
GENEID:CAPANA11G000225	-	3	1	5665875
GENEID:CAPANA07G002308	-	3	1	218611163
GENEID:CAPANA11G001401	+	3	1	166943034
GENEID:CAPANA03G001821	-	13	2	3633330136333280
GENEID:CAPANA00G003527	-	5	1	557378508
GENEID:CAPANA00G002832	-	2	1	501616492
GENEID:CAPANA01G001759	+	3	1	64828803
GENEID:CAPANA02G000764	+	216	5	9.08228e+39
GENEID:CAPANA02G002258	-	8	2	1.42582e+17
GENEID:CAPANA04G000103	-	2	1	1136224
GENEID:CAPANA02G001052	+	37	4	1.09021e+35
GENEID:CAPANA10G000283	-	1709	10	6.38608e+69
GENEID:CAPANA07G001812	-	9	2	2.04151e+17
GENEID:CAPANA03G002849	+	8	2	1.2559e+17
GENEID:CAPANA05G001386	+	5	1	116455905
GENEID:CAPANA09G001165	-	4	1	115238818
GENEID:CAPANA03G000300	-	3	1	4291177
GENEID:CAPANA10G002020	-	14	1	195864526
GENEID:CAPANA09G001599	-	8	3	1.86058e+26
GENEID:CAPANA12G000264	-	4	2	41800404179990
GENEID:CAPANA07G000147	+	4	1	7260897
CHR08.1496	+	8	3	1.53173e+26
GENEID:CAPANA08G001530	+	8	1	132258707
GENEID:CAPANA01G000017	+	30	2	296153296252
GENEID:CAPANA01G000498	+	24	5	8.62777e+34
GENEID:CAPANA11G001389	+	7	1	164657155
GENEID:CAPANA03G003275	+	6	1	202919832
GENEID:CAPANA01G000961	+	4	1	23629498
GENEID:CAPANA03G001927	+	4	1	39249116
GENEID:CAPANA06G002903	-	3	1	211287581
GENEID:CAPANA02G002749	-	8	1	149957117
CHR12.39	-	3	1	2953865
GENEID:CAPANA08G000649	+	3	1	98332540
GENEID:CAPANA08G002713	+	9	1	151206842
GENEID:CAPANA07G002216	-	6	1	216452754
GENEID:CAPANA05G000663	-	5	1	22406511
GENEID:CAPANA12G001381	-	11	2	8599553085995560
GENEID:CAPANA06G002666	+	4	1	191664313
GENEID:CAPANA12G001790	+	8	2	1.65086e+17
GENEID:CAPANA10G001554	+	19	1	165176159
GENEID:CAPANA09G001363	-	16	4	1.48112e+35
GENEID:CAPANA06G002171	+	2	1	103083963
GENEID:CAPANA12G000516	-	6	2	1018626210186290
GENEID:CAPANA03G003989	+	2	1	243637761
GENEID:CAPANA03G003653	+	8	2	2.33088e+17
GENEID:CAPANA03G001053	-	3	1	17707410
GENEID:CAPANA10G001199	+	11	2	1.26275e+17
GENEID:CAPANA02G003228	+	3	1	157592911
GENEID:CAPANA12G002067	-	9	2	1.95052e+17
GENEID:CAPANA06G000351	+	27	2	49856754985701
GENEID:CAPANA01G002590	+	3	1	168270013
GENEID:CAPANA12G000476	+	4	1	9570814
GENEID:CAPANA08G002533	+	7	1	148362792
GENEID:CAPANA03G002798	+	5	1	112156136
GENEID:CAPANA08G002001	-	26	5	1.39727e+44
GENEID:CAPANA10G002245	-	5	1	201320036
GENEID:CAPANA05G002443	-	21	3	2.1537e+26
GENEID:CAPANA01G002245	-	8	2	1.35171e+17
GENEID:CAPANA08G002730	-	4	1	151494811
CHR02.1456	+	3	1	144850861
GENEID:CAPANA03G001462	-	7	1	27396080
GENEID:CAPANA01G001017	+	26	4	2.75654e+31
GENEID:CAPANA08G001265	-	5	1	127270908
GENEID:CAPANA02G002464	-	6	1	145370336
GENEID:CAPANA01G002805	+	6	2	1.79033e+17
GENEID:CAPANA07G002194	+	35	2	2.16001e+17
GENEID:CAPANA01G000496	-	33	5	8.56512e+34
GENEID:CAPANA06G003046	-	4	1	218011597
CHR01.1311	+	9	1	45215087
GENEID:CAPANA02G003379	-	28	3	1.59882e+26
GENEID:CAPANA03G001767	-	59	5	3.48177e+39
GENEID:CAPANA01G000399	-	4	1	7281133
GENEID:CAPANA06G000703	+	4	1	11174041
GENEID:CAPANA01G003385	-	18	4	2.25401e+35
GENEID:CAPANA12G002265	-	2	1	208977255
GENEID:CAPANA00G003338	-	7	2	5.43324e+17
GENEID:CAPANA08G002678	-	4	1	150686304
GENEID:CAPANA04G000519	+	3	1	8351970
GENEID:CAPANA09G000627	+	10	2	2795303827953130
GENEID:CAPANA08G002679	-	3	1	150704249
GENEID:CAPANA08G000413	-	8	2	5687133456871450
GENEID:CAPANA03G002307	+	18	3	5.97799e+23
GENEID:CAPANA00G000873	+	6	1	308799303
GENEID:CAPANA02G002063	+	3	1	139027370
GENEID:CAPANA08G002626	+	6	2	1.49961e+17
GENEID:CAPANA12G001035	+	11	3	4.22729e+23
GENEID:CAPANA03G001499	+	4	1	28227316
GENEID:CAPANA10G000737	+	5	1	43787497
GENEID:CAPANA03G001598	+	2	1	30494271
GENEID:CAPANA07G000266	+	4	1	11578073
GENEID:CAPANA00G000428	-	4	1	245393740
GENEID:CAPANA08G000106	+	4	2	18518631851984
GENEID:CAPANA08G002518	-	19	2	1.48131e+17
GENEID:CAPANA07G002144	-	9	2	2.14516e+17
GENEID:CAPANA00G003762	+	4	1	580068896
CHR09.693	+	5	1	17037477
GENEID:CAPANA06G002830	-	10	2	2.08086e+17
GENEID:CAPANA07G000571	+	2	1	46250745
GENEID:CAPANA03G004123	-	15	2	2.46532e+17
GENEID:CAPANA05G002021	+	3	1	193520948
GENEID:CAPANA10G001006	+	6	2	8787070187870730
CHR11.135	-	2	1	20059302
GENEID:CAPANA02G001025	-	8	1	107266380
GENEID:CAPANA06G000723	+	67	5	1.15449e+39
GENEID:CAPANA08G001804	+	3	1	136700885
GENEID:CAPANA10G002439	+	7	2	2.04073e+17
GENEID:CAPANA02G003516	-	5	1	161738851
GENEID:CAPANA03G003349	+	2	1	211293961
GENEID:CAPANA06G001361	-	7	3	2.98199e+23
GENEID:CAPANA07G002160	+	5	1	215520193
GENEID:CAPANA06G001751	+	2	1	49927264
GENEID:CAPANA02G002219	-	95	4	1.4209e+35
GENEID:CAPANA12G002796	-	7	1	228011115
GENEID:CAPANA11G000177	-	11	3	4.36151e+20
GENEID:CAPANA00G004875	+	14	1	671696887
GENEID:CAPANA01G000413	-	2	1	7490698
CHR03.2078	+	6	1	240151560
GENEID:CAPANA01G002598	-	6	1	168479382
GENEID:CAPANA01G001493	+	29	3	4.79559e+23
GENEID:CAPANA07G000235	+	2	1	10615617
GENEID:CAPANA06G001705	+	18	3	4.72905e+23
GENEID:CAPANA12G002649	-	11	2	2.24718e+17
GENEID:CAPANA02G003093	+	3	1	155630863
GENEID:CAPANA10G000167	+	6	2	29656522965723
GENEID:CAPANA11G000010	-	8	1	150964
GENEID:CAPANA03G001736	-	14	4	3.40745e+31
CHR04.586	-	77	4	2.07028e+35
GENEID:CAPANA01G000731	-	11	2	1472178314721830
CHR08.789	+	71	8	2.16843e+55
GENEID:CAPANA05G001573	-	4	1	152299307
GENEID:CAPANA11G001648	-	2	1	187464654
GENEID:CAPANA04G001649	-	6	2	7473944674739390
GENEID:CAPANA06G000595	-	9	2	92069539207121
GENEID:CAPANA10G001406	-	25	4	1.52602e+35
GENEID:CAPANA04G002887	+	6	1	215595919
GENEID:CAPANA12G001007	-	13	1	40468236
GENEID:CAPANA01G000148	-	8	2	21286562128750
GENEID:CAPANA12G000382	-	13	2	78627677862786
CHR00.550	-	47	4	5.45767e+35
GENEID:CAPANA02G003203	+	61	6	1.5718e+53
GENEID:CAPANA00G001651	-	7	2	4.16242e+17
CHR07.584	+	15	3	8.15111e+20
GENEID:CAPANA08G001940	-	3	1	138704509
GENEID:CAPANA07G002430	+	14	2	2.20193e+17
GENEID:CAPANA08G002361	-	5	1	145719544
GENEID:CAPANA07G000374	+	8	2	2288944922889540
GENEID:CAPANA04G001209	+	3	1	37185996
GENEID:CAPANA09G001353	-	19	4	1.46394e+35
GENEID:CAPANA09G000028	+	11	1	781183
GENEID:CAPANA02G002358	-	4	1	143653919
GENEID:CAPANA12G000940	-	12	1	36342109
CHR05.571	-	3	1	216704728
GENEID:CAPANA02G002790	+	7	1	150800804
GENEID:CAPANA05G002151	-	4	1	200846756
GENEID:CAPANA03G000967	-	8	2	1591407715914090
GENEID:CAPANA02G003125	+	6	2	1.5612e+17
GENEID:CAPANA02G000167	-	9	2	2146280921462730
GENEID:CAPANA03G002435	-	5	2	7081341570813530
CHR08.1196	+	18	2	1.35423e+17
GENEID:CAPANA01G000988	+	16	2	2572115225721110
GENEID:CAPANA01G004052	-	4	1	280486691
GENEID:CAPANA02G003305	+	13	1	158741114
GENEID:CAPANA11G000631	+	7	1	23384995
GENEID:CAPANA11G000470	-	11	3	1.41229e+23
CHR08.357	-	9	1	131669600
GENEID:CAPANA07G001801	+	4	1	203987124
CHR12.1112	+	11	3	2.19885e+26
GENEID:CAPANA09G002329	-	4	1	236494105
GENEID:CAPANA00G003078	-	45	4	5.2247e+35
GENEID:CAPANA03G003935	-	6	2	2.41901e+17
GENEID:CAPANA02G002608	+	60	2	1.48026e+17
CHR00.310	-	5	1	459338481
GENEID:CAPANA09G000532	-	35	4	2.0384e+31
GENEID:CAPANA02G002461	+	3	1	145359494
GENEID:CAPANA03G000549	+	7	1	7679614
GENEID:CAPANA00G002300	-	3	1	464364217
GENEID:CAPANA03G002162	-	5	1	49832666
CHR03.543	-	19	2	3924942339249390
GENEID:CAPANA12G000660	+	2	1	18416844
GENEID:CAPANA01G000177	-	12	4	2.55346e+27
GENEID:CAPANA02G000173	+	5	2	2236641422366580
GENEID:CAPANA12G000004	+	10	2	4084940822
GENEID:CAPANA03G000878	-	22	2	1295594612956030
GENEID:CAPANA11G000044	-	5	1	1373591
GENEID:CAPANA09G002238	+	61	4	2.34971e+35
CHR06.1106	+	6	1	30498954
GENEID:CAPANA06G000271	+	11	2	34858533485999
GENEID:CAPANA03G000686	-	7	1	10066996
CHR07.22	-	170	6	4.81179e+41
GENEID:CAPANA10G000168	-	73	6	2.96663e+41
GENEID:CAPANA07G002010	+	20	3	2.11154e+26
GENEID:CAPANA09G000145	-	5	2	55581555558175
GENEID:CAPANA11G001958	+	3	1	203582062
GENEID:CAPANA06G000896	+	113	2	1540105915401010
GENEID:CAPANA12G001147	-	11	2	4947698049477220
GENEID:CAPANA02G003096	-	5	1	155647650
GENEID:CAPANA03G001774	+	5	2	3495643534956520
GENEID:CAPANA06G002092	-	23	1	88632397
GENEID:CAPANA02G002149	-	6	1	140860590
GENEID:CAPANA07G000695	+	2	1	67135788
GENEID:CAPANA04G000714	-	7	1	12455389
GENEID:CAPANA03G001213	+	5	1	20517546
GENEID:CAPANA03G003994	+	4	2	2.43733e+17
GENEID:CAPANA03G001299	+	13	2	2279115322791210
GENEID:CAPANA07G001548	+	189	7	1.9021e+62
CHR00.816	-	2	1	661697836
GENEID:CAPANA11G000145	-	2	1	3755986
GENEID:CAPANA10G002258	-	46	3	2.01491e+26
GENEID:CAPANA12G002268	-	7	2	2.0906e+17
GENEID:CAPANA00G001158	+	6	1	354356233
GENEID:CAPANA08G002034	-	5	1	140155743
CHR08.654	-	7	1	148489067
CHR12.901	+	3	1	101920119
GENEID:CAPANA06G000132	+	6	1	1819945
GENEID:CAPANA05G000082	-	3	1	988683
GENEID:CAPANA03G001945	+	42	3	3.96333e+23
CHR12.713	+	4	1	9498812
GENEID:CAPANA08G002007	-	5	1	139812655
GENEID:CAPANA03G003803	+	7	1	238257521
GENEID:CAPANA08G001687	-	15	4	1.34683e+35
GENEID:CAPANA09G000377	+	4	1	11968955
GENEID:CAPANA06G003060	-	6	1	218215801
GENEID:CAPANA11G000359	+	3	1	9629102
GENEID:CAPANA08G002021	-	10	2	1.39987e+17
GENEID:CAPANA01G000114	+	9	1	1740092
GENEID:CAPANA12G000252	+	6	2	40172984020410
GENEID:CAPANA01G002573	-	14	2	1.67324e+17
GENEID:CAPANA02G003138	+	8	1	156306707
GENEID:CAPANA10G000982	-	13	2	7963955579639650
GENEID:CAPANA09G000124	+	6	1	5089060
GENEID:CAPANA04G000340	-	5	1	5400795
GENEID:CAPANA06G002426	-	10	1	162376770
GENEID:CAPANA04G000573	-	5	1	9127210
GENEID:CAPANA08G002606	-	4	1	149669731
GENEID:CAPANA04G000052	+	5	1	578910
GENEID:CAPANA05G001694	+	6	1	167277869
GENEID:CAPANA04G000629	+	2	1	10108202
GENEID:CAPANA06G000836	-	20	3	1.32353e+23
GENEID:CAPANA02G002412	-	5	1	144304207
GENEID:CAPANA06G002789	+	7	2	2.04782e+17
CHR03.914	-	7	1	230575958
CHR00.584	-	7	2	5.63727e+17
GENEID:CAPANA11G000661	-	7	1	24912132
GENEID:CAPANA02G002605	+	4	1	147986688
GENEID:CAPANA09G001187	+	4	1	119691332
GENEID:CAPANA09G000353	+	85	4	1.13506e+31
GENEID:CAPANA10G000124	-	3	1	2175558
GENEID:CAPANA00G003898	+	5	1	587767856
GENEID:CAPANA11G000931	+	2	1	65662170
CHR12.332	-	4	1	133038732
GENEID:CAPANA10G000738	-	3	1	43820950
GENEID:CAPANA04G000350	+	2	1	5502655
GENEID:CAPANA08G000883	-	6	2	1.21359e+17
GENEID:CAPANA03G001692	-	8	3	3.33107e+23
GENEID:CAPANA01G002866	-	8	2	1.81669e+17
GENEID:CAPANA01G000069	+	4	1	1051698
GENEID:CAPANA11G001599	+	4	1	182703198
GENEID:CAPANA05G001802	-	6	1	175823092
GENEID:CAPANA11G000426	+	4	1	12407491
GENEID:CAPANA00G001213	+	282	5	3.62419e+44
GENEID:CAPANA04G001958	-	21	3	1.45158e+26
GENEID:CAPANA05G000367	-	6	2	79723377972360
GENEID:CAPANA08G002198	+	8	1	142740679
GENEID:CAPANA11G000523	+	10	1	16744707
GENEID:CAPANA09G000536	+	6	1	20570052
GENEID:CAPANA08G001549	+	5	1	132558245
GENEID:CAPANA00G003887	+	4	1	587313104
GENEID:CAPANA12G002504	+	4	1	219851555
GENEID:CAPANA03G000205	-	2	1	2873052
GENEID:CAPANA08G000825	+	5	1	116108245
GENEID:CAPANA07G001123	-	4	1	156455840
GENEID:CAPANA02G000933	+	56	6	1.03144e+53
GENEID:CAPANA06G002376	-	2	1	156260172
GENEID:CAPANA08G002850	-	13	1	153206152
GENEID:CAPANA00G004025	+	37	4	6.04807e+35
GENEID:CAPANA12G000192	+	3	1	3142876
GENEID:CAPANA02G001891	-	7	2	1.35374e+17
GENEID:CAPANA05G000507	-	7	1	13297008
GENEID:CAPANA03G000176	-	18	2	23745972374637
GENEID:CAPANA02G002100	-	17	2	1.39886e+17
GENEID:CAPANA10G001914	+	4	1	191160672
GENEID:CAPANA01G003424	+	7	1	226095612
GENEID:CAPANA08G002219	+	4	1	143144737
GENEID:CAPANA08G002147	-	4	1	141852627
GENEID:CAPANA11G001122	+	23	5	1.29279e+44
GENEID:CAPANA02G002457	-	9	3	1.4529e+26
GENEID:CAPANA01G001148	-	12	3	3.3792e+23
CHR00.552	-	138	4	5.46031e+35
GENEID:CAPANA07G000433	+	10	2	2924099129241020
GENEID:CAPANA00G004656	+	4	1	665103264
GENEID:CAPANA03G000031	+	4	1	542594
GENEID:CAPANA07G000207	-	21	3	9.46766e+20
GENEID:CAPANA06G000045	+	51	6	6.7123e+35
GENEID:CAPANA12G000406	-	5	1	8108702
GENEID:CAPANA10G001969	-	8	1	193122637
GENEID:CAPANA08G000814	+	10	1	115551528
GENEID:CAPANA10G001799	+	5	2	1.85056e+17
CHR06.1097	+	4	1	29810767
GENEID:CAPANA03G000630	-	10	2	89674628967487
GENEID:CAPANA05G000539	-	4	1	14518678
GENEID:CAPANA01G003571	-	5	1	229621224
GENEID:CAPANA10G000115	-	9	2	20873172087244
GENEID:CAPANA02G001259	-	4	1	117784694
CHR05.775	+	6	1	35724743
GENEID:CAPANA12G000829	-	17	2	2788301427883050
GENEID:CAPANA08G000002	+	14	3	265022643126567
GENEID:CAPANA00G003537	+	3	1	558091230
GENEID:CAPANA01G003198	-	2	1	217947215
GENEID:CAPANA05G002420	+	10	1	214919477
GENEID:CAPANA01G000965	-	4	1	23831693
CHR00.1728	+	13	2	6.67767e+17
GENEID:CAPANA00G001096	-	84	5	3.44435e+44
GENEID:CAPANA03G004549	+	6	2	2.5733e+17
GENEID:CAPANA05G001984	+	15	3	1.91289e+26
GENEID:CAPANA01G004063	-	4	1	280894494
GENEID:CAPANA06G000168	+	6	2	22864782286497
GENEID:CAPANA07G001997	+	16	2	2.10697e+17
GENEID:CAPANA01G000958	+	16	2	2354193623542030
CHR09.809	+	6	1	127734494
GENEID:CAPANA05G002534	-	12	2	2.16657e+17
GENEID:CAPANA06G000333	-	5	1	4639799
GENEID:CAPANA07G000834	+	9	3	1.02824e+26
GENEID:CAPANA10G002358	-	18	1	202941593
GENEID:CAPANA03G000377	-	18	1	5273314
GENEID:CAPANA02G000334	-	12	2	4518955645189420
GENEID:CAPANA01G000934	+	18	1	22344616
GENEID:CAPANA09G002413	+	18	2	2.38113e+17
GENEID:CAPANA08G001533	+	61	3	1.32277e+26
GENEID:CAPANA12G002831	-	3	1	228603587
GENEID:CAPANA08G001184	+	14	3	1.26166e+26
GENEID:CAPANA11G001383	-	4	1	164049919
GENEID:CAPANA11G002322	-	5	1	218850672
GENEID:CAPANA03G004093	-	6	2	2.45789e+17
GENEID:CAPANA07G000069	-	6	1	4078998
GENEID:CAPANA03G002577	-	7	2	8607935086079390
GENEID:CAPANA00G001428	+	4	1	392938196
GENEID:CAPANA11G001523	-	2	1	177991716
GENEID:CAPANA02G002620	+	7	1	148183321
GENEID:CAPANA03G002834	+	16	3	1.19968e+26
GENEID:CAPANA11G002374	-	22	3	2.19645e+26
GENEID:CAPANA06G003042	-	5	1	217944873
GENEID:CAPANA09G001863	-	5	1	213332237
GENEID:CAPANA07G000991	-	81	5	1.3461e+44
GENEID:CAPANA06G000918	+	4	1	16300578
GENEID:CAPANA12G000130	-	6	1	2214886
GENEID:CAPANA00G001483	+	7	2	3.99579e+17
GENEID:CAPANA07G002488	-	522	7	2.21307e+62
GENEID:CAPANA04G002829	+	10	2	2.14758e+17
GENEID:CAPANA03G000753	+	6	1	11031183
GENEID:CAPANA03G000547	-	41	4	7.55491e+27
GENEID:CAPANA02G002796	-	5	1	150863818
GENEID:CAPANA03G001133	-	20	3	1.93226e+23
GENEID:CAPANA07G000951	-	4	1	121069747
GENEID:CAPANA06G000030	-	3	1	372566
GENEID:CAPANA01G000839	-	10	2	1822565018225670
CHR11.244	-	7	3	8.50735e+23
GENEID:CAPANA08G002436	-	5	1	146816233
GENEID:CAPANA06G002669	+	7	2	1.92064e+17
GENEID:CAPANA00G004113	+	4	1	612708310
GENEID:CAPANA10G001024	-	5	1	90724579
GENEID:CAPANA02G002046	+	5	1	138762716
GENEID:CAPANA08G001864	+	8	2	1.37519e+17
CHR11.913	+	13	3	1.96947e+26
GENEID:CAPANA03G002616	+	2	1	92520682
GENEID:CAPANA02G003310	+	10	1	158773444
CHR00.220	-	22	5	4.1748e+44
GENEID:CAPANA10G001059	+	6	1	99326724
GENEID:CAPANA01G000274	+	5	2	48278754828165
GENEID:CAPANA08G002258	+	2	1	143698780
GENEID:CAPANA07G001741	+	4	1	198845230
GENEID:CAPANA02G002177	-	7	1	141316912
GENEID:CAPANA06G001970	+	5	1	67574281
CHR09.352	-	3	1	168292738
GENEID:CAPANA01G002966	-	21	3	1.91592e+26
GENEID:CAPANA03G004336	+	3	1	251295688
GENEID:CAPANA05G001797	+	3	1	175784172
GENEID:CAPANA01G002515	+	21	1	164505949
GENEID:CAPANA09G000462	+	7	2	1589060415890630
GENEID:CAPANA11G001028	+	7	1	98812312
GENEID:CAPANA11G002356	-	7	1	219384238
GENEID:CAPANA03G003422	-	4	1	219938323
GENEID:CAPANA09G000038	-	594	4	9.11769e+23
GENEID:CAPANA06G001865	-	6	1	59186536
GENEID:CAPANA07G002385	+	2	1	219563595
GENEID:CAPANA12G002306	+	9	2	2.10688e+17
GENEID:CAPANA12G001196	-	16	1	55947360
GENEID:CAPANA07G001669	+	6	1	196042602
GENEID:CAPANA03G000437	-	8	2	60385146038493
CHR03.2136	+	6	1	248914918
GENEID:CAPANA03G001723	-	2	1	33958742
GENEID:CAPANA02G002686	+	23	4	1.49038e+35
GENEID:CAPANA08G001823	-	13	3	1.36841e+26
GENEID:CAPANA09G000274	+	2	1	9360047
GENEID:CAPANA03G003287	-	3	1	203947976
GENEID:CAPANA10G000196	-	4	1	3529450
GENEID:CAPANA07G001436	-	13	1	183471171
GENEID:CAPANA04G002644	-	3	1	210289667
GENEID:CAPANA05G001502	-	43	5	1.3957e+44
GENEID:CAPANA02G003222	+	6	1	157448249
GENEID:CAPANA08G002043	+	12	1	140291137
GENEID:CAPANA04G000557	-	6	1	8848672
GENEID:CAPANA08G000894	-	9	2	1.21485e+17
CHR10.12	-	8	2	328153328172
GENEID:CAPANA01G004269	+	3	1	293765799
GENEID:CAPANA06G002374	+	142	7	1.56241e+62
GENEID:CAPANA00G004021	+	10	2	6.0444e+17
GENEID:CAPANA09G002439	-	5	2	2.38663e+17
GENEID:CAPANA05G002243	-	12	2	2.05011e+17
GENEID:CAPANA05G002191	-	3	1	201946829
GENEID:CAPANA00G005076	+	3	1	707597774
GENEID:CAPANA03G002382	-	3	1	64900993
GENEID:CAPANA02G001693	+	5	1	130609507
GENEID:CAPANA10G000692	-	3	1	40656486
GENEID:CAPANA12G000018	+	7	2	150209150325
GENEID:CAPANA06G002375	-	9	1	156248260
GENEID:CAPANA09G001674	+	4	1	192981997
GENEID:CAPANA10G000550	+	3	1	21934146
GENEID:CAPANA08G002829	+	4	1	152810441
GENEID:CAPANA08G002444	-	6	1	146911901
CHR05.369	-	14	3	1.57426e+26
GENEID:CAPANA12G000733	-	6	1	20798619
GENEID:CAPANA00G002714	-	10	2	4.93105e+17
GENEID:CAPANA11G000242	+	3	1	6099566
GENEID:CAPANA12G001012	+	5	1	40883658
CHR00.1433	+	6	1	543915092
GENEID:CAPANA02G000224	+	2	1	28140939
GENEID:CAPANA07G001815	-	8	1	204197541
GENEID:CAPANA08G001828	+	12	1	136942913
GENEID:CAPANA12G000241	+	6	1	3739995
CHR06.1294	+	5	1	146774812
GENEID:CAPANA08G001111	-	19	3	1.25318e+26
GENEID:CAPANA12G002615	-	6	1	223678906
GENEID:CAPANA06G001063	+	3	1	18951800
GENEID:CAPANA08G001692	-	17	1	134837505
GENEID:CAPANA08G002120	-	11	2	1.41468e+17
GENEID:CAPANA01G000757	-	4	1	15568086
GENEID:CAPANA05G002121	+	2	1	199083005
GENEID:CAPANA04G001590	+	11	2	6793542567935450
CHR05.1092	+	31	4	2.15755e+35
GENEID:CAPANA06G001221	-	4	1	23143108
GENEID:CAPANA03G004629	+	6	1	261192560
GENEID:CAPANA08G002393	-	22	3	1.46034e+26
GENEID:CAPANA03G001896	-	4	1	38622596
GENEID:CAPANA09G000683	-	6	1	32977076
GENEID:CAPANA10G002183	+	8	2	2.00299e+17
GENEID:CAPANA07G001241	-	22	4	1.66153e+35
GENEID:CAPANA03G000303	+	5	2	43230464323076
GENEID:CAPANA03G000662	-	7	2	95743629574307
GENEID:CAPANA12G001299	-	7	1	73221151
GENEID:CAPANA00G004591	+	3	1	656792907
GENEID:CAPANA10G000965	-	3	1	75356110
GENEID:CAPANA03G003665	+	9	2	2.33476e+17
GENEID:CAPANA08G002529	-	110	3	1.48289e+26
GENEID:CAPANA05G000799	+	7	1	31405671
CHR00.1815	+	3	1	712022883
GENEID:CAPANA10G000055	-	4	1	628373
GENEID:CAPANA07G002139	+	49	4	2.14406e+35
GENEID:CAPANA12G001403	+	13	2	9156254691562590
GENEID:CAPANA04G000696	-	6	1	11744548
CHR09.631	+	2	1	6706950
GENEID:CAPANA09G000586	+	3	1	24430569
CHR05.236	-	2	1	55858437
CHR07.566	+	5	1	5008273
GENEID:CAPANA12G001934	+	28	4	1.81729e+35
GENEID:CAPANA00G004663	+	33	4	6.65381e+35
GENEID:CAPANA08G002297	-	10	3	1.44471e+26
GENEID:CAPANA03G001811	+	17	4	3.6055e+31
GENEID:CAPANA04G001093	+	27	1	30326474
GENEID:CAPANA12G000641	-	7	2	1751236117512260
GENEID:CAPANA00G002624	+	7	1	487284081
GENEID:CAPANA00G003189	+	10	1	531357201
GENEID:CAPANA06G001249	+	14	2	2442788524427910
GENEID:CAPANA10G000309	+	26	3	7.36844e+20
GENEID:CAPANA02G002904	-	7	1	152315911
GENEID:CAPANA06G000100	-	25	2	12864761286535
GENEID:CAPANA00G002642	-	2	1	487470741
GENEID:CAPANA09G001564	+	5	1	182212300
GENEID:CAPANA09G001723	+	10	2	1.97898e+17
GENEID:CAPANA01G002662	+	6	1	170935686
GENEID:CAPANA08G000937	+	11	1	122360529
GENEID:CAPANA05G002330	+	11	2	2.07399e+17
GENEID:CAPANA10G000708	+	35	2	4205098642051010
GENEID:CAPANA06G000399	+	4	1	5803362
CHR05.84	-	19	3	6.74614e+20
CHR12.143	-	5	1	14137143
GENEID:CAPANA00G003838	+	7	1	584028572
GENEID:CAPANA01G002904	-	15	3	1.84023e+26
GENEID:CAPANA02G003170	+	9	1	156738292
GENEID:CAPANA09G002438	-	8	2	2.38658e+17
GENEID:CAPANA06G000346	-	15	2	48733254873407
GENEID:CAPANA03G000449	-	9	2	61588226158844
GENEID:CAPANA08G001662	+	10	2	1.34407e+17
GENEID:CAPANA10G002503	+	2	1	205161306
GENEID:CAPANA06G000772	+	4	1	12332498
GENEID:CAPANA03G002570	-	10	1	85580847
GENEID:CAPANA03G004569	-	6	2	2.58136e+17
GENEID:CAPANA01G002926	-	22	1	185361047
GENEID:CAPANA08G001770	+	9	2	1.36233e+17
GENEID:CAPANA11G000105	+	12	3	3.10636e+20
GENEID:CAPANA08G000270	+	6	1	24393534
GENEID:CAPANA06G000494	-	2	1	7213376
GENEID:CAPANA09G000955	+	26	3	7.48442e+23
GENEID:CAPANA08G002208	+	6	1	143007533
GENEID:CAPANA04G000077	+	4	1	868298
GENEID:CAPANA02G003455	-	26	5	1.60951e+44
GENEID:CAPANA02G002917	+	20	2	1.52554e+17
GENEID:CAPANA10G001703	-	5	1	173804899
GENEID:CAPANA08G002012	+	289	8	1.39897e+71
GENEID:CAPANA00G004201	+	10	2	6.18881e+17
GENEID:CAPANA03G000892	-	15	2	1409330114093400
GENEID:CAPANA08G002481	+	89	3	1.4754e+26
GENEID:CAPANA08G000061	-	5	1	981656
GENEID:CAPANA02G000242	+	7	3	3.05853e+23
GENEID:CAPANA08G002629	-	9	1	149974908
GENEID:CAPANA02G002890	+	11	2	1.5209e+17
GENEID:CAPANA01G003555	-	66	3	2.29298e+26
GENEID:CAPANA04G000265	-	9	1	4075178
GENEID:CAPANA01G001827	+	7	1	71939429
GENEID:CAPANA12G001914	+	5	1	180465760
GENEID:CAPANA02G003064	+	6	1	154867108
GENEID:CAPANA02G002959	-	25	7	1.53322e+62
GENEID:CAPANA03G001757	+	3	1	34685656
GENEID:CAPANA03G000690	-	10	1	10109156
GENEID:CAPANA06G000596	-	5	2	92252069225147
GENEID:CAPANA03G000489	+	2	1	6802537
GENEID:CAPANA02G001769	+	5	1	132747083
GENEID:CAPANA11G001158	+	2	1	134004890
GENEID:CAPANA06G001007	-	7	1	17546566
GENEID:CAPANA06G000361	+	24	1	5148541
GENEID:CAPANA08G002673	+	7	1	150663551
GENEID:CAPANA00G004993	-	3	1	685551176
GENEID:CAPANA03G001788	+	2	1	35430922
GENEID:CAPANA06G002913	-	3	1	212567226
GENEID:CAPANA12G000358	-	4	1	7218587
GENEID:CAPANA04G001413	-	10	2	5172682151726850
CHR01.1854	+	4	1	260983427
GENEID:CAPANA09G001560	+	11	1	181792540
GENEID:CAPANA03G003926	+	4	1	241781974
GENEID:CAPANA09G000249	+	5	1	7594658
GENEID:CAPANA01G002000	+	7	1	90928875
CHR07.567	+	351	5	5.2146e+34
GENEID:CAPANA08G001036	+	7	2	1.23967e+17
GENEID:CAPANA03G000445	+	18	3	6.14532e+20
GENEID:CAPANA09G000173	-	5	2	59207845920892
GENEID:CAPANA02G002887	+	191	4	1.52002e+35
GENEID:CAPANA12G001742	+	4	1	155200127
GENEID:CAPANA11G000226	+	2	1	5684331
GENEID:CAPANA10G001792	-	5	1	183886993
GENEID:CAPANA08G001258	+	6	1	127245303
CHR05.536	-	45	6	2.152e+53
GENEID:CAPANA06G001723	+	28	2	4824203048242060
GENEID:CAPANA06G000702	-	27	3	1.11537e+23
GENEID:CAPANA04G000943	+	14	3	2.22634e+23
GENEID:CAPANA08G000042	-	8	1	807021
GENEID:CAPANA04G000129	+	2	1	1486042
GENEID:CAPANA10G001645	+	9	1	171045426
GENEID:CAPANA00G003105	-	22	3	5.2469e+26
GENEID:CAPANA12G002230	+	3	1	207535591
GENEID:CAPANA11G000801	-	7	2	4264650342646660
GENEID:CAPANA04G000492	+	2	1	7891018
GENEID:CAPANA00G004323	-	38	4	6.30572e+35
GENEID:CAPANA09G002112	-	2	1	229414031
GENEID:CAPANA06G001566	+	8	2	3808352238083730
GENEID:CAPANA08G002693	-	7	2	1.50836e+17
GENEID:CAPANA02G003339	+	29	3	1.59226e+26
GENEID:CAPANA09G001597	-	2	1	185382626
GENEID:CAPANA11G000950	-	5	1	74000410
GENEID:CAPANA00G002249	+	6	2	4.60226e+17
GENEID:CAPANA02G002207	+	101	8	1.41936e+71
GENEID:CAPANA07G001318	-	12	2	1.72045e+17
GENEID:CAPANA00G002396	-	4	1	473290180
GENEID:CAPANA01G000612	+	5	2	1165456811654530
GENEID:CAPANA08G002624	+	376	9	1.49922e+80
GENEID:CAPANA10G000901	-	4	1	68959803
GENEID:CAPANA06G002420	+	4	1	161825403
GENEID:CAPANA01G001398	-	5	1	45363041
GENEID:CAPANA12G000377	-	50	5	7.66902e+34
CHR10.205	-	2	1	85489839
GENEID:CAPANA11G002348	+	3	1	219264060
GENEID:CAPANA00G003279	+	3	1	538901007
GENEID:CAPANA07G002244	-	9	1	217001372
GENEID:CAPANA12G002921	-	3	1	229891306
GENEID:CAPANA03G000576	-	3	1	8019776
GENEID:CAPANA11G000612	-	2	1	21531387
GENEID:CAPANA08G002287	+	4	1	144256200
GENEID:CAPANA01G003183	-	5	1	215076716
GENEID:CAPANA02G002515	-	4	1	145957841
GENEID:CAPANA03G002218	-	7	2	5411935854119390
GENEID:CAPANA06G002225	+	12	3	1.15224e+26
GENEID:CAPANA10G002221	-	25	4	2.00905e+35
GENEID:CAPANA10G000224	+	7	2	38051583805105
GENEID:CAPANA00G001486	-	4	1	399609824
CHR00.1388	+	2	1	526831405
GENEID:CAPANA00G004759	-	6	2	6.67769e+17
CHR06.232	-	14	2	1424814614248120
CHR04.514	-	3	1	176816040
GENEID:CAPANA02G003515	-	7	2	1.61732e+17
CHR02.94	-	3	1	55035317
GENEID:CAPANA06G002997	-	3	1	216299487
CHR07.988	+	213	6	2.13845e+53
GENEID:CAPANA01G002192	+	21	2	1.26195e+17
GENEID:CAPANA02G000490	-	11	2	6296560862965560
GENEID:CAPANA02G003107	+	3	1	155871373
GENEID:CAPANA01G000289	+	4	1	4998983
GENEID:CAPANA01G000644	+	7	2	1235666912356700
GENEID:CAPANA01G003638	+	14	2	2.31635e+17
GENEID:CAPANA10G002115	-	13	1	198877292
GENEID:CAPANA00G002638	+	7	1	487450152
GENEID:CAPANA03G002593	+	4	1	88543040
GENEID:CAPANA08G000010	-	10	1	54783
GENEID:CAPANA07G001680	-	10	1	196431724
GENEID:CAPANA03G004426	+	2	1	253793126
GENEID:CAPANA08G002243	-	8	2	1.43491e+17
GENEID:CAPANA03G001670	-	3	1	32418126
GENEID:CAPANA06G002940	+	17	3	2.13857e+26
GENEID:CAPANA08G000179	+	24	6	9.24896e+41
GENEID:CAPANA05G000346	-	142	8	7.57946e+55
CHR07.571	+	42	6	5.41853e+41
GENEID:CAPANA03G003605	+	3	1	230660281
GENEID:CAPANA01G001105	+	5	1	30814559
CHR07.133	-	3	1	51365993
GENEID:CAPANA12G001285	-	3	1	71395112
GENEID:CAPANA05G000870	-	4	2	3282023832820320
GENEID:CAPANA04G000193	+	5	1	2527756
CHR11.834	+	6	2	1.6398e+17
CHR03.1037	-	3	1	248777357
GENEID:CAPANA10G002393	+	13	1	203447199
GENEID:CAPANA03G003402	+	5	1	217778631
GENEID:CAPANA12G000742	+	12	2	2103438421034290
GENEID:CAPANA02G003062	+	7	2	1.54822e+17
GENEID:CAPANA12G000047	-	38	1	968149
GENEID:CAPANA11G002157	+	7	1	213943216
GENEID:CAPANA04G002690	+	16	3	2.11786e+26
GENEID:CAPANA03G001844	+	22	3	3.68703e+23
GENEID:CAPANA12G002039	-	4	1	192921847
CHR12.144	-	5	2	1414512814145170
GENEID:CAPANA00G002279	-	7	1	462432735
GENEID:CAPANA12G002645	-	11	2	2.24665e+17
GENEID:CAPANA01G000625	-	4	1	11877800
GENEID:CAPANA12G002701	+	69	4	2.26016e+35
GENEID:CAPANA08G000011	-	11	2	6633666473
GENEID:CAPANA08G001499	-	17	2	1.31761e+17
GENEID:CAPANA08G000282	-	6	1	26223265
GENEID:CAPANA00G002879	+	14	2	5.033e+17
CHR10.581	+	5	1	2357824
GENEID:CAPANA03G003059	+	2	1	163641014
GENEID:CAPANA08G001980	-	9	3	1.39428e+26
GENEID:CAPANA11G000402	+	7	1	11071908
GENEID:CAPANA00G003674	+	2	1	574736412
GENEID:CAPANA08G000635	+	6	1	97535923
GENEID:CAPANA09G000211	+	13	3	6.75375e+20
GENEID:CAPANA08G002784	+	3	1	152233530
CHR12.218	-	4	1	39537940
GENEID:CAPANA08G001575	-	10	2	1.32906e+17
GENEID:CAPANA05G000376	-	5	1	8145124
GENEID:CAPANA08G000324	+	3	1	41660658
GENEID:CAPANA05G001461	-	3	1	129945511
GENEID:CAPANA00G002959	-	7	2	5.0847e+17
GENEID:CAPANA09G000236	+	3	1	7223909
GENEID:CAPANA06G000608	+	14	2	94622679462301
GENEID:CAPANA00G002115	-	6	2	4.52245e+17
GENEID:CAPANA06G001571	-	3	1	38164697
GENEID:CAPANA06G001105	+	2	1	20004462
GENEID:CAPANA00G004164	-	6	2	6.18365e+17
GENEID:CAPANA01G003827	-	8	2	2.56891e+17
GENEID:CAPANA00G004914	+	2	1	672931891
GENEID:CAPANA02G003317	-	3	1	158906878
GENEID:CAPANA02G002191	-	3	1	141609245
GENEID:CAPANA11G001538	+	5	1	178695287
GENEID:CAPANA07G000526	+	3	1	40312353
GENEID:CAPANA12G002786	-	24	2	2.27911e+17
GENEID:CAPANA04G000044	-	7	2	509640509681
GENEID:CAPANA00G003979	-	3	1	598760241
GENEID:CAPANA09G000324	-	3	1	10206413
GENEID:CAPANA03G004641	-	14	2	2.61358e+17
GENEID:CAPANA00G004516	-	18	3	6.52264e+26
GENEID:CAPANA00G002009	+	3	1	448109135
CHR01.1431	+	5	1	100611233
GENEID:CAPANA02G001074	-	5	1	109353633
GENEID:CAPANA11G001364	-	6	1	161848049
GENEID:CAPANA06G002074	-	5	1	85847488
GENEID:CAPANA05G000906	+	3	1	35114102
GENEID:CAPANA08G000006	+	11	2	4046840564
GENEID:CAPANA02G002988	+	10	1	153765842
GENEID:CAPANA08G000160	+	4	1	5517126
GENEID:CAPANA00G003119	+	3	1	525042318
GENEID:CAPANA01G003592	+	11	2	2.3012e+17
GENEID:CAPANA08G000545	+	113	4	8.48192e+31
GENEID:CAPANA03G001615	-	2	1	30715078
GENEID:CAPANA12G000512	+	4	1	10124423
GENEID:CAPANA08G002000	-	9	2	1.39692e+17
GENEID:CAPANA03G001713	-	4	1	33836302
GENEID:CAPANA01G000414	-	6	1	7518940
GENEID:CAPANA03G000710	-	3	1	10513992
GENEID:CAPANA01G000835	+	26	6	1.8053e+47
GENEID:CAPANA00G003271	-	6	1	538764925
GENEID:CAPANA04G002549	+	4	1	206485876
CHR01.1828	+	5	1	239906770
GENEID:CAPANA02G001016	-	8	1	106985827
GENEID:CAPANA00G004673	+	4	1	665559914
GENEID:CAPANA08G002620	-	2	1	149888723
GENEID:CAPANA00G001629	+	5	1	413400863
GENEID:CAPANA07G001135	-	2	1	157998190
CHR01.1776	+	22	1	228837800
GENEID:CAPANA04G000353	+	5	1	5535219
GENEID:CAPANA11G000751	-	2	1	35673660
GENEID:CAPANA02G000656	+	3	1	82206365
GENEID:CAPANA12G001336	+	6	2	8051156880511640
GENEID:CAPANA01G003442	+	59	3	2.26458e+26
GENEID:CAPANA08G000974	-	4	1	122971825
GENEID:CAPANA04G000886	-	4	1	18232694
GENEID:CAPANA02G002938	+	4	2	1.53043e+17
GENEID:CAPANA01G003108	-	4	1	207071828
GENEID:CAPANA06G000318	-	3	1	4250157
GENEID:CAPANA05G001142	-	10	3	7.16833e+23
GENEID:CAPANA01G000225	+	13	2	32408303240850
GENEID:CAPANA12G001752	-	3	1	157026103
GENEID:CAPANA12G002858	+	8	2	2.29313e+17
CHR01.525	-	3	1	133284791
GENEID:CAPANA01G002350	+	5	1	149384334
GENEID:CAPANA08G001938	-	57	6	1.38672e+53
GENEID:CAPANA10G001175	-	5	1	123069193
GENEID:CAPANA12G002331	-	7	2	2.11267e+17
GENEID:CAPANA01G000613	-	3	1	11656026
CHR01.1866	+	2	1	272042542
CHR11.330	-	2	1	161164555
GENEID:CAPANA04G001932	-	3	1	139146118
GENEID:CAPANA05G002353	+	12	2	2.07957e+17
GENEID:CAPANA00G004137	+	9	1	618074891
GENEID:CAPANA03G001001	+	5	1	16711864
GENEID:CAPANA04G000073	-	13	1	803819
GENEID:CAPANA09G002161	-	62	1	232451728
GENEID:CAPANA04G001130	+	9	1	32102397
CHR03.1180	+	5	1	2446290
GENEID:CAPANA06G003058	+	10	3	2.18206e+26
GENEID:CAPANA09G000951	+	3	1	74155889
GENEID:CAPANA04G001638	-	13	1	74661042
GENEID:CAPANA12G002662	+	26	3	2.25025e+26
GENEID:CAPANA06G000661	-	5	1	10286281
GENEID:CAPANA02G003652	+	19	4	1.63276e+35
GENEID:CAPANA04G000195	-	12	2	26494502649473
GENEID:CAPANA12G001018	-	10	1	40974382
GENEID:CAPANA00G003295	-	16	3	5.39095e+26
GENEID:CAPANA09G000842	+	2	1	57217139
GENEID:CAPANA01G000793	+	5	1	16457139
GENEID:CAPANA01G000325	+	5	1	6146597
GENEID:CAPANA06G001711	+	9	1	47500570
GENEID:CAPANA00G004075	-	8	2	6.10192e+17
GENEID:CAPANA00G003725	+	4	1	575603845
GENEID:CAPANA05G002317	-	12	2	2.07009e+17
GENEID:CAPANA00G004374	-	321	6	6.36617e+53
GENEID:CAPANA08G002562	-	3	1	148851546
GENEID:CAPANA05G002310	+	10	3	2.06876e+26
GENEID:CAPANA01G002097	+	6	1	109568043
GENEID:CAPANA03G001496	-	5	1	28199523
GENEID:CAPANA00G001864	-	3	1	435726077
GENEID:CAPANA05G002095	+	12	2	1.9835e+17
GENEID:CAPANA04G001205	+	5	1	37065839
CHR12.673	+	28	1	4467672
GENEID:CAPANA12G001025	+	5	2	4123038041230310
GENEID:CAPANA00G003378	-	3	1	544729195
GENEID:CAPANA05G000083	+	11	3	1.00721e+20
GENEID:CAPANA09G001543	-	2	1	178403139
GENEID:CAPANA05G000364	+	14	3	7.93227e+20
GENEID:CAPANA12G002893	-	3	1	229637556
GENEID:CAPANA08G001523	-	44	5	1.32151e+44
GENEID:CAPANA00G001018	+	8	1	324437227
GENEID:CAPANA10G001065	-	13	2	1.01155e+17
GENEID:CAPANA03G000280	-	3	1	4070960
GENEID:CAPANA04G000159	+	2	1	1949130
CHR12.46	-	5	1	3077225
CHR06.1093	+	13	1	28217113
GENEID:CAPANA00G004767	-	7	2	6.67939e+17
GENEID:CAPANA06G001144	-	5	2	2067026620670280
GENEID:CAPANA02G002477	+	13	2	1.45502e+17
GENEID:CAPANA08G002209	+	5	2	1.43014e+17
GENEID:CAPANA05G000857	+	24	1	32611067
GENEID:CAPANA00G002394	-	10	1	473264001
GENEID:CAPANA03G000966	-	8	2	1590557115905710
GENEID:CAPANA01G001127	-	6	1	31569130
GENEID:CAPANA08G002019	-	4	1	139977062
CHR00.1077	+	3	1	390025402
GENEID:CAPANA05G002131	+	20	2	1.99505e+17
GENEID:CAPANA08G002513	-	7	2	1.48038e+17
GENEID:CAPANA08G000292	-	4	1	29491531
GENEID:CAPANA10G001817	-	4	1	186683073
GENEID:CAPANA04G001226	+	3	1	37982211
GENEID:CAPANA10G001439	-	10	2	1.56079e+17
GENEID:CAPANA11G000781	+	44	2	3923404339234000
GENEID:CAPANA01G000251	-	13	1	4285072
GENEID:CAPANA08G002709	+	7	2	1.5105e+17
GENEID:CAPANA03G003736	+	4	1	236117280
GENEID:CAPANA08G002797	-	13	2	1.52314e+17
GENEID:CAPANA03G004141	-	3	1	247152940
GENEID:CAPANA00G003515	-	7	2	5.54457e+17
GENEID:CAPANA04G001134	+	6	1	32765020
GENEID:CAPANA00G002259	+	9	3	4.61896e+26
GENEID:CAPANA05G001829	-	8	1	176377774
GENEID:CAPANA12G000115	+	5	2	19982201998272
GENEID:CAPANA03G000640	+	4	1	9135419
GENEID:CAPANA02G002554	-	15	1	147258772
GENEID:CAPANA08G002530	+	4	1	148320084
GENEID:CAPANA10G000466	-	7	2	1675453516754500
GENEID:CAPANA02G000113	+	4	1	17457506
GENEID:CAPANA01G004362	+	2	1	297570490
GENEID:CAPANA05G002463	+	4	1	215841138
GENEID:CAPANA03G002492	-	4	1	76907536
GENEID:CAPANA10G001216	-	9	2	1.27792e+17
GENEID:CAPANA04G000857	+	4	1	17459607
GENEID:CAPANA02G002649	-	12	1	148576337
GENEID:CAPANA10G000264	+	896	9	4.81323e+62
GENEID:CAPANA03G000315	-	3	1	4433210
GENEID:CAPANA02G002218	-	3	1	142078975
CHR04.189	-	3	1	11935777
GENEID:CAPANA11G002305	-	6	1	218409988
GENEID:CAPANA09G001234	-	4	2	1.28017e+17
GENEID:CAPANA10G001094	+	16	3	1.07352e+26
GENEID:CAPANA01G000606	+	2	1	11566313
GENEID:CAPANA04G002063	-	10	3	1.6001e+26
GENEID:CAPANA09G001899	+	2	1	214777614
[truncated: 3,949 more rows]

## Sheet: Table S9
Table S9. DEGs in comparison PI246331 vs. GZZY-23
GeneID	PI246331_1_expression	PI246331_2_expression	PI246331_3_expression	GZZY_23_1_expression	GZZY_23_2_expression	GZZY_23_3_expression	logFC	Pvalue	FDR	NR_protein_accession	NR_defination	GO(biological_process)	GO(cellular_component)	GO(molecular_function)	KO_ID|KO_name|Hyperlink	Pathway_ID(KEGG_pathway)	KOG_ID(Abbreviation)(KOG_Description)	Swiss-Prot_ID	Swiss-Prot_Annotation
Chr00.7	58.41	68.03	53.44	860	511.38	813.9	3.39931	3.20216e-32	6.6806e-30	*	*	*	*	*	*	*	*	*	*
GeneID:Capana10g001367	0.68	2.06	0.2	4.3	3.46	3.69	1.8252	0.00671306	0.040591	XP_016546019.1	PREDICTED: lactosylceramide 4-alpha-galactosyltransferase-like [Capsicum annuum]	*	GO:0016021(integral component of membrane);GO:0016020(membrane)	*	K01988|A4GALT|http://www.genome.jp/dbget-bin/www_bget?ko:K01988	ko00603(Glycosphingolipid biosynthesis - globo and isoglobo series);ko00601(Glycosphingolipid biosynthesis - lacto and neolacto series)	*	Uncharacterized	Uncharacterized protein At4g19900 OS=Arabidopsis thaliana OX=3702 GN=At4g19900 PE=2 SV=1
GeneID:Capana05g002231	0.93	1.57	0.65	0.21	0.1	0.1	-3.11109	0.00347325	0.0237713	XP_016573574.1	PREDICTED: DNA (cytosine-5)-methyltransferase DRM2-like [Capsicum annuum]	*	*	*	*	*	*	Probable	Probable inactive DNA (cytosine-5)-methyltransferase DRM3 OS=Oryza sativa subsp. japonica OX=39947 GN=DRM3 PE=2 SV=1
GeneID:Capana00g001159	0.3	0.81	0.36	3.2	2.99	2.38	2.44122	7.16932e-07	1.31601e-05	XP_016570436.1	PREDICTED: LOW QUALITY PROTEIN: LRR receptor-like serine/threonine-protein kinase EFR [Capsicum annuum]	*	*	*	*	*	*	Receptor	Receptor kinase-like protein Xa21 OS=Oryza sativa subsp. indica OX=39946 GN=XA21 PE=1 SV=1
GeneID:Capana08g002266	108.89	139.55	98.69	280.01	318.9	412.31	1.35825	2.13123e-08	5.1495e-07	XP_016539464.1	PREDICTED: 17.8 kDa class I heat shock protein-like [Capsicum annuum]	*	*	*	K13993|HSP20|http://www.genome.jp/dbget-bin/www_bget?ko:K13993	ko04141(Protein processing in endoplasmic reticulum)	KOG0710(O)(Molecular chaperone (small heat-shock protein Hsp26/Hsp42))	18.2	18.2 kDa class I heat shock protein OS=Medicago sativa OX=3879 GN=HSP18.2 PE=2 SV=1
GeneID:Capana04g000764	1116.59	1947.18	953.1	655.38	577.69	463.75	-1.62617	0.00763779	0.044873	XP_016568958.1	PREDICTED: 50S ribosomal protein 6, chloroplastic [Capsicum annuum]	GO:0006412(translation)	GO:0005840(ribosome);GO:0009507(chloroplast)	GO:0003735(structural constituent of ribosome);GO:0019843(rRNA binding)	K19035|PSRP6|http://www.genome.jp/dbget-bin/www_bget?ko:K19035	*	*	50S	50S ribosomal protein 6, chloroplastic OS=Arabidopsis thaliana OX=3702 GN=PSRP6 PE=3 SV=1
GeneID:Capana01g001931	1.48	0.72	1.14	90.27	76.05	83.55	6.10466	2.11568e-42	6.80867e-40	XP_016578817.1	PREDICTED: somatic embryogenesis receptor kinase 2-like [Capsicum annuum]	*	*	*	*	*	*	Leucine-rich	Leucine-rich repeat protein 1 OS=Capsicum annuum OX=4072 GN=LRR1 PE=1 SV=2
GeneID:Capana01g003523	7.82	6.55	9.52	18.94	23.72	26.7	1.40031	2.18092e-08	5.25697e-07	XP_016545117.1	PREDICTED: 4,5-DOPA dioxygenase extradiol-like [Capsicum annuum]	GO:0055114(oxidation-reduction process);GO:0006725(cellular aromatic compound metabolic process)	*	GO:0008270(zinc ion binding);GO:0046872(metal ion binding);GO:0008198(ferrous iron binding);GO:0016491(oxidoreductase activity);GO:0016701(oxidoreductase activity, acting on single donors with incorporation of molecular oxygen)	K15777|DOPA|http://www.genome.jp/dbget-bin/www_bget?ko:K15777	ko00965(Betalain biosynthesis)	*	4,5-DOPA	4,5-DOPA dioxygenase extradiol OS=Beta vulgaris OX=161934 GN=DODA PE=1 SV=1
Chr01.266	0.69	2.45	0.42	22.88	24.17	24.27	4.17477	1.75801e-16	1.23678e-14	*	*	*	*	*	*	*	*	*	*
GeneID:Capana01g004466	0	0	0	2.14	2.63	2.71	6.16784	9.81108e-06	0.00014269	XP_016564779.1	PREDICTED: uncharacterized protein LOC107863396 [Capsicum annuum]	*	GO:0016020(membrane);GO:0016021(integral component of membrane)	*	*	*	*	*	*
GeneID:Capana10g001710	0	0	0	7.18	15.66	12.74	6.14678	1.51144e-05	0.000211131	XP_016543276.1	PREDICTED: probable protein phosphatase 2C 4 [Capsicum annuum]	*	*	*	*	*	*	Probable	Probable protein phosphatase 2C 4 OS=Arabidopsis thaliana OX=3702 GN=PLL5 PE=2 SV=1
Chr11.351	6.59	7.71	6.36	0.05	0	0	-8.72688	7.30384e-17	5.37587e-15	XP_016544396.1	PREDICTED: pentatricopeptide repeat-containing protein At1g69290-like [Capsicum annuum]	*	*	*	*	*	*	*	*
GeneID:Capana06g002692	1.18	2.76	1.46	4.69	9.36	10.78	2.87153	3.67998e-13	1.77832e-11	XP_016565004.1	PREDICTED: uncharacterized protein LOC107863553 [Capsicum annuum]	GO:0016567(protein ubiquitination);GO:0006950(response to stress);GO:0006468(protein phosphorylation)	GO:0005886(plasma membrane);GO:0016020(membrane);GO:0016021(integral component of membrane)	GO:0004672(protein kinase activity);GO:0004842(ubiquitin-protein transferase activity);GO:0005524(ATP binding)	*	*	*	U-box	U-box domain-containing protein 32 OS=Arabidopsis thaliana OX=3702 GN=PUB32 PE=2 SV=1
GeneID:Capana00g002008	0.18	0.09	0	12.06	11.96	7.57	6.81554	5.51386e-14	2.93145e-12	XP_016555456.1	PREDICTED: 1-aminocyclopropane-1-carboxylate oxidase homolog [Capsicum annuum]	GO:0055114(oxidation-reduction process);GO:0009693(ethylene biosynthetic process);GO:0009835(fruit ripening)	*	GO:0046872(metal ion binding);GO:0016491(oxidoreductase activity);GO:0051213(dioxygenase activity);GO:0031418(L-ascorbic acid binding)	*	*	*	1-aminocyclopropane-1-carboxylate	1-aminocyclopropane-1-carboxylate oxidase homolog OS=Solanum lycopersicum OX=4081 GN=ACO3 PE=2 SV=1
GeneID:Capana06g000055	94.79	81.84	69.77	29.79	30.08	41.12	-1.44023	1.07116e-09	3.19878e-08	XP_016577357.1	PREDICTED: methyl-CpG-binding domain-containing protein 4-like [Capsicum annuum]	GO:0000122(negative regulation of transcription by RNA polymerase II);GO:0006346(methylation-dependent chromatin silencing)	GO:0005634(nucleus)	GO:0003677(DNA binding);GO:0008270(zinc ion binding);GO:0008327(methyl-CpG binding)	*	*	*	Methyl-CpG-binding	Methyl-CpG-binding domain-containing protein 4 OS=Arabidopsis thaliana OX=3702 GN=MBD4 PE=1 SV=1
GeneID:Capana02g000767	71.32	58.48	84.6	46.03	35.11	16.8	-1.3533	0.00498462	0.0318727	XP_016561892.1	PREDICTED: uncharacterized protein LOC107860990 [Capsicum annuum]	*	*	*	*	*	*	*	*
GeneID:Capana05g000208	87.96	75.92	62.75	20.43	39.21	40.14	-1.33068	3.57575e-08	8.2196e-07	XP_016572050.1	PREDICTED: glutamine synthetase cytosolic isozyme 1-1 [Capsicum annuum]	GO:0006542(glutamine biosynthetic process);GO:0006807(nitrogen compound metabolic process)	*	GO:0003824(catalytic activity);GO:0005524(ATP binding);GO:0004356(glutamate-ammonia ligase activity);GO:0000166(nucleotide binding);GO:0016874(ligase activity)	K01915|glnA, GLUL|http://www.genome.jp/dbget-bin/www_bget?ko:K01915	ko00250(Alanine, aspartate and glutamate metabolism);ko00220(Arginine biosynthesis);ko00630(Glyoxylate and dicarboxylate metabolism);ko00910(Nitrogen metabolism);ko01230(Biosynthesis of amino acids)	KOG0683(E)(Glutamine synthetase)	Glutamine	Glutamine synthetase cytosolic isozyme 1-1 OS=Oryza sativa subsp. japonica OX=39947 GN=GLN1-1 PE=1 SV=1
GeneID:Capana09g001548	59.63	50.7	77.95	135.8	145.37	154.09	1.09917	6.96771e-10	2.15742e-08	XP_016542230.1	PREDICTED: glycerol-3-phosphate 2-O-acyltransferase 6 [Capsicum annuum]	GO:0008152(metabolic process);GO:0009908(flower development);GO:0010143(cutin biosynthetic process);GO:0016311(dephosphorylation)	GO:0016021(integral component of membrane);GO:0016020(membrane)	GO:0090447(glycerol-3-phosphate 2-O-acyltransferase activity);GO:0016791(phosphatase activity);GO:0016746(transferase activity, transferring acyl groups)	K13508|GPAT|http://www.genome.jp/dbget-bin/www_bget?ko:K13508	ko00561(Glycerolipid metabolism);ko00564(Glycerophospholipid metabolism)	*	Glycerol-3-phosphate	Glycerol-3-phosphate 2-O-acyltransferase 6 OS=Arabidopsis thaliana OX=3702 GN=GPAT6 PE=1 SV=1
Chr03.1142	7.28	3.99	3.34	0.85	1.26	1.14	-2.28926	5.00929e-07	9.48285e-06	XP_010318445.1	PREDICTED: uncharacterized protein LOC104646517 [Solanum lycopersicum]	*	*	*	*	*	*	*	*
GeneID:Capana02g003627	22.26	16.33	20.14	0.24	0.33	0.37	-6.04609	2.38778e-42	7.60345e-40	XP_016561709.1	PREDICTED: probable inactive leucine-rich repeat receptor-like protein kinase At3g03770 [Capsicum annuum]	GO:0006468(protein phosphorylation)	GO:0016021(integral component of membrane);GO:0016020(membrane)	GO:0004672(protein kinase activity);GO:0005524(ATP binding)	*	*	*	Probable	Probable inactive leucine-rich repeat receptor-like protein kinase At3g03770 OS=Arabidopsis thaliana OX=3702 GN=At3g03770 PE=1 SV=1
GeneID:Capana04g001006	39.37	57.24	29.74	115.24	139	151.82	1.53659	1.89685e-09	5.44935e-08	XP_016569208.1	PREDICTED: protein EXORDIUM-like [Capsicum annuum]	*	*	*	*	*	*	Protein	Protein EXORDIUM OS=Arabidopsis thaliana OX=3702 GN=EXO PE=2 SV=1
GeneID:Capana00g001269	5.59	2.32	4.67	7.57	9.76	11.2	1.05425	0.00162676	0.0126279	XP_016553343.1	PREDICTED: glutelin type-A 3-like [Capsicum annuum]	*	*	GO:0045735(nutrient reservoir activity)	*	*	*	Glutelin	Glutelin type-D 1 OS=Oryza sativa subsp. japonica OX=39947 GN=GLUD1 PE=2 SV=1
GeneID:Capana00g002633	2.09	1.22	1.19	4.57	5.01	4.89	1.57187	6.89528e-08	1.52255e-06	XP_016557199.1	PREDICTED: LEAF RUST 10 DISEASE-RESISTANCE LOCUS RECEPTOR-LIKE PROTEIN KINASE-like 1.1 isoform X1 [Capsicum annuum]	GO:0006468(protein phosphorylation)	GO:0016021(integral component of membrane);GO:0016020(membrane)	GO:0004672(protein kinase activity);GO:0005524(ATP binding);GO:0004674(protein serine/threonine kinase activity);GO:0000166(nucleotide binding)	*	*	*	LEAF	LEAF RUST 10 DISEASE-RESISTANCE LOCUS RECEPTOR-LIKE PROTEIN KINASE-like 1.1 OS=Arabidopsis thaliana OX=3702 GN=LRK10L-1.1 PE=2 SV=1
GeneID:Capana04g001246	261.86	225.17	211.31	419.96	544.94	656.08	1.07703	4.13589e-11	1.55422e-09	XP_016569421.1	PREDICTED: peroxidase 12-like [Capsicum annuum]	GO:0042744(hydrogen peroxide catabolic process);GO:0055114(oxidation-reduction process);GO:0006979(response to oxidative stress);GO:0009664(plant-type cell wall organization)	GO:0005576(extracellular region);GO:0009505(plant-type cell wall)	GO:0020037(heme binding);GO:0046872(metal ion binding);GO:0016491(oxidoreductase activity);GO:0004601(peroxidase activity)	K00430|E1.11.1.7|http://www.genome.jp/dbget-bin/www_bget?ko:K00430	ko00940(Phenylpropanoid biosynthesis)	*	Peroxidase	Peroxidase 12 OS=Arabidopsis thaliana OX=3702 GN=PER12 PE=1 SV=1
Chr10.711	0	0.04	0	1.62	1.34	1.64	6.77364	7.73066e-08	1.69096e-06	XP_015158662.1	PREDICTED: uncharacterized protein LOC107057986 [Solanum tuberosum]	*	*	*	*	*	*	*	*
GeneID:Capana03g004261	5.2	5.25	3.83	0.22	0.61	0.29	-3.79101	3.89171e-19	3.52479e-17	XP_016566309.1	PREDICTED: LOW QUALITY PROTEIN: putative late blight resistance protein homolog R1A-3 [Capsicum annuum]	GO:0006952(defense response)	*	GO:0043531(ADP binding)	*	*	*	Putative	Putative late blight resistance protein homolog R1B-16 OS=Solanum demissum OX=50514 GN=R1B-16 PE=3 SV=1
GeneID:Capana07g000275	88.06	87.97	65.61	23.14	41.36	51.07	-1.22113	1.47809e-06	2.55945e-05	XP_016579850.1	PREDICTED: wall-associated receptor kinase-like 22 [Capsicum annuum]	GO:0006468(protein phosphorylation);GO:0007166(cell surface receptor signaling pathway)	GO:0005886(plasma membrane);GO:0016020(membrane);GO:0016021(integral component of membrane)	GO:0004672(protein kinase activity);GO:0004674(protein serine/threonine kinase activity);GO:0005509(calcium ion binding);GO:0005524(ATP binding);GO:0030247(polysaccharide binding)	*	*	*	Wall-associated	Wall-associated receptor kinase-like 22 OS=Arabidopsis thaliana OX=3702 GN=WAKL22 PE=2 SV=1
GeneID:Capana00g001711	161.36	118.07	181.68	67.45	76.93	66.78	-1.24682	4.93643e-11	1.82557e-09	XP_016552913.1	PREDICTED: cyclin-U4-1-like [Capsicum annuum]	GO:0000079(regulation of cyclin-dependent protein serine/threonine kinase activity)	*	GO:0019901(protein kinase binding)	*	*	KOG1674(R)(Cyclin)	Cyclin-U4-1	Cyclin-U4-1 OS=Arabidopsis thaliana OX=3702 GN=CYCU4-1 PE=1 SV=1
GeneID:Capana02g000270	2.17	3.77	2.15	6.68	9.57	11.81	1.65067	2.72447e-08	6.44394e-07	XP_016558572.1	PREDICTED: glycerophosphodiester phosphodiesterase GDPDL7-like isoform X2 [Capsicum annuum]	GO:0006629(lipid metabolic process)	GO:0016021(integral component of membrane);GO:0016020(membrane)	GO:0008081(phosphoric diester hydrolase activity);GO:0008889(glycerophosphodiester phosphodiesterase activity)	*	*	*	Glycerophosphodiester	Glycerophosphodiester phosphodiesterase GDPDL7 OS=Arabidopsis thaliana OX=3702 GN=GDPDL7 PE=2 SV=1
GeneID:Capana07g000336	0.2	0	0.18	7.14	6.39	6.41	5.593	7.34418e-07	1.34648e-05	XP_006359503.1	PREDICTED: premnaspirodiene oxygenase-like [Solanum tuberosum]	GO:0055114(oxidation-reduction process);GO:0044550(secondary metabolite biosynthetic process)	GO:0016021(integral component of membrane);GO:0016020(membrane)	GO:0004497(monooxygenase activity);GO:0005506(iron ion binding);GO:0016705(oxidoreductase activity, acting on paired donors, with incorporation or reduction of molecular oxygen);GO:0016491(oxidoreductase activity);GO:0020037(heme binding);GO:0046872(metal ion binding);GO:0016709(oxidoreductase activity, acting on paired donors, with incorporation or reduction of molecular oxygen, NAD(P)H as one d…	K15472|CYP71D55|http://www.genome.jp/dbget-bin/www_bget?ko:K15472	ko00909(Sesquiterpenoid and triterpenoid biosynthesis)	*	Premnaspirodiene	Premnaspirodiene oxygenase OS=Hyoscyamus muticus OX=35626 GN=CYP71D55 PE=1 SV=1
GeneID:Capana07g002471	0.33	0.66	0.29	4.13	6.55	5.11	3.50091	2.27429e-09	6.41788e-08	XP_016579580.1	PREDICTED: transcription factor JUNGBRUNNEN 1 [Capsicum annuum]	GO:0006351(transcription, DNA-templated);GO:0006355(regulation of transcription, DNA-templated)	GO:0005634(nucleus)	GO:0003677(DNA binding)	*	*	*	Transcription	Transcription factor JUNGBRUNNEN 1 OS=Arabidopsis thaliana OX=3702 GN=JUB1 PE=1 SV=1
GeneID:Capana08g001380	3.06	0.69	5.1	10.31	7.17	11.1	1.3093	0.00370913	0.0251074	XP_016538521.1	PREDICTED: histidine-containing phosphotransfer protein 1-like [Capsicum annuum]	GO:0016310(phosphorylation);GO:0009736(cytokinin-activated signaling pathway);GO:0000160(phosphorelay signal transduction system)	GO:0005737(cytoplasm);GO:0005634(nucleus)	GO:0043424(protein histidine kinase binding);GO:0004871(obsolete signal transducer activity);GO:0009927(histidine phosphotransfer kinase activity)	K14490|AHP|http://www.genome.jp/dbget-bin/www_bget?ko:K14490	ko04075(Plant hormone signal transduction)	*	Histidine-containing	Histidine-containing phosphotransfer protein 1 OS=Arabidopsis thaliana OX=3702 GN=AHP1 PE=1 SV=1
GeneID:Capana04g002646	8.29	17.71	4.41	4.02	3.64	3.06	-1.71129	0.00839856	0.0485042	*	*	*	*	*	*	*	*	*	*
Chr03.2149	0.45	0.15	0.14	1.51	2.23	1.3	2.66966	0.00692804	0.0415586	*	*	*	*	*	*	*	*	*	*
GeneID:Capana03g000827	76.9	62.8	81.73	32.85	38.37	37.73	-1.15729	2.52733e-09	7.07254e-08	XP_016563280.1	PREDICTED: uncharacterized protein At5g01610-like [Capsicum annuum]	*	*	*	*	*	*	Uncharacterized	Uncharacterized protein At5g01610 OS=Arabidopsis thaliana OX=3702 GN=At5g01610 PE=1 SV=1
GeneID:Capana03g002635	2.68	4.18	1.97	15.7	13.2	15.99	2.21754	2.79827e-10	9.26155e-09	NP_001311793.1	probable WRKY transcription factor 70 [Capsicum annuum]	GO:0006355(regulation of transcription, DNA-templated)	*	GO:0003700(DNA-binding transcription factor activity);GO:0043565(sequence-specific DNA binding);GO:0003677(DNA binding)	*	*	*	WRKY	WRKY DNA-binding transcription factor 70 OS=Solanum lycopersicum OX=4081 GN=WRKY70 PE=2 SV=1
Chr00.1688	0	0.08	0.07	1.99	2.28	1.97	5.55015	6.72412e-12	2.80568e-10	*	*	*	*	*	*	*	*	*	*
GeneID:Capana05g000049	4.98	3.44	5.12	20.43	20.5	26.8	2.30692	4.52228e-33	9.77167e-31	XP_016571859.1	PREDICTED: uncharacterized protein LOC107869997 isoform X1 [Capsicum annuum]	*	GO:0009507(chloroplast)	*	K09527|DNAJC7|http://www.genome.jp/dbget-bin/www_bget?ko:K09527	*	KOG0550(O)(Molecular chaperone (DnaJ superfamily));KOG0547(U)(Translocase of outer mitochondrial membrane complex, subunit TOM70/TOM72)	DnaJ	DnaJ homolog subfamily C member 7 OS=Pongo abelii OX=9601 GN=DNAJC7 PE=2 SV=1
GeneID:Capana09g001802	1.82	1.56	1.34	0	0.25	0	-4.28668	0.000867045	0.00738428	XP_018622127.1	PREDICTED: uncharacterized protein LOC108943005 [Nicotiana tomentosiformis]	*	*	*	*	*	*	*	*
Chr07.570	0.23	1.51	0.21	104.77	176.34	114.39	7.71178	3.31308e-41	1.03324e-38	XP_016579692.1	PREDICTED: flower-specific defensin-like [Capsicum annuum]	GO:0006952(defense response)	*	*	*	*	*	Flower-specific	Flower-specific defensin OS=Nicotiana alata OX=4087 GN=D1 PE=1 SV=1
GeneID:Capana05g000563	9.4	7.65	6.95	1.92	3.26	2.68	-1.73697	2.19192e-11	8.5669e-10	XP_016572329.1	PREDICTED: root phototropism protein 3-like [Capsicum annuum]	GO:0016567(protein ubiquitination)	*	*	*	*	*	Root	Root phototropism protein 3 OS=Arabidopsis thaliana OX=3702 GN=RPT3 PE=1 SV=2
GeneID:Capana03g002680	0	0	0	2.26	0.45	2	5.65657	0.000328492	0.00319627	XP_016567875.1	PREDICTED: myb-related protein Myb4-like [Capsicum annuum]	*	*	GO:0003677(DNA binding)	K09422|MYBP|http://www.genome.jp/dbget-bin/www_bget?ko:K09422	*	*	Transcription	Transcription factor MYB14 OS=Arabidopsis thaliana OX=3702 GN=MYB14 PE=2 SV=1
GeneID:Capana03g000030	9.5	16.45	11.15	2.93	4.06	3.49	-1.95176	9.63463e-07	1.72767e-05	XP_016567461.1	PREDICTED: ATP synthase subunit epsilon, mitochondrial-like [Capsicum annuum]	GO:0015986(ATP synthesis coupled proton transport)	GO:0000275(mitochondrial proton-transporting ATP synthase complex, catalytic core F(1))	GO:0046961(proton-transporting ATPase activity, rotational mechanism);GO:0046933(proton-transporting ATP synthase activity, rotational mechanism)	K02135|ATPeF1E, ATP5E, ATP15|http://www.genome.jp/dbget-bin/www_bget?ko:K02135	ko00190(Oxidative phosphorylation)	KOG3495(C)(Mitochondrial F1F0-ATP synthase, subunit epsilon/ATP15)	ATP	ATP synthase subunit epsilon, mitochondrial OS=Ipomoea batatas OX=4120 PE=1 SV=2
GeneID:Capana04g000980	1.85	1.21	1.21	4.04	3.52	4.21	1.34656	0.000878026	0.0074736	XP_016569191.1	PREDICTED: alcohol dehydrogenase-like 1 [Capsicum annuum]	GO:0055114(oxidation-reduction process)	*	GO:0008270(zinc ion binding);GO:0046872(metal ion binding);GO:0016491(oxidoreductase activity)	K00121|frmA, ADH5, adhC|http://www.genome.jp/dbget-bin/www_bget?ko:K00121	ko00350(Tyrosine metabolism);ko00010(Glycolysis / Gluconeogenesis);ko00071(Fatty acid degradation);ko01200(Carbon metabolism)	KOG0022(Q)(Alcohol dehydrogenase, class III)	Alcohol	Alcohol dehydrogenase-like 1 OS=Arabidopsis thaliana OX=3702 GN=At1g22430 PE=2 SV=1
Chr10.634	1.48	4.15	2.68	0.74	0.55	0.57	-2.3111	0.00149136	0.0117579	*	*	*	*	*	*	*	*	*	*
Chr05.1051	2.36	3.36	2.25	0	0	0	-7.7534	1.34293e-09	3.9557e-08	*	*	*	*	*	*	*	*	*	*
Chr11.886	1.73	2.67	1.35	0.22	0.2	1.04	-2.15804	0.00162392	0.0126105	XP_015160427.1	PREDICTED: uncharacterized protein LOC107058786 [Solanum tuberosum]	*	*	*	*	*	*	*	*
GeneID:Capana08g000629	3.44	1.73	4.7	59.65	132.71	129.39	4.90413	2.30661e-15	1.43575e-13	XP_016582137.1	PREDICTED: non-specific lipid-transfer protein 1-like [Capsicum annuum]	GO:0006869(lipid transport)	*	GO:0008289(lipid binding)	*	*	*	Non-specific	Non-specific lipid-transfer protein Lac s 1 OS=Lactuca sativa OX=4236 GN=LSAT_1X82001 PE=1 SV=1
GeneID:Capana00g004475	38.19	25.62	31.32	12.74	14.97	19.05	-1.15551	1.95736e-08	4.75217e-07	XP_016553437.1	PREDICTED: uncharacterized protein LOC107852917 [Capsicum annuum]	*	*	*	*	*	*	*	*
Chr10.857	1.57	2.94	1.82	0.52	0.85	1.39	-1.35698	0.00291986	0.0205619	XP_013733415.1	PREDICTED: uncharacterized protein LOC106437020 [Brassica napus]	*	*	*	*	*	*	*	*
GeneID:Capana11g000360	0.94	0.96	1.68	13.46	19.47	17.82	3.68317	2.14579e-26	3.48992e-24	XP_019241413.1	PREDICTED: probable aspartyl protease At4g16563 [Nicotiana attenuata]	GO:0006508(proteolysis)	*	GO:0004190(aspartic-type endopeptidase activity)	*	*	*	Probable	Probable aspartyl protease At4g16563 OS=Arabidopsis thaliana OX=3702 GN=At4g16563 PE=2 SV=1
GeneID:Capana08g000878	3.14	3.95	5.33	85.38	102.28	80.66	4.32083	2.03379e-70	2.5635e-67	XP_016538019.1	PREDICTED: (+)-neomenthol dehydrogenase-like isoform X2 [Capsicum annuum]	GO:0055114(oxidation-reduction process);GO:0006952(defense response)	*	GO:0047501((+)-neomenthol dehydrogenase activity);GO:0016491(oxidoreductase activity)	K15095|E1.1.1.208|http://www.genome.jp/dbget-bin/www_bget?ko:K15095	ko00902(Monoterpenoid biosynthesis)	KOG1208(Q)(Dehydrogenases with different specificities (related to short-chain alcohol dehydrogenases))	(+)-neomenthol	(+)-neomenthol dehydrogenase OS=Capsicum annuum OX=4072 GN=MNR1 PE=1 SV=1
GeneID:Capana00g001445	0.18	0.15	0.35	3.99	5.49	2.62	4.26899	7.73073e-11	2.78739e-09	XP_016555146.1	PREDICTED: histidine decarboxylase-like [Capsicum annuum]	GO:0019752(carboxylic acid metabolic process)	*	GO:0003824(catalytic activity);GO:0016831(carboxy-lyase activity);GO:0030170(pyridoxal phosphate binding);GO:0016829(lyase activity)	K01590|hdc, HDC|http://www.genome.jp/dbget-bin/www_bget?ko:K01590	ko00340(Histidine metabolism)	KOG0629(E)(Glutamate decarboxylase and related proteins)	Histidine	Histidine decarboxylase OS=Solanum lycopersicum OX=4081 GN=HDC PE=2 SV=1
Chr03.1463	1.59	1.04	0.85	4.48	6.2	6.46	2.18576	1.90174e-15	1.19527e-13	XP_015162844.1	PREDICTED: uncharacterized protein LOC107060053 [Solanum tuberosum]	*	GO:0016020(membrane);GO:0016021(integral component of membrane);GO:0071944(cell periphery)	GO:0004857(enzyme inhibitor activity);GO:0030599(pectinesterase activity);GO:0046910(pectinesterase inhibitor activity)	*	*	*	*	*
GeneID:Capana03g003656	8.34	8.06	11.89	27.36	28.53	29.82	1.47512	2.50204e-13	1.23877e-11	XP_016565794.1	PREDICTED: sucrose synthase 2 [Capsicum annuum]	GO:0005985(sucrose metabolic process);GO:0010431(seed maturation);GO:0005982(starch metabolic process)	*	GO:0016740(transferase activity);GO:0016757(transferase activity, transferring glycosyl groups);GO:0016157(sucrose synthase activity)	K00695|E2.4.1.13|http://www.genome.jp/dbget-bin/www_bget?ko:K00695	ko00500(Starch and sucrose metabolism)	KOG0853(M)(Glycosyltransferase)	Sucrose	Sucrose synthase 2 OS=Pisum sativum OX=3888 GN=SUS2 PE=2 SV=1
Chr07.385	38.09	47.92	35.35	14.35	13.19	16.02	-1.61606	2.41795e-12	1.07409e-10	*	*	*	*	*	*	*	*	*	*
Chr00.1407	0.74	0.53	0.61	17.29	24.84	40.45	5.30565	9.7395e-52	4.91049e-49	XP_016578661.1	PREDICTED: uncharacterized protein LOC107876151 [Capsicum annuum]	*	*	*	*	*	*	*	*
GeneID:Capana10g001173	0	0	0.1	1.46	1.67	2.7	5.48909	5.31335e-05	0.000642423	XP_016544594.1	PREDICTED: uncharacterized protein LOC107844760 isoform X1 [Capsicum annuum]	*	*	*	*	*	*	*	*
Chr01.1242	1.15	1.07	1.44	0.4	0.21	0.39	-1.99477	0.00103809	0.00863676	XP_016438493.1	PREDICTED: uncharacterized protein LOC107764446 [Nicotiana tabacum]	*	*	*	*	*	*	*	*
GeneID:Capana02g001806	2.96	2.22	4.15	8.15	9	6.01	1.19811	0.00059405	0.00533569	XP_016559759.1	PREDICTED: phospholipase A1-II 1-like [Capsicum annuum]	GO:0006629(lipid metabolic process)	*	GO:0016787(hydrolase activity)	*	*	KOG4569(I)(Predicted lipase)	Phospholipase	Phospholipase A1-II 1 OS=Oryza sativa subsp. indica OX=39946 GN=OsI_03083 PE=3 SV=2
GeneID:Capana06g001661	1.87	1.33	1.73	0.5	0.4	0.48	-1.95342	0.000640799	0.00568803	XP_015079470.1	PREDICTED: putative glucuronosyltransferase PGSIP8 [Solanum pennellii]	*	GO:0016020(membrane);GO:0016021(integral component of membrane)	*	*	*	KOG1950(G)(Glycosyl transferase, family 8 - glycogenin)	Putative	Putative glucuronosyltransferase PGSIP8 OS=Arabidopsis thaliana OX=3702 GN=PGSIP8 PE=2 SV=1
GeneID:Capana01g001014	91.02	62.08	105.37	209.87	200.26	176.06	1.18746	2.25549e-09	6.37075e-08	XP_016572463.1	PREDICTED: ubiquinol oxidase 2, mitochondrial [Capsicum annuum]	GO:0055114(oxidation-reduction process)	GO:0070469(respirasome);GO:0016021(integral component of membrane);GO:0016020(membrane)	GO:0009916(alternative oxidase activity);GO:0016491(oxidoreductase activity);GO:0046872(metal ion binding)	K17893|AOX1, AOX2|http://www.genome.jp/dbget-bin/www_bget?ko:K17893	*	*	Ubiquinol	Ubiquinol oxidase 1, mitochondrial OS=Nicotiana tabacum OX=4097 GN=AOX1 PE=1 SV=1
GeneID:Capana03g002296	1.19	0.55	0.79	0	0	0	-6.43993	4.2038e-06	6.63029e-05	XP_016567826.1	PREDICTED: O-glucosyltransferase rumi homolog [Capsicum annuum]	GO:0006664(glycolipid metabolic process)	GO:0016021(integral component of membrane);GO:0016020(membrane);GO:0012505(endomembrane system)	GO:0046527(glucosyltransferase activity)	*	*	*	O-glucosyltransferase	O-glucosyltransferase rumi homolog OS=Culex quinquefasciatus OX=7176 GN=CPIJ013394 PE=3 SV=1
GeneID:Capana00g004616	16.65	13.09	14.22	6.99	5.34	9.52	-1.08007	2.6578e-05	0.000346109	XP_016555247.1	PREDICTED: glucose-1-phosphate adenylyltransferase small subunit, chloroplastic/amyloplastic-like [Capsicum annuum]	GO:0005978(glycogen biosynthetic process);GO:0019252(starch biosynthetic process);GO:0009058(biosynthetic process);GO:0048573(photoperiodism, flowering)	GO:0009507(chloroplast);GO:0009536(plastid);GO:0048046(apoplast);GO:0030931(heterotetrameric ADPG pyrophosphorylase complex);GO:0009570(chloroplast stroma)	GO:0005524(ATP binding);GO:0008878(glucose-1-phosphate adenylyltransferase activity);GO:0016740(transferase activity);GO:0000166(nucleotide binding);GO:0016779(nucleotidyltransferase activity)	K00975|glgC|http://www.genome.jp/dbget-bin/www_bget?ko:K00975	ko00520(Amino sugar and nucleotide sugar metabolism);ko00500(Starch and sucrose metabolism)	*	Glucose-1-phosphate	Glucose-1-phosphate adenylyltransferase small subunit, chloroplastic OS=Brassica napus OX=3708 GN=AGPS1 PE=2 SV=1
GeneID:Capana01g000815	23.21	25.18	23.31	11.74	12.5	11.7	-1.11037	1.91165e-11	7.55937e-10	XP_016571252.1	PREDICTED: type I inositol polyphosphate 5-phosphatase 2-like [Capsicum annuum]	GO:0046856(phosphatidylinositol dephosphorylation)	*	GO:0016787(hydrolase activity)	*	*	KOG0566(U)(Inositol-1,4,5-triphosphate 5-phosphatase (synaptojanin), INP51/INP52/INP53 family);KOG0565(U)(Inositol polyphosphate 5-phosphatase and related proteins)	Type	Type I inositol polyphosphate 5-phosphatase 2 OS=Arabidopsis thaliana OX=3702 GN=IP5P2 PE=1 SV=2
GeneID:Capana12g002689	2.14	1.69	1.72	5.12	5.71	5.08	1.37072	2.90854e-05	0.00037441	XP_016549595.1	PREDICTED: putative clathrin assembly protein At4g40080 [Capsicum annuum]	*	*	GO:0005543(phospholipid binding)	*	*	*	Putative	Putative clathrin assembly protein At4g40080 OS=Arabidopsis thaliana OX=3702 GN=At4g40080 PE=2 SV=2
GeneID:Capana03g003531	7.66	7.85	5.97	1.59	1.74	3.82	-1.74603	1.46229e-05	0.000204795	XP_016565670.1	PREDICTED: uncharacterized protein LOC107863963 isoform X3 [Capsicum annuum]	*	*	*	*	*	*	*	*
GeneID:Capana02g002482	0.15	0.15	0	64.07	97.87	109.5	9.75033	1.00555e-20	1.04174e-18	XP_016560402.1	PREDICTED: basic endochitinase-like [Capsicum annuum]	GO:0005975(carbohydrate metabolic process);GO:0016998(cell wall macromolecule catabolic process);GO:0006032(chitin catabolic process);GO:0008152(metabolic process)	*	GO:0004568(chitinase activity);GO:0016798(hydrolase activity, acting on glycosyl bonds);GO:0016787(hydrolase activity)	K01183|E3.2.1.14|http://www.genome.jp/dbget-bin/www_bget?ko:K01183	ko00520(Amino sugar and nucleotide sugar metabolism)	KOG4742(R)(Predicted chitinase)	Basic	Basic endochitinase (Fragment) OS=Solanum lycopersicum OX=4081 GN=CHI14 PE=2 SV=1
GeneID:Capana11g001806	1.38	2.11	1.15	4.53	6.68	7.29	1.85603	5.50773e-06	8.47478e-05	XP_016546904.1	PREDICTED: transcription factor MYB76-like [Capsicum annuum]	*	*	GO:0003677(DNA binding)	K09422|MYBP|http://www.genome.jp/dbget-bin/www_bget?ko:K09422	*	*	Transcription	Transcription factor MYB106 OS=Arabidopsis thaliana OX=3702 GN=MYB106 PE=2 SV=1
GeneID:Capana10g002048	30.15	27.96	39.19	12.04	10.92	15.19	-1.48324	9.49396e-11	3.37091e-09	XP_016543558.1	PREDICTED: secoisolariciresinol dehydrogenase-like [Capsicum annuum]	*	*	*	*	*	KOG0725(R)(Reductases with broad range of substrate specificities)	Secoisolariciresinol	Secoisolariciresinol dehydrogenase (Fragment) OS=Podophyllum peltatum OX=35933 PE=1 SV=1
GeneID:Capana05g000885	0.22	0.41	0.29	7.68	11.54	9.21	4.81294	2.11664e-37	5.66641e-35	XP_016572579.1	PREDICTED: protein OBERON 3 isoform X1 [Capsicum annuum]	*	*	*	*	*	*	Protein	Protein OBERON 3 OS=Arabidopsis thaliana OX=3702 GN=OBE3 PE=1 SV=1
GeneID:Capana04g001600	2.93	2.77	3.16	5.56	8.62	11.31	1.31292	1.85496e-07	3.83295e-06	XP_016569728.1	PREDICTED: plasma membrane ATPase 1-like [Capsicum annuum]	GO:0006754(ATP biosynthetic process);GO:0006810(transport);GO:0051453(regulation of intracellular pH);GO:0006811(ion transport);GO:1902600(proton transmembrane transport);GO:0015992(proton transmembrane transport)	GO:0016021(integral component of membrane);GO:0016020(membrane);GO:0005887(integral component of plasma membrane);GO:0043231(intracellular membrane-bounded organelle)	GO:0008553(proton-exporting ATPase activity, phosphorylative mechanism);GO:0005524(ATP binding);GO:0000166(nucleotide binding);GO:0016787(hydrolase activity);GO:0016887(ATPase activity);GO:0046872(metal ion binding)	K01535|PMA1, PMA2|http://www.genome.jp/dbget-bin/www_bget?ko:K01535	ko00190(Oxidative phosphorylation)	KOG0205(P)(Plasma membrane H+-transporting ATPase)	Plasma	Plasma membrane ATPase 1 OS=Nicotiana plumbaginifolia OX=4092 GN=PMA1 PE=2 SV=1
GeneID:Capana06g002162	5.48	2.74	4.29	0.29	0.53	0.27	-3.62357	0.000203029	0.00210987	XP_016575477.1	PREDICTED: uncharacterized protein LOC107873231 [Capsicum annuum]	*	*	*	*	*	*	*	*
GeneID:Capana00g004818	1.34	2.64	1.26	10.88	9.92	16.24	2.77147	1.13184e-05	0.00016258	XP_016555001.1	PREDICTED: LOW QUALITY PROTEIN: cysteine-rich receptor-like protein kinase 10, partial [Capsicum annuum]	*	*	*	*	*	*	Cysteine-rich	Cysteine-rich receptor-like protein kinase 10 OS=Arabidopsis thaliana OX=3702 GN=CRK10 PE=1 SV=3
GeneID:Capana00g000664	3.63	2.59	4.17	7	9.29	8.88	1.14659	2.21519e-06	3.71462e-05	XP_016553730.1	PREDICTED: receptor-like protein kinase HERK 1 [Capsicum annuum]	*	*	*	*	*	*	Receptor-like	Receptor-like protein kinase HERK 1 OS=Arabidopsis thaliana OX=3702 GN=HERK1 PE=1 SV=1
GeneID:Capana02g000917	6.13	8.5	5.94	0	0	0	-7.28149	2.86314e-08	6.72982e-07	XP_016561921.1	PREDICTED: ubiquitin-conjugating enzyme E2 2-like [Capsicum annuum]	GO:0016574(histone ubiquitination);GO:0000209(protein polyubiquitination);GO:0043161(proteasome-mediated ubiquitin-dependent protein catabolic process);GO:0006281(DNA repair)	GO:0005737(cytoplasm)	GO:0031625(ubiquitin protein ligase binding);GO:0005524(ATP binding);GO:0061630(ubiquitin protein ligase activity);GO:0000166(nucleotide binding)	K10573|UBE2A, UBC2, RAD6A|http://www.genome.jp/dbget-bin/www_bget?ko:K10573	ko04120(Ubiquitin mediated proteolysis)	KOG0419(O)(Ubiquitin-protein ligase)	Ubiquitin-conjugating	Ubiquitin-conjugating enzyme E2 2 OS=Triticum aestivum OX=4565 GN=UBC2 PE=1 SV=1
Chr02.888	5.93	11.71	6.01	0	0	0	-8.83533	2.29515e-12	1.02405e-10	*	*	*	*	*	*	*	*	*	*
GeneID:Capana03g000076	207.96	297.41	217.77	80.34	110.71	158.94	-1.17148	8.1506e-07	1.4782e-05	XP_016562436.1	PREDICTED: dnaJ homolog subfamily B member 6 isoform X2 [Capsicum annuum]	*	*	*	*	*	KOG0714(O)(Molecular chaperone (DnaJ superfamily));KOG0712(O)(Molecular chaperone (DnaJ superfamily));KOG0550(O)(Molecular chaperone (DnaJ superfamily))	DnaJ;Chaperone	DnaJ homolog subfamily C member 7 homolog OS=Dictyostelium discoideum OX=44689 GN=dnajc7 PE=1 SV=1;Chaperone protein DnaJ OS=Beijerinckia indica subsp. indica (strain ATCC 9039 / DSM 1715 / NCIB 8712) OX=395963 GN=dnaJ PE=3 SV=1
GeneID:Capana02g002478	2.84	1.73	2.86	248.25	386	386.95	6.95867	1.80768e-131	6.07602e-128	NP_001311699.1	acidic endochitinase pcht28 precursor [Capsicum annuum]	GO:0005975(carbohydrate metabolic process);GO:0016998(cell wall macromolecule catabolic process);GO:0006032(chitin catabolic process);GO:0008152(metabolic process);GO:0009607(response to biotic stimulus);GO:0006952(defense response);GO:0000272(polysaccharide catabolic process)	GO:0005576(extracellular region);GO:0005615(extracellular space)	GO:0004568(chitinase activity);GO:0016798(hydrolase activity, acting on glycosyl bonds);GO:0016787(hydrolase activity)	K20547|CHIB|http://www.genome.jp/dbget-bin/www_bget?ko:K20547	ko04016(MAPK signaling pathway - plant);ko00520(Amino sugar and nucleotide sugar metabolism)	KOG4742(R)(Predicted chitinase)	Acidic	Acidic endochitinase pcht28 OS=Solanum chilense OX=4083 PE=2 SV=1
GeneID:Capana02g003150	2.37	0.69	2.93	4.31	6.73	5.51	1.34097	0.00212055	0.0158002	XP_016561147.1	PREDICTED: geraniol 8-hydroxylase-like [Capsicum annuum]	GO:0055114(oxidation-reduction process);GO:0044550(secondary metabolite biosynthetic process)	GO:0016020(membrane);GO:0016021(integral component of membrane)	GO:0004497(monooxygenase activity);GO:0016705(oxidoreductase activity, acting on paired donors, with incorporation or reduction of molecular oxygen);GO:0020037(heme binding);GO:0046872(metal ion binding);GO:0005506(iron ion binding);GO:0016491(oxidoreductase activity);GO:0016709(oxidoreductase activity, acting on paired donors, with incorporation or reduction of molecular oxygen, NAD(P)H as one d…	*	*	*	Geraniol	Geraniol 8-hydroxylase OS=Catharanthus roseus OX=4058 GN=CYP76B6 PE=1 SV=1
[truncated: 2,875 more rows]

[truncated: 8 more sheets: Table S10, Table S11, Table S12, Table S13, Table S14, Table S15, Table S16, Table S17]
